# Supplementary material for: Spatially informed reference-free cell-type deconvolution for spatial transcriptomics with SpatialCD
Source: Genome Res. 2026 Jul;36(7):1455–65. doi: 10.1101/gr.281829.125 (PMC13322189; doi:10.1101/gr.281829.125)
Supplement: Supplement 1 [file Supplemental_Code.zip]

Archive with 100 entries (77 files):
- SpatialCD-main/
- SpatialCD-main/.gitignore
- SpatialCD-main/README.md
- SpatialCD-main/requirements.txt
- SpatialCD-main/data/
- SpatialCD-main/data/mob_annot.csv
- SpatialCD-main/data/mob_corpus.csv
- SpatialCD-main/data/mob_pos.csv
- SpatialCD-main/data/mpoa_corpus.csv
- SpatialCD-main/data/mpoa_pos.csv
- SpatialCD-main/example/
- SpatialCD-main/example/mob.ipynb
- SpatialCD-main/example/mpoa.ipynb
- SpatialCD-main/example/output/
- SpatialCD-main/example/output/mob/
- SpatialCD-main/example/output/mob/beta_topics=12_knn=4.csv
- SpatialCD-main/example/output/mob/gamma_topics=12_knn=4.csv
- SpatialCD-main/example/output/mob/heatmap_mob.png
- SpatialCD-main/example/output/mob/model_topics=12_knn=4.pkl
- SpatialCD-main/example/output/mob/ppxt_mob.png
- SpatialCD-main/example/output/mob/ppxt_topics=12_knn=4.csv
- SpatialCD-main/example/output/mob/spatialplt_mob.png
- SpatialCD-main/example/output/mpoa/
- SpatialCD-main/example/output/mpoa/beta_topics=12_knn=4.csv
- SpatialCD-main/example/output/mpoa/gamma_topics=12_knn=4.csv
- SpatialCD-main/example/output/mpoa/model_topics=12_knn=4.pkl
- SpatialCD-main/example/output/mpoa/ppxt_topics=12_knn=4.csv
- SpatialCD-main/spatialcd/
- SpatialCD-main/spatialcd/__init__.py
- SpatialCD-main/spatialcd/evaluation/
- SpatialCD-main/spatialcd/evaluation/evaluation.py
- SpatialCD-main/spatialcd/evaluation/__init__.py
- SpatialCD-main/spatialcd/lda/
- SpatialCD-main/spatialcd/lda/admm.py
- SpatialCD-main/spatialcd/lda/model.py
- SpatialCD-main/spatialcd/lda/online_lda.py
- SpatialCD-main/spatialcd/lda/primal_dual.py
- SpatialCD-main/spatialcd/lda/__init__.py
- SpatialCD-main/spatialcd/spatial/
- SpatialCD-main/spatialcd/spatial/graph_construction.py
- SpatialCD-main/spatialcd/spatial/__init__.py
- SpatialCD-main/spatialcd/utils/
- SpatialCD-main/spatialcd/utils/function.py
- SpatialCD-main/spatialcd/utils/__init__.py
- __MACOSX/
- __MACOSX/._SpatialCD-main
- __MACOSX/SpatialCD-main/
- __MACOSX/SpatialCD-main/._.gitignore
- __MACOSX/SpatialCD-main/._data
- __MACOSX/SpatialCD-main/._example
- __MACOSX/SpatialCD-main/._README.md
- __MACOSX/SpatialCD-main/._requirements.txt
- __MACOSX/SpatialCD-main/._spatialcd
- __MACOSX/SpatialCD-main/data/
- __MACOSX/SpatialCD-main/data/._mob_annot.csv
- __MACOSX/SpatialCD-main/data/._mob_corpus.csv
- __MACOSX/SpatialCD-main/data/._mob_pos.csv
- __MACOSX/SpatialCD-main/data/._mpoa_corpus.csv
- __MACOSX/SpatialCD-main/data/._mpoa_pos.csv
- __MACOSX/SpatialCD-main/example/
- __MACOSX/SpatialCD-main/example/._mob.ipynb
- __MACOSX/SpatialCD-main/example/._mpoa.ipynb
- __MACOSX/SpatialCD-main/example/._output
- __MACOSX/SpatialCD-main/example/output/
- __MACOSX/SpatialCD-main/example/output/._mob
- __MACOSX/SpatialCD-main/example/output/._mpoa
- __MACOSX/SpatialCD-main/example/output/mob/
- __MACOSX/SpatialCD-main/example/output/mob/._beta_topics=12_knn=4.csv
- __MACOSX/SpatialCD-main/example/output/mob/._gamma_topics=12_knn=4.csv
- __MACOSX/SpatialCD-main/example/output/mob/._heatmap_mob.png
- __MACOSX/SpatialCD-main/example/output/mob/._model_topics=12_knn=4.pkl
- __MACOSX/SpatialCD-main/example/output/mob/._ppxt_mob.png
- __MACOSX/SpatialCD-main/example/output/mob/._ppxt_topics=12_knn=4.csv
- __MACOSX/SpatialCD-main/example/output/mob/._spatialplt_mob.png
- __MACOSX/SpatialCD-main/example/output/mpoa/
- __MACOSX/SpatialCD-main/example/output/mpoa/._beta_topics=12_knn=4.csv
- __MACOSX/SpatialCD-main/example/output/mpoa/._gamma_topics=12_knn=4.csv
- __MACOSX/SpatialCD-main/example/output/mpoa/._model_topics=12_knn=4.pkl
- __MACOSX/SpatialCD-main/example/output/mpoa/._ppxt_topics=12_knn=4.csv
- __MACOSX/SpatialCD-main/spatialcd/
- __MACOSX/SpatialCD-main/spatialcd/._evaluation
- __MACOSX/SpatialCD-main/spatialcd/._lda
- __MACOSX/SpatialCD-main/spatialcd/._spatial
- __MACOSX/SpatialCD-main/spatialcd/._utils
- __MACOSX/SpatialCD-main/spatialcd/.___init__.py
- __MACOSX/SpatialCD-main/spatialcd/evaluation/
- __MACOSX/SpatialCD-main/spatialcd/evaluation/._evaluation.py
- __MACOSX/SpatialCD-main/spatialcd/evaluation/.___init__.py
- __MACOSX/SpatialCD-main/spatialcd/lda/
- __MACOSX/SpatialCD-main/spatialcd/lda/._admm.py
- __MACOSX/SpatialCD-main/spatialcd/lda/._model.py
- __MACOSX/SpatialCD-main/spatialcd/lda/._online_lda.py
- __MACOSX/SpatialCD-main/spatialcd/lda/._primal_dual.py
- __MACOSX/SpatialCD-main/spatialcd/lda/.___init__.py
- __MACOSX/SpatialCD-main/spatialcd/spatial/
- __MACOSX/SpatialCD-main/spatialcd/spatial/._graph_construction.py
- __MACOSX/SpatialCD-main/spatialcd/spatial/.___init__.py
- __MACOSX/SpatialCD-main/spatialcd/utils/
- __MACOSX/SpatialCD-main/spatialcd/utils/._function.py
- __MACOSX/SpatialCD-main/spatialcd/utils/.___init__.py
