# Supplementary material for: Spatially informed reference-free cell-type deconvolution for spatial transcriptomics with SpatialCD
Source: Genome Res. 2026 Jul;36(7):1455–65. doi: 10.1101/gr.281829.125 (PMC13322189; doi:10.1101/gr.281829.125)
Supplement: Supplement 1 [file Supplemental_Code.zip › SpatialCD-main/README.md]

# SpatialCD: Spatially-informed reference-free cell-type deconvolution for spatial transcriptomics

<img width="1589" height="1005" alt="SpatialCD" src="https://github.com/user-attachments/assets/edd99739-1ca6-4415-b6a1-0d315ca1d813" />


SpatialCD is a spatial transcriptomics deconvolution method that leverages graph-regularized topic models to accurately recover cell-type compositions and their transcriptional profiles at each spatial location. The method incorporates spatial neighborhood information through k-nearest neighbor graphs to improve deconvolution accuracy while maintaining computational efficiency. 

## Installation

You can install the development version of SpatialCD from GitHub with:

```bash
git clone https://github.com/username/spatialCD.git
cd spatialCD
pip install -e .
```

## Dependencies

```python
import pandas as pd
import os
import logging
import numpy as np
```

## Run spatialCD with Mouse Olfactory Bulb Data

### Data Loading and Preprocessing

The spatialCD workflow starts by loading spatial transcriptomics data and constructing spatial neighborhood graphs.

```python
from spatialcd.lda.model import train
from spatialcd.spatial.graph_construction import *
from spatialcd.utils.function import *  

PATH_TO_DATA = '../data/'
sample_name = 'MOB'
corpus, pos = load_single_sample(PATH_TO_DATA, sample_id=sample_name, corpus_file='mob_corpus.csv', pos_file='mob_pos.csv')

n_neighbors = 4
knn_graph_matrix = knn_graph_single_sample(pos, n_neighbors, sample_name)
```

### Model Training

Train the spatialCD model with graph regularization:

```python
# Set number of topics (cell types)
n_topics = 12

# Train spatialCD model
spatialcd_model = train(
                corpus=corpus,
                graph_matrices= knn_graph_matrix,
                nu_penalty= 10,
                n_topics=n_topics
                )
```

### Results Extraction and Evaluation

SpatialCD extract deconvolution results and compute evaluation metrics and save to the defined path of output:

```python
PATH_TO_MODELS = '../example/output/mob/'
save_results(spatialcd_model, n_topics, n_neighbors, corpus, PATH_TO_MODELS)
```

<img width="3000" height="3000" alt="spatialplt_mob" src="https://github.com/user-attachments/assets/4f2e52ce-ee82-42d9-85be-b9f6511baec4" />

<img width="3000" height="3000" alt="heatmap_mob" src="https://github.com/user-attachments/assets/bf28374a-c120-4272-a32d-0e9f912888f6" />

### Model Selection Across Different Numbers of Topics

For optimal results, SpatialCD fits a range of models with K varies from 2 to 20 and compare the perplexities and number of rare cell-types to inform the choice of an optimal K.

```python
for n_topics in range(2, 21):  
    print(f"Running model with n_topics = {n_topics}")
    path_to_model = '_'.join((f'{PATH_TO_MODELS}/',
                                  f'topics={n_topics}')) + '.pkl'
    if not os.path.exists(path_to_model):
        model = train(
                corpus=corpus,
                graph_matrices= knn_graph_matrix,
                nu_penalty= 10,
                n_topics=n_topics
                )  
        with open(path_to_model, 'wb') as f:
            pickle.dump(model, f)    
    else:
        with open(path_to_model, 'rb') as f:
            model = pickle.load(f)
    
    perplexity = model.perplexity(corpus)
    num_rare = compute_num_rare(model, corpus, 0.05)
    perplexity_records.append({
        "n_topics": n_topics,
        "perplexity": perplexity,
        "num_rare": num_rare
    })

df = pd.DataFrame(perplexity_records)
path_to_perplexity = f"{PATH_TO_MODELS}/ppxt.csv"
df.to_csv(path_to_perplexity, index=False)
print("Perplexity num-rare saved to:", path_to_perplexity)

# Plot
ax1.plot(df['n_topics'], df['num_rare'], label='NumRare', color='b')
ax1.set_xlabel(' ')
ax1.set_ylabel(' ', color='b')
ax1.tick_params(axis='y', labelcolor='b')
ax1.xaxis.set_major_locator(ticker.MaxNLocator(integer=True))
plt.xticks(range(0, 22, 1))
ax1.grid(True, axis='x')
ax2 = ax1.twinx()
ax2.plot(df['n_topics'], df['perplexity'], label='Perplexity', color='r')
ax2.set_ylabel(' ', color='r')
ax2.tick_params(axis='y', labelcolor='r')
plt.title(' ')
fig.tight_layout()
plt.grid(True)

# Save 
path_to_perplexity_image = f"{PATH_TO_MODELS}/ppxt.png"
plt.savefig(output_path)
plt.show()
```
<img width="850" height="525" alt="mob_ppxt-2" src="https://github.com/user-attachments/assets/c18f48c9-9dd1-44e8-b8d3-a72310c4f42b" />


## Key Features

- **Graph-regularized deconvolution**: Incorporates spatial neighborhood information through k-nearest neighbor graphs
- **Reference-free approach**: No need for external single-cell reference data
- **Scalable implementation**: Efficient topic modeling framework
- **Comprehensive evaluation**: Built-in metrics for model assessment
- **Flexible parameters**: Adjustable graph regularization strength and neighborhood size

## Output Files

The spatialCD pipeline generates several output files:

- **Beta matrix** (`beta_*.csv`): Gene expression profiles for each cell type
- **Gamma matrix** (`gamma_*.csv`): Cell type proportions for each spatial location
- **Evaluation metrics** (`ppxt_*.csv`): Model performance metrics including perplexity and number of rare topics

## Parameters

- `n_topics`: Number of cell types to deconvolve
- `nu_penalty`: Graph regularization strength (higher values = more spatial smoothing)
- `n_neighbors`: Number of nearest neighbors for graph construction
- `corpus`: Gene expression count matrix (spots × genes)
- `graph_matrices`: Spatial neighborhood graph

## Citation

If you use spatialCD in your research, please cite:

```
Vo, Phuong, and Yuehua Cui. (2025) Spatially informed reference free cell type deconvolution for spatial transcriptomics with SpatialCD. (submitted)
```

## License

This project is licensed under the MIT License - see the LICENSE file for details.

## Contact

For questions and support, please open an issue on GitHub or contact the development team.
