# Supplementary material for: Spatially informed reference-free cell-type deconvolution for spatial transcriptomics with SpatialCD
Source: Genome Res. 2026 Jul;36(7):1455–65. doi: 10.1101/gr.281829.125 (PMC13322189; doi:10.1101/gr.281829.125)
Supplement: Supplement 1 [file Supplemental_Code.zip › SpatialCD-main/requirements.txt]

matplotlib>=3.7
multiprocess>=0.70.16
numpy==1.26.4
palettable==3.3.0
pandas==1.5.3
scikit-learn==1.3.2
scipy==1.11.4
seaborn>=0.9.0
tqdm==4.32.1
