# Supplementary material for: Spatially informed reference-free cell-type deconvolution for spatial transcriptomics with SpatialCD
Source: Genome Res. 2026 Jul;36(7):1455–65. doi: 10.1101/gr.281829.125 (PMC13322189; doi:10.1101/gr.281829.125)
Supplement: Supplement 1 [file Supplemental_Code.zip › SpatialCD-main/data/mob_annot.csv]

	x
ACAACTATGGGTTGGCGG	3: Outer Plexiform Layer
ACACAGATCCTGTTCTGA	5: Olfactory Nerve Layer
ACATCACCTGCGCGCTCT	1: Granular Cell Layer
ACATTTAAGGCGCATGAT	1: Granular Cell Layer
ACCACTGTAATCTCCCAT	3: Outer Plexiform Layer
ACCAGAGCCGTTGAGCAA	5: Olfactory Nerve Layer
ACCCGGCGTAACTAGATA	1: Granular Cell Layer
ACCGGAGTAAATTAGCGG	3: Outer Plexiform Layer
ACCTGACAGCGGAAACTT	5: Olfactory Nerve Layer
ACGGAAATCAGTGGTATT	2: Mitral Cell Layer
ACGGCCTCGGATTATGAA	1: Granular Cell Layer
ACGTAAGCGGACGCATGA	3: Outer Plexiform Layer
ACGTAAGGTGATGCGACG	3: Outer Plexiform Layer
ACGTCGTTATGTGTTACC	2: Mitral Cell Layer
ACTAGTGAATCGCGACAA	3: Outer Plexiform Layer
ACTCGCTCGGTACCATTG	3: Outer Plexiform Layer
ACTGTTTGAACTAGTCGC	1: Granular Cell Layer
AGAAGACCGGAATAGCCT	3: Outer Plexiform Layer
AGACTTGCGATATACTAT	4: Glomerular Layer
AGCAACTGTGCGACCATC	5: Olfactory Nerve Layer
AGCCACCGTTAGTGTTTG	3: Outer Plexiform Layer
AGCCCGCGTTTAAGACTG	3: Outer Plexiform Layer
AGCCTGAACAGCGCTAGC	3: Outer Plexiform Layer
AGCTAGATGTTCCGAGCG	1: Granular Cell Layer
AGGACCGTATAGAGCCTA	1: Granular Cell Layer
AGGGACGTTAGTGTGCCA	3: Outer Plexiform Layer
AGGTATGATTACTCGCCT	1: Granular Cell Layer
AGTCAATATTACGGTATA	3: Outer Plexiform Layer
AGTTCCCGCATAGTGCCG	5: Olfactory Nerve Layer
ATAAAGCAATGGCCGTAC	1: Granular Cell Layer
ATAAGTGCGTGAGCTGGA	1: Granular Cell Layer
ATACGTATCCATGGAAAT	1: Granular Cell Layer
ATAGGTTGTATGAGACGA	3: Outer Plexiform Layer
ATATCGAAGTTTGGGTTT	5: Olfactory Nerve Layer
ATATGGGTGTAACAAGAA	3: Outer Plexiform Layer
ATCCCAGGACTTAGTTCC	3: Outer Plexiform Layer
ATCCCGTGATCGCACCAT	3: Outer Plexiform Layer
ATCCGTAACATCTTATCA	4: Glomerular Layer
ATGAATGACGGAGGTACT	4: Glomerular Layer
ATGAATTTAGCGCCCGCT	4: Glomerular Layer
ATGAGGCCGCGACATTCG	2: Mitral Cell Layer
ATGCGTACCGCGATCTAT	1: Granular Cell Layer
ATGGGCTGAATGTCACAC	1: Granular Cell Layer
ATGTGTTGGGAATCCCAG	1: Granular Cell Layer
ATGTTCTGCGAATTCGGG	2: Mitral Cell Layer
ATTAAGTAGCGCACGTTT	5: Olfactory Nerve Layer
ATTAATACGCTCGCGGAC	1: Granular Cell Layer
ATTACTGGTTGTCAGCAG	5: Olfactory Nerve Layer
ATTAGCTCGTAGTTAGAA	5: Olfactory Nerve Layer
ATTCGGCGCGATCCAGAG	5: Olfactory Nerve Layer
CAAACTGGGTAGTCAATG	2: Mitral Cell Layer
CAACATCGACCCTATTCC	1: Granular Cell Layer
CAACCTCGAACGGGAGTC	5: Olfactory Nerve Layer
CAACTTTGCGATATAATA	1: Granular Cell Layer
CAAGGCTAGACCGCGTCC	5: Olfactory Nerve Layer
CAATGCCTCGACCGAGCG	2: Mitral Cell Layer
CACCGCGCTTGACGGATT	2: Mitral Cell Layer
CACGGGTAGTGAAATCTA	4: Glomerular Layer
CACTATTCGGGAGTACGC	5: Olfactory Nerve Layer
CAGCACATGATGTTCTAG	4: Glomerular Layer
CATACGCTATCTCCGCCC	2: Mitral Cell Layer
CATACTCGGATGCCGCGT	3: Outer Plexiform Layer
CATAGCACCGCATTACTC	2: Mitral Cell Layer
CATCATCTTACAAGAAAG	1: Granular Cell Layer
CATGCACCTCAGTGTATC	4: Glomerular Layer
CATGGTACGATCGCGCCC	2: Mitral Cell Layer
CCACTGTTACGGCATAGT	1: Granular Cell Layer
CCATAGTTAATGCGCTTC	2: Mitral Cell Layer
CCATGTCGTAGGATGGCC	3: Outer Plexiform Layer
CCCGCATTCTATACGAGT	5: Olfactory Nerve Layer
CCCGCGGAATGAAGCATC	2: Mitral Cell Layer
CCCTTTCAACCTCTCGAT	4: Glomerular Layer
CCGCCAGTTAATCAGCAA	3: Outer Plexiform Layer
CCGCTTCCAACTCTGTGG	5: Olfactory Nerve Layer
CCGTCCGCGTCCATTGTA	2: Mitral Cell Layer
CCGTTCGAGCGTTCGCTA	5: Olfactory Nerve Layer
CCTCACGCCGGACGAGTT	5: Olfactory Nerve Layer
CCTCAGGAAGGGTGTATC	2: Mitral Cell Layer
CGAACTAGAATCGATAGC	1: Granular Cell Layer
CGACACGCTTAGTACCGA	3: Outer Plexiform Layer
CGACCATGGCCTGTGAGG	2: Mitral Cell Layer
CGACCGAGGCGCTACCTT	1: Granular Cell Layer
CGAGCACTCAATTCCGGG	3: Outer Plexiform Layer
CGCCGGCTAACTGTATGG	5: Olfactory Nerve Layer
CGCCGTCTCTAAATTGAC	4: Glomerular Layer
CGCTAATTGCCCGATCCG	3: Outer Plexiform Layer
CGCTCATTCGCAGACGTA	2: Mitral Cell Layer
CGGAGGGATGCAATGTCT	5: Olfactory Nerve Layer
CGGCGCCTGAATCATAAA	5: Olfactory Nerve Layer
CGGGCTCATTAGATGTAA	3: Outer Plexiform Layer
CGTCAGATTCTACTAAGT	1: Granular Cell Layer
CGTCATAGTGCGACGCCG	2: Mitral Cell Layer
CGTCTATCCAACGTATAG	5: Olfactory Nerve Layer
CGTCTCAAACATTCGGCC	2: Mitral Cell Layer
CGTTAGGCGATATCTGTA	2: Mitral Cell Layer
CGTTATGGAGCCATCCCT	3: Outer Plexiform Layer
CGTTCCTTAGGTCCTGAC	5: Olfactory Nerve Layer
CGTTGTACTCAGATCTGT	4: Glomerular Layer
CTACAATCGCGCGTGATC	5: Olfactory Nerve Layer
CTACGTTGTCGCCTGCCC	3: Outer Plexiform Layer
CTAGCGACGATAGATATT	3: Outer Plexiform Layer
CTAGCGGTTGCCAGAAAG	5: Olfactory Nerve Layer
CTATCCGCGTCCAATGAG	1: Granular Cell Layer
CTATCGCGGATGGTATCC	1: Granular Cell Layer
CTATGTCTATGACCGCGC	1: Granular Cell Layer
CTATTCATACTCGGGTAC	2: Mitral Cell Layer
CTATTTCAGCTACTTAGG	4: Glomerular Layer
CTCAAACCGGAACTCTGT	3: Outer Plexiform Layer
CTCACGTGCAAGGTTTAG	3: Outer Plexiform Layer
CTCAGTATGCATGAGCAG	1: Granular Cell Layer
CTCTATGGTTCCCGAGAG	5: Olfactory Nerve Layer
CTCTATGTTTACGCAGGT	3: Outer Plexiform Layer
CTGAAGTGTTCCGTTTCC	2: Mitral Cell Layer
CTGAGCTATTGGGCGTCG	3: Outer Plexiform Layer
CTGAGGGTTGTATAAGTC	4: Glomerular Layer
CTGATGCATTAGATACGG	1: Granular Cell Layer
CTGGAGCATCGACTTGAG	2: Mitral Cell Layer
CTGTGAGTTTAATACGCC	5: Olfactory Nerve Layer
CTTCCAACTCTCGCATAG	4: Glomerular Layer
CTTGAGATCTTCTTGCGG	4: Glomerular Layer
CTTGTCGTCTCCACCTCA	3: Outer Plexiform Layer
CTTTAAGACGCGGTTCAT	4: Glomerular Layer
CTTTCACTGTCAGATACG	2: Mitral Cell Layer
GAAACTGCATCCTCGACT	4: Glomerular Layer
GAAGATTCGCCCGGTCCA	4: Glomerular Layer
GAATATGAGTTGATACAG	1: Granular Cell Layer
GAATTATTCCGCAGGGCT	1: Granular Cell Layer
GACACGTCGGTCCTCCTT	1: Granular Cell Layer
GACCAAGAGTAGCGAGGG	5: Olfactory Nerve Layer
GACCGAGGCGACGCCAAT	2: Mitral Cell Layer
GACCTCGAGTAAGCCGCG	5: Olfactory Nerve Layer
GACGACACTTGTATGTGG	4: Glomerular Layer
GACGCACATTTACGGTAC	2: Mitral Cell Layer
GACTACGTAGGATGCCAG	1: Granular Cell Layer
GAGAATTCGCAGCAAATC	1: Granular Cell Layer
GAGATGGAACGACATGGT	4: Glomerular Layer
GAGCATCGTAATCTAGGT	4: Glomerular Layer
GAGCCACGTATTGTCTTT	3: Outer Plexiform Layer
GAGGCGTACACTACAACC	2: Mitral Cell Layer
GATACTTCGGGATGCGGG	1: Granular Cell Layer
GATGGCCAGATTCGTTAG	1: Granular Cell Layer
GATTGCCATGGTGCCACC	5: Olfactory Nerve Layer
GCAATAGCATACGCCTAA	1: Granular Cell Layer
GCATGCCTGTACAATCGT	3: Outer Plexiform Layer
GCCGAAAGACTAGGTCTC	2: Mitral Cell Layer
GCCGAATTCTGCCATGTG	1: Granular Cell Layer
GCCGACCCACTCCATATG	2: Mitral Cell Layer
GCCTATAACTGCGTGGAA	3: Outer Plexiform Layer
GCCTGTATTCCTAGCGGT	3: Outer Plexiform Layer
GCGAAAGTAGGTTCCGGA	4: Glomerular Layer
GCGAGGGATTTGCTACCT	3: Outer Plexiform Layer
GCGATTACCTATGATTTG	4: Glomerular Layer
GCGCGATTAGTCCCTTAC	1: Granular Cell Layer
GCGCGTGTATTACGACGA	3: Outer Plexiform Layer
GCGGCACTTGGGATCGCC	5: Olfactory Nerve Layer
GCTCTTTAGCATGTTACG	3: Outer Plexiform Layer
GGACCCGCGTCGGTTATC	5: Olfactory Nerve Layer
GGACTTACGACAACTATG	3: Outer Plexiform Layer
GGATAGTACGTCAATGTG	1: Granular Cell Layer
GGCCTCACGCTGGATATT	4: Glomerular Layer
GGCTCCACAGGCATAATG	3: Outer Plexiform Layer
GGCTGGATCCGAATATAG	1: Granular Cell Layer
GGTAATAGTTGATGGGCT	4: Glomerular Layer
GGTACGAGCTAATTCGCA	4: Glomerular Layer
GGTCGTAACAGGCCGGTC	4: Glomerular Layer
GGTGCCTATCACTTGCCC	5: Olfactory Nerve Layer
GGTTTCTCGACTGTCGGC	1: Granular Cell Layer
GGTTTGTAAGTTAGCTCG	4: Glomerular Layer
GTAACGCCTACTAGGAAG	2: Mitral Cell Layer
GTACGTGAAAGGGAGACT	3: Outer Plexiform Layer
GTATACTGGGCGAACCAA	1: Granular Cell Layer
GTCAAAGATTACTCCTGC	1: Granular Cell Layer
GTCCAGGCCCGTTATTGC	1: Granular Cell Layer
GTCTGATTCCAGCGAGAC	3: Outer Plexiform Layer
GTGATCGGTCCTGTATAG	1: Granular Cell Layer
GTGCCCGCCGGACTTAAG	1: Granular Cell Layer
GTGTAGGATATGCGTACT	1: Granular Cell Layer
GTTAACGAATCAGATTGA	3: Outer Plexiform Layer
GTTAACTGGACAGAGCGT	5: Olfactory Nerve Layer
GTTACGGCCGAATCACGC	4: Glomerular Layer
GTTACTACGCCCATAAGT	4: Glomerular Layer
GTTATGTAATAACCCTCT	5: Olfactory Nerve Layer
GTTCCTGTGGTATTATGA	5: Olfactory Nerve Layer
GTTGCCAACCGGTAGTCC	2: Mitral Cell Layer
GTTGCCTCTTGTAAATTC	4: Glomerular Layer
GTTGTGATGCGCCCAAAG	3: Outer Plexiform Layer
TAAACTCACATTGTCTAA	3: Outer Plexiform Layer
TAACAAAGACTGGCTCTA	1: Granular Cell Layer
TAACAGAAACTTGCTGAC	1: Granular Cell Layer
TAACAGGGCCCGAGGTTC	1: Granular Cell Layer
TAACGCGGAGATCTATGC	4: Glomerular Layer
TAACGCGTGCTGAGTAGG	1: Granular Cell Layer
TAACTTCGATCAGGCTTA	4: Glomerular Layer
TAAGAAACACCCGCTGAC	5: Olfactory Nerve Layer
TAAGCGGACCGGTTCGAG	4: Glomerular Layer
TAAGCTTACGAGCCCGCC	4: Glomerular Layer
TACATGACCACTCCGATC	5: Olfactory Nerve Layer
TACATTAACAGCCGTCCG	3: Outer Plexiform Layer
TACCTTTGTGTAATGGCG	5: Olfactory Nerve Layer
TACTTATACCAGTAAATT	4: Glomerular Layer
TAGAGAAAGGAGTCGGCT	5: Olfactory Nerve Layer
TAGTCGCTATATCAGGAT	4: Glomerular Layer
TATAGTCGCAAGTAACTC	3: Outer Plexiform Layer
TATCCTCCAGTTATGTTG	1: Granular Cell Layer
TATCGAACTAAGGTCGCG	5: Olfactory Nerve Layer
TATGTAACCGCAGGCCAA	4: Glomerular Layer
TATGTGACAGAGCCCTAC	1: Granular Cell Layer
TATTGTCAGTGAGACCGC	5: Olfactory Nerve Layer
TATTTACCTGTTAAAGGC	1: Granular Cell Layer
TCACAGCGTCACTGCTAT	4: Glomerular Layer
TCACCTTGAGGCATTACG	2: Mitral Cell Layer
TCACTCATACTTGGCCGG	3: Outer Plexiform Layer
TCCATCTCTGGGTGCGAC	3: Outer Plexiform Layer
TCCGAATTCAAATTAAGG	1: Granular Cell Layer
TCCTTGTAGCTCTGGTAC	4: Glomerular Layer
TCGACCATTCCATACCGT	4: Glomerular Layer
TCGCGTATGACCGCTTTC	4: Glomerular Layer
TCGGCGCGTTATGTCTAA	3: Outer Plexiform Layer
TCGTCAAGACCCGTCAGG	4: Glomerular Layer
TCTAATAAACCGACCGTA	4: Glomerular Layer
TCTATCGACCGCCACTAC	5: Olfactory Nerve Layer
TCTCCGTACACGCGCCTT	4: Glomerular Layer
TCTGATCCCGCCGGAAAG	1: Granular Cell Layer
TCTGCACAAACAGTGACT	2: Mitral Cell Layer
TCTTCCCAAGTGCTTATA	4: Glomerular Layer
TGAAACTCCTGTCTCGCG	1: Granular Cell Layer
TGAAAGGGAACCGAGCAG	1: Granular Cell Layer
TGAACATAGGTGGTACCA	1: Granular Cell Layer
TGAAGGCATCTAAATGTG	3: Outer Plexiform Layer
TGACATCATACGCGGGCT	3: Outer Plexiform Layer
TGATGATAGCTAAGTACA	3: Outer Plexiform Layer
TGATTCTTGTCGCAGCAT	2: Mitral Cell Layer
TGCAGCCAGGTAATGTGC	1: Granular Cell Layer
TGCCAGGTCTGACGTATG	3: Outer Plexiform Layer
TGCCTGGTGTTAAGGCTC	1: Granular Cell Layer
TGGAACTACCTAGAAGCA	5: Olfactory Nerve Layer
TGGATCACAAGGTTAGAG	2: Mitral Cell Layer
TGGGCCATACCAATCTTA	1: Granular Cell Layer
TGGTCGCTAGTACGTACC	5: Olfactory Nerve Layer
TGGTTAAGAATAACGTGC	2: Mitral Cell Layer
TGTCAAAGGCCTATCAGC	1: Granular Cell Layer
TGTTCCGATGGGAGAAGC	3: Outer Plexiform Layer
TTACCCTCTGCCAGACAC	1: Granular Cell Layer
TTAGACGAGCTCGTAGTT	4: Glomerular Layer
TTAGGTGATGTCAGACAC	1: Granular Cell Layer
TTATGAATGAACCCTACT	5: Olfactory Nerve Layer
TTATGGAGCTTAAGCCGC	3: Outer Plexiform Layer
TTCACAACGCGTAGGCTC	3: Outer Plexiform Layer
TTCCAAATCTGCTCGTGA	2: Mitral Cell Layer
TTCCGGCAATCACTCAGA	1: Granular Cell Layer
TTCCTTGTTACGGGTGAG	3: Outer Plexiform Layer
TTCGGCACGGTATGATGC	5: Olfactory Nerve Layer
TTCTACGCGTCCAGCCCA	4: Glomerular Layer
TTCTTGTTCCGAAGAGAA	5: Olfactory Nerve Layer
TTGACCACACTATACTTC	4: Glomerular Layer
TTGACTTATCCAGGTAGC	2: Mitral Cell Layer
TTGTTCTGCACAGATAAA	1: Granular Cell Layer
TTTATGCCACTCGGCTAG	2: Mitral Cell Layer
TTTCAACCCGAGGAAGTC	4: Glomerular Layer
TTTCTAACTCATAAGGAT	4: Glomerular Layer
