# Supplementary material for: Spatially informed reference-free cell-type deconvolution for spatial transcriptomics with SpatialCD
Source: Genome Res. 2026 Jul;36(7):1455–65. doi: 10.1101/gr.281829.125 (PMC13322189; doi:10.1101/gr.281829.125)
Supplement: Supplement 1 [file Supplemental_Code.zip › SpatialCD-main/data/mob_corpus.csv]

	2010300C02Rik	2310022B05Rik	4833424O15Rik	A230065H16Rik	Abl2	Ablim3	Afap1l2	Agap2	Agt	Ahnak	AI593442	AI848285	Ampd2	Ankrd29	Ankrd63	Ano3	Ap3m2	Apod	Aqp1	Arc	Arhgap33	Arl4d	Arpp21	Atat1	Atf5	Atp1a1	Atp1b1	Atp2b1	Bai2	Baiap2	Beta-s	C1qtnf4	Cacnb3	Cacnb4	Calm2	Camk1d	Camk2a	Camk2b	Camk2n1	Camk4	Ccdc109b	Cck	Ccnd1	Ccnd2	Cd24a	Cdhr1	Cdo1	Cdr1	Celf1
ACAACTATGGGTTGGCGG	0	1	0	3	2	1	0	7	0	2	0	0	2	2	1	1	0	3	0	0	0	1	4	0	0	4	13	7	0	1	3	2	2	4	17	0	3	2	2	0	0	12	0	0	0	6	0	11	2
ACACAGATCCTGTTCTGA	4	8	1	0	3	2	2	1	2	4	1	0	2	2	0	0	0	56	0	3	0	0	5	1	5	1	11	9	1	1	29	1	1	3	16	0	1	5	10	0	0	9	5	13	0	5	3	12	1
ACATCACCTGCGCGCTCT	9	3	6	0	13	10	0	20	0	1	0	10	12	3	2	11	1	20	1	7	3	1	16	0	2	22	98	25	7	21	5	29	9	7	127	6	16	32	56	0	1	7	2	0	1	4	6	19	19
ACATTTAAGGCGCATGAT	11	1	8	0	10	11	0	24	0	0	1	11	6	6	3	6	4	18	0	8	1	2	19	0	0	33	58	25	9	15	2	22	14	8	104	9	16	29	32	4	2	5	0	1	2	5	6	3	11
ACCACTGTAATCTCCCAT	3	1	1	2	2	1	1	12	0	1	0	5	1	1	0	2	0	11	0	5	3	0	2	0	0	9	22	6	0	2	5	5	0	2	26	0	6	7	20	0	0	17	0	0	1	19	1	24	6
ACCAGAGCCGTTGAGCAA	0	2	1	0	0	0	0	2	3	0	0	1	0	0	0	1	0	21	0	3	1	0	1	0	1	1	9	3	0	1	4	8	0	1	26	1	0	1	5	1	0	8	4	3	0	0	2	1	3
ACCCGGCGTAACTAGATA	11	0	7	2	9	10	1	15	0	1	0	6	15	2	0	1	1	15	1	5	4	2	19	0	0	18	59	23	8	19	1	14	10	7	78	4	8	25	33	6	0	12	1	3	3	4	4	10	6
ACCGGAGTAAATTAGCGG	3	2	0	0	3	2	0	4	1	0	1	2	1	0	0	0	1	20	0	3	0	1	3	0	3	4	10	9	2	1	4	2	4	0	13	2	0	5	12	2	1	11	0	0	1	4	0	0	1
ACCTGACAGCGGAAACTT	0	11	0	0	0	0	1	3	3	2	0	4	2	0	0	0	0	69	0	0	2	0	4	0	2	4	11	9	3	0	5	0	5	4	20	1	2	1	6	0	0	4	0	4	0	8	0	2	0
ACGGAAATCAGTGGTATT	5	2	2	0	4	6	1	11	0	3	2	5	3	9	0	3	0	16	1	8	2	1	13	0	2	19	62	19	7	4	4	12	5	7	98	1	10	26	23	1	0	10	2	0	3	11	0	24	9
ACGGCCTCGGATTATGAA	5	1	1	0	10	3	0	14	0	0	1	8	11	1	1	5	1	18	0	3	3	2	7	0	0	24	48	17	1	8	6	17	6	4	62	1	7	23	32	3	2	6	0	0	1	1	2	7	11
ACGTAAGCGGACGCATGA	1	2	0	0	3	3	0	4	0	0	1	0	1	1	1	1	1	10	0	2	0	5	4	0	0	9	13	9	2	0	26	4	1	2	24	2	5	4	14	0	0	12	4	1	2	8	0	26	6
ACGTAAGGTGATGCGACG	0	1	0	0	2	1	0	9	0	0	1	3	2	2	0	3	3	8	0	0	0	0	7	0	1	9	33	10	1	2	4	6	5	5	24	0	6	9	13	2	0	6	0	0	0	10	0	14	3
ACGTCGTTATGTGTTACC	3	1	2	4	2	6	1	14	0	2	3	4	0	2	1	1	3	8	2	0	0	0	5	1	2	18	47	10	0	1	3	12	6	7	58	6	4	10	16	0	0	15	0	1	0	25	1	14	12
ACTAGTGAATCGCGACAA	0	1	0	2	3	1	0	6	0	0	1	2	4	1	1	3	0	5	0	4	0	0	2	0	1	9	25	9	1	2	21	5	1	5	27	0	3	6	11	0	0	21	1	0	1	14	2	10	5
ACTCGCTCGGTACCATTG	1	0	0	0	1	1	0	4	0	2	0	1	1	2	0	1	2	4	0	1	1	0	2	0	0	5	20	3	0	1	8	4	3	4	19	0	3	6	9	1	0	15	1	0	0	8	1	17	2
ACTGTTTGAACTAGTCGC	8	2	6	0	6	9	0	17	0	1	1	10	7	5	5	2	2	17	0	8	6	0	7	0	0	24	45	28	11	7	5	16	10	6	95	3	10	14	37	9	1	3	1	0	2	7	8	8	4
AGAAGACCGGAATAGCCT	1	2	2	0	0	0	0	0	1	1	1	1	0	0	0	2	0	17	0	0	1	0	2	0	1	1	10	4	0	0	1	2	0	0	12	0	1	2	4	0	0	1	0	0	0	1	0	2	1
AGACTTGCGATATACTAT	0	2	0	1	3	1	0	8	1	2	2	3	2	3	0	0	1	26	0	1	1	1	1	0	1	6	20	10	1	3	4	3	1	3	34	1	2	6	10	2	0	7	2	0	6	3	0	4	2
AGCAACTGTGCGACCATC	0	4	3	1	2	0	0	5	0	2	3	1	0	1	0	0	0	64	2	5	0	1	1	0	3	6	18	12	0	3	5	3	2	3	19	0	2	6	12	1	1	8	1	1	1	5	1	0	3
AGCCACCGTTAGTGTTTG	1	2	0	0	0	1	0	1	0	0	0	1	5	1	1	0	0	12	0	0	0	0	1	0	0	4	4	7	2	1	1	4	1	0	17	0	0	2	3	0	0	3	3	0	0	3	0	0	1
AGCCCGCGTTTAAGACTG	2	1	0	0	2	0	0	8	1	2	0	0	5	2	1	0	1	12	0	2	1	0	2	1	0	2	26	7	1	0	0	0	1	5	13	0	2	5	9	1	1	7	1	1	1	12	1	14	3
AGCCTGAACAGCGCTAGC	2	1	2	0	1	1	0	5	0	0	0	3	1	0	0	1	1	12	0	0	0	0	5	0	0	4	20	9	0	0	18	2	1	5	26	0	2	5	6	1	0	12	0	0	2	7	0	7	3
AGCTAGATGTTCCGAGCG	2	3	1	0	7	3	0	11	0	1	3	3	3	4	0	1	3	6	0	1	2	1	4	7	3	9	33	25	8	8	9	14	9	4	68	3	4	11	19	7	1	9	1	1	7	4	3	15	6
AGGACCGTATAGAGCCTA	11	0	5	1	6	8	0	20	0	0	0	7	6	4	3	2	3	9	0	13	4	1	8	1	2	24	76	32	5	5	3	11	12	8	69	2	6	18	28	2	1	6	1	0	0	3	0	9	11
AGGGACGTTAGTGTGCCA	3	0	0	3	2	1	0	5	0	0	0	3	0	1	2	2	1	9	0	5	1	1	5	1	0	13	22	8	3	0	5	3	5	1	26	0	7	7	7	1	1	4	0	0	0	8	0	11	6
AGGTATGATTACTCGCCT	8	0	9	1	9	4	2	23	1	3	2	1	5	3	2	0	2	16	0	4	5	4	9	0	2	17	43	27	8	13	11	13	10	8	73	4	15	12	40	8	4	6	1	1	3	7	3	15	12
AGTCAATATTACGGTATA	1	1	1	0	2	2	1	10	0	0	3	1	1	3	1	1	1	10	0	2	2	0	3	0	2	1	12	7	1	4	4	1	2	3	27	0	5	8	17	0	0	10	1	0	0	8	3	18	6
AGTTCCCGCATAGTGCCG	1	5	1	0	0	2	4	3	3	3	0	1	1	0	0	0	3	50	1	0	0	0	0	0	7	2	7	4	1	0	1	2	0	0	18	0	0	4	1	1	0	2	10	16	0	2	0	9	2
ATAAAGCAATGGCCGTAC	4	4	2	1	2	11	0	14	0	0	0	1	7	1	0	3	2	12	0	3	2	1	6	2	1	10	32	8	3	9	3	8	6	3	41	1	10	12	17	5	0	2	1	0	2	4	1	6	10
ATAAGTGCGTGAGCTGGA	1	0	6	0	1	2	1	16	0	0	1	6	8	5	0	2	4	13	0	3	1	0	4	1	1	20	52	29	0	7	4	8	12	5	67	2	10	10	24	0	1	6	0	0	1	1	1	17	11
ATACGTATCCATGGAAAT	19	0	6	0	6	3	1	22	1	2	0	7	6	3	1	8	1	21	0	6	2	0	5	2	0	16	60	27	9	13	39	14	11	2	79	2	7	27	27	4	1	3	3	0	1	5	4	27	16
ATAGGTTGTATGAGACGA	2	3	1	1	1	1	4	4	0	2	4	1	0	1	0	0	1	19	0	3	0	0	0	1	3	2	17	4	1	1	41	3	3	2	7	1	3	3	9	0	0	6	2	2	1	6	0	4	4
ATATCGAAGTTTGGGTTT	2	4	1	0	2	0	1	3	2	0	1	0	1	2	0	0	1	39	1	1	0	0	4	2	2	7	22	6	1	3	5	4	2	3	14	0	1	7	9	1	0	10	5	2	1	2	2	4	4
ATATGGGTGTAACAAGAA	1	0	4	1	2	0	0	8	0	1	0	1	1	1	0	2	2	7	0	1	1	0	0	0	1	3	17	5	1	1	12	5	2	4	21	0	1	6	20	2	1	7	0	1	0	3	0	36	6
ATCCCAGGACTTAGTTCC	1	0	0	0	1	0	0	7	1	1	1	3	0	0	0	0	0	6	0	2	0	0	4	0	1	3	13	8	4	0	13	3	1	1	17	0	8	2	19	1	0	4	1	0	0	5	0	31	1
ATCCCGTGATCGCACCAT	4	2	0	0	1	2	0	6	1	1	1	3	5	1	0	0	0	9	0	0	0	0	2	1	0	7	25	5	2	1	12	9	0	3	33	0	2	8	9	1	1	5	0	1	2	10	1	29	5
ATCCGTAACATCTTATCA	2	2	2	0	3	1	4	5	2	1	2	3	3	0	0	1	0	120	2	3	1	0	2	0	17	8	13	12	0	1	6	8	1	2	29	1	2	5	11	0	0	6	4	3	2	4	0	5	4
ATGAATGACGGAGGTACT	3	0	0	0	2	0	0	3	0	0	7	1	5	1	0	0	1	26	0	2	0	1	2	0	1	10	27	3	1	1	32	3	3	5	37	1	4	8	8	1	0	10	1	1	3	13	3	9	2
ATGAATTTAGCGCCCGCT	1	1	3	1	0	2	0	5	0	1	2	2	0	0	0	1	0	12	1	3	0	0	4	1	1	5	26	8	3	0	11	7	4	4	40	1	7	7	14	1	0	28	1	0	2	24	2	3	4
ATGAGGCCGCGACATTCG	7	2	6	2	4	4	0	18	0	0	1	6	4	6	0	1	3	4	0	5	1	1	12	4	0	13	63	18	7	6	6	8	5	15	57	4	6	19	22	0	1	9	0	0	1	21	1	25	12
ATGCGTACCGCGATCTAT	7	4	5	1	4	3	0	22	0	0	1	1	8	5	2	2	1	16	0	4	2	4	5	1	1	21	42	27	5	8	2	16	8	8	84	9	14	21	43	8	1	2	1	1	1	1	0	14	15
ATGGGCTGAATGTCACAC	7	1	0	0	8	10	0	18	0	0	3	5	7	2	4	0	3	23	1	9	8	3	5	0	1	12	55	19	14	10	7	16	7	2	76	5	15	16	36	9	1	9	0	0	2	4	7	7	10
ATGTGTTGGGAATCCCAG	1	1	4	0	6	4	0	11	1	0	3	7	6	0	2	2	0	17	0	2	2	1	3	1	0	29	49	25	7	8	1	13	10	6	68	3	11	18	27	11	0	6	0	0	3	5	0	11	5
ATGTTCTGCGAATTCGGG	2	2	3	4	2	2	0	10	1	0	1	6	2	3	1	2	2	11	0	5	2	0	9	0	0	18	60	19	4	5	45	5	5	17	63	3	8	8	18	1	0	9	1	0	2	31	1	14	7
ATTAAGTAGCGCACGTTT	1	5	1	0	2	1	2	5	6	3	1	1	1	2	0	0	0	66	2	0	2	0	4	2	2	5	19	9	2	2	40	3	6	5	21	0	1	4	6	0	0	11	4	3	0	3	0	0	8
ATTAATACGCTCGCGGAC	5	1	5	1	6	6	0	9	0	2	0	5	1	0	2	1	1	10	0	6	2	0	5	1	1	18	26	28	5	11	5	13	10	3	50	2	6	11	23	6	1	2	1	0	2	3	4	12	11
ATTACTGGTTGTCAGCAG	1	1	1	2	1	1	3	3	4	5	0	0	0	1	0	0	1	21	0	0	1	0	2	0	3	2	6	3	0	0	3	1	2	0	10	0	1	1	6	0	0	3	6	0	0	2	1	6	1
ATTAGCTCGTAGTTAGAA	1	7	0	0	1	3	2	5	4	3	1	0	1	0	0	0	2	39	1	2	1	0	1	0	1	4	9	2	0	1	4	3	1	2	16	1	0	2	13	3	0	2	6	9	0	2	0	16	1
ATTCGGCGCGATCCAGAG	0	0	0	0	5	1	0	6	0	2	1	2	1	0	0	1	2	18	1	1	2	0	1	1	1	2	10	6	1	0	9	4	1	0	30	1	1	2	8	0	0	5	1	0	1	3	0	3	0
CAAACTGGGTAGTCAATG	1	0	1	3	4	2	0	9	0	2	2	1	2	2	0	1	2	17	0	4	0	0	8	2	1	10	34	7	1	5	5	6	3	10	50	1	2	4	13	0	0	66	0	0	2	35	1	16	13
CAACATCGACCCTATTCC	12	3	12	1	11	14	0	34	2	1	0	19	17	11	2	7	1	15	1	9	6	1	21	1	1	21	100	56	8	10	8	26	18	12	156	7	11	50	66	5	6	9	0	1	1	2	1	16	28
CAACCTCGAACGGGAGTC	1	2	1	0	1	1	1	4	1	2	0	1	3	1	0	1	0	101	0	1	1	0	1	2	3	4	12	9	0	1	9	4	2	1	21	0	1	4	7	0	0	7	3	3	0	2	0	2	1
CAACTTTGCGATATAATA	8	1	3	0	9	5	1	27	0	1	0	13	6	9	6	8	8	8	0	10	3	2	8	1	1	31	81	42	6	19	8	18	10	15	136	3	17	23	57	6	3	2	1	1	3	3	3	29	22
CAAGGCTAGACCGCGTCC	1	5	0	0	1	0	2	3	0	10	0	3	2	0	0	0	1	34	0	0	0	0	0	0	2	1	5	5	0	0	2	2	2	1	8	0	0	0	6	0	0	2	8	2	1	1	0	4	0
CAATGCCTCGACCGAGCG	2	2	5	2	4	5	0	18	0	0	0	9	3	5	7	3	4	8	0	3	0	3	8	1	1	25	75	17	4	2	9	7	6	10	72	4	2	19	18	1	0	9	0	0	1	25	3	17	4
CACCGCGCTTGACGGATT	3	1	2	3	4	1	0	8	0	0	0	2	4	1	0	1	2	7	1	1	2	0	5	0	3	12	33	10	1	2	0	7	3	11	26	0	5	7	15	0	0	11	1	0	0	14	1	17	4
CACGGGTAGTGAAATCTA	0	2	2	1	1	2	1	3	1	1	5	5	4	1	0	5	1	16	0	3	1	1	2	1	0	7	29	12	3	4	15	6	4	5	25	0	1	4	7	1	0	14	1	1	1	6	1	4	6
CACTATTCGGGAGTACGC	0	0	1	0	0	1	0	3	1	2	0	2	0	0	0	0	0	20	0	0	0	0	1	1	8	4	4	3	0	0	4	5	3	0	23	2	0	4	8	2	0	3	0	0	0	4	0	3	4
CAGCACATGATGTTCTAG	1	3	5	0	2	1	2	8	0	6	0	1	2	1	0	3	0	99	6	3	0	1	3	0	4	7	20	7	1	0	150	5	1	1	24	1	2	7	11	0	0	10	0	3	1	8	0	3	4
CATACGCTATCTCCGCCC	5	3	0	4	1	2	0	9	0	1	2	3	1	3	0	0	2	19	1	3	2	0	7	0	0	10	42	16	5	2	7	13	4	18	87	1	4	7	20	3	0	80	1	0	3	38	1	11	8
CATACTCGGATGCCGCGT	2	2	1	0	2	2	0	4	0	0	4	1	2	0	0	2	0	13	1	1	1	0	5	0	3	3	23	6	1	0	12	6	2	3	23	0	2	3	9	1	0	7	2	2	2	4	0	0	2
CATAGCACCGCATTACTC	7	1	7	2	10	3	0	21	0	0	0	11	7	10	0	1	7	11	0	5	2	0	13	0	0	25	91	34	4	2	16	19	4	15	84	1	11	26	22	4	7	14	1	0	1	20	2	22	8
CATCATCTTACAAGAAAG	10	0	3	0	7	5	0	22	0	2	1	7	4	2	3	6	0	6	1	8	0	1	7	0	2	31	79	28	4	5	5	14	12	3	92	3	10	24	30	1	1	8	0	0	0	4	3	10	14
CATGCACCTCAGTGTATC	3	1	2	2	6	1	0	8	1	1	0	5	4	1	0	2	0	10	0	7	1	1	3	0	1	11	29	19	2	5	6	3	3	3	38	1	9	12	18	2	0	4	0	1	2	10	0	68	7
CATGGTACGATCGCGCCC	10	2	1	1	8	2	1	11	0	1	1	14	6	5	2	3	6	12	0	3	4	0	5	0	0	20	65	22	3	10	10	13	4	6	82	0	12	21	22	1	3	3	0	1	0	5	3	10	10
CCACTGTTACGGCATAGT	12	2	11	2	6	5	0	21	1	0	2	11	8	10	2	4	2	7	1	9	1	2	14	1	1	17	66	22	10	10	2	12	9	8	80	4	4	16	39	6	5	3	1	0	0	7	2	16	13
CCATAGTTAATGCGCTTC	1	3	2	6	1	3	0	8	0	0	3	4	3	1	1	1	2	20	0	3	3	0	11	0	0	12	57	12	2	1	8	7	5	12	39	2	6	12	8	1	1	11	1	0	0	35	1	19	6
CCATGTCGTAGGATGGCC	1	0	2	2	2	0	0	5	0	0	0	0	1	1	0	0	1	7	0	0	0	0	2	0	1	9	11	8	0	0	14	4	4	3	20	2	8	4	8	1	0	9	0	0	1	2	1	20	3
CCCGCATTCTATACGAGT	2	8	2	1	1	0	3	3	4	2	1	0	0	1	0	0	0	75	4	3	0	0	0	4	1	4	10	3	1	1	3	2	4	1	13	0	0	8	6	0	0	6	3	5	1	2	2	3	1
CCCGCGGAATGAAGCATC	4	0	6	2	6	4	1	14	0	2	0	5	2	4	1	3	0	24	0	4	3	0	6	3	1	17	66	26	3	4	7	12	9	8	75	2	9	20	14	2	0	6	0	0	2	13	2	8	6
CCCTTTCAACCTCTCGAT	4	17	0	0	2	1	4	8	1	1	1	2	3	0	0	1	0	98	6	2	0	0	3	1	2	6	12	11	1	1	41	2	3	1	25	1	3	5	9	2	0	5	3	2	1	5	0	12	5
CCGCCAGTTAATCAGCAA	2	0	0	2	1	3	1	8	2	0	0	1	1	1	0	0	0	7	1	4	0	0	5	1	1	4	11	2	0	3	6	6	1	1	28	2	5	2	14	1	0	8	1	2	0	2	1	46	2
CCGCTTCCAACTCTGTGG	0	2	1	1	2	0	0	6	0	1	0	1	1	0	1	2	0	10	0	0	1	0	1	0	0	2	8	9	2	0	4	2	4	2	10	0	3	4	4	0	0	2	0	0	2	8	0	2	3
CCGTCCGCGTCCATTGTA	3	1	2	0	1	6	1	8	0	0	0	2	5	5	0	3	1	13	0	6	0	2	6	1	0	19	56	19	0	2	30	8	4	10	40	1	2	12	27	1	1	2	0	1	1	15	0	28	8
CCGTTCGAGCGTTCGCTA	0	1	0	0	0	0	0	0	0	0	0	1	0	0	0	0	1	9	0	0	1	0	3	0	3	3	8	4	0	1	12	1	1	2	10	0	1	1	6	0	0	5	0	0	0	1	0	0	0
CCTCACGCCGGACGAGTT	0	3	0	1	3	1	0	2	5	2	0	0	1	1	0	0	0	29	2	1	0	0	1	0	2	3	8	2	1	1	10	1	0	0	18	0	1	2	6	0	0	1	4	2	1	2	1	11	3
CCTCAGGAAGGGTGTATC	0	2	2	1	6	4	0	9	0	0	1	1	1	4	1	4	3	9	1	6	3	1	8	2	0	16	49	15	2	4	7	6	5	2	62	0	7	14	12	0	0	6	0	0	0	6	1	11	7
CGAACTAGAATCGATAGC	7	0	6	2	8	13	1	21	0	0	0	8	11	2	1	3	1	16	1	10	4	2	6	1	0	28	58	17	5	11	10	9	12	3	62	1	10	22	32	2	0	5	0	0	4	2	6	4	10
CGACACGCTTAGTACCGA	1	2	0	0	0	0	0	1	0	0	0	2	1	2	0	0	0	5	0	2	2	0	2	0	1	4	14	3	0	0	62	1	2	0	13	0	2	3	10	1	0	4	0	0	2	8	0	7	3
CGACCATGGCCTGTGAGG	2	0	0	5	1	5	0	8	0	3	0	2	2	3	0	0	0	9	0	2	1	0	4	0	0	18	40	11	2	4	9	6	6	3	39	1	3	8	7	2	0	6	0	0	1	18	0	18	4
CGACCGAGGCGCTACCTT	7	0	1	0	5	7	0	10	1	2	0	8	5	5	0	6	0	9	0	4	6	0	8	0	0	18	54	20	8	8	5	15	12	2	58	1	6	21	26	2	0	1	1	0	1	5	2	3	14
CGAGCACTCAATTCCGGG	2	0	0	0	3	1	0	2	0	0	1	2	1	1	0	0	1	7	1	2	0	0	2	0	0	7	25	4	0	3	67	1	3	6	31	0	1	5	9	1	1	25	1	0	2	13	0	7	9
CGCCGGCTAACTGTATGG	1	0	0	0	1	0	0	3	0	1	2	1	1	2	0	0	0	1	0	2	0	0	1	2	3	1	6	7	0	0	3	1	1	2	11	0	0	2	2	0	0	2	1	1	0	4	0	1	2
CGCCGTCTCTAAATTGAC	1	5	2	0	0	0	0	9	1	2	2	0	3	6	1	0	1	52	4	3	0	0	0	0	1	9	35	13	3	5	7	8	2	4	33	0	1	5	11	0	0	12	2	0	1	5	1	7	3
CGCTAATTGCCCGATCCG	2	0	1	1	2	0	0	4	0	1	0	2	2	0	0	2	0	16	1	1	0	0	4	0	1	3	15	9	0	1	5	4	0	6	22	1	5	4	9	0	1	12	0	0	0	11	0	15	1
CGCTCATTCGCAGACGTA	2	0	4	3	6	4	0	7	0	1	0	4	3	3	4	2	2	10	0	2	0	1	4	0	0	21	69	10	1	3	3	12	2	6	50	1	3	10	17	0	1	7	0	0	0	16	1	11	8
CGGAGGGATGCAATGTCT	1	1	1	1	0	2	0	1	1	3	0	0	1	0	0	3	0	31	0	0	0	0	1	0	2	2	4	7	0	2	22	2	2	0	9	0	0	8	6	0	0	3	0	0	1	1	1	1	2
CGGCGCCTGAATCATAAA	0	0	0	0	2	0	1	1	1	4	0	0	1	3	0	0	0	46	0	0	0	0	1	0	8	3	10	3	0	0	6	0	0	3	13	1	0	3	3	0	0	4	3	1	0	4	0	6	1
CGGGCTCATTAGATGTAA	0	1	0	1	2	0	0	4	0	0	0	0	1	0	1	0	0	3	0	0	1	0	2	0	1	3	10	8	0	0	3	2	0	5	5	0	2	2	13	0	0	7	0	1	0	7	1	15	1
CGTCAGATTCTACTAAGT	14	5	10	0	15	8	0	23	1	3	0	13	14	7	0	5	10	11	0	18	8	5	14	2	5	31	89	45	6	21	5	16	19	8	128	4	15	31	59	7	2	5	2	2	3	7	3	25	22
CGTCATAGTGCGACGCCG	6	1	0	7	5	0	0	8	0	0	0	1	2	1	1	1	1	7	0	2	5	1	5	2	0	14	58	7	1	5	10	6	3	23	53	1	6	4	16	1	0	9	0	0	0	39	2	8	6
CGTCTATCCAACGTATAG	2	3	0	1	1	2	0	3	1	5	1	1	1	2	0	2	1	31	0	3	2	1	1	1	2	1	23	13	0	1	7	4	2	4	21	1	4	2	6	1	0	13	3	1	0	1	0	6	2
CGTCTCAAACATTCGGCC	7	3	6	3	3	2	0	13	0	0	0	3	6	4	3	7	1	13	0	6	2	1	8	0	0	19	80	15	5	3	4	12	3	15	65	2	7	14	13	0	0	21	2	3	1	29	0	11	7
CGTTAGGCGATATCTGTA	2	4	5	2	4	6	0	11	0	2	1	3	3	2	0	1	2	7	0	4	0	1	7	1	1	11	58	12	3	5	5	6	3	14	64	2	5	11	14	1	0	6	1	1	0	32	0	18	8
CGTTATGGAGCCATCCCT	2	2	1	3	2	0	0	10	0	2	2	2	4	1	0	0	0	9	1	2	0	0	4	0	1	4	14	1	1	2	11	3	1	4	24	0	8	4	21	1	0	9	0	0	0	7	2	57	3
CGTTCCTTAGGTCCTGAC	0	2	1	0	0	0	0	2	4	4	1	4	0	0	0	0	0	47	0	1	1	0	3	1	3	5	11	9	1	1	4	2	0	5	22	2	2	4	4	0	0	1	6	4	0	4	1	2	5
CGTTGTACTCAGATCTGT	0	2	0	0	2	1	0	9	0	0	6	2	0	1	0	0	0	12	0	6	1	0	3	1	1	7	29	21	5	0	4	2	1	5	31	4	1	7	7	2	0	6	1	2	3	18	0	9	2
CTACAATCGCGCGTGATC	2	4	2	0	2	1	1	5	2	6	0	2	1	3	0	0	1	147	2	1	0	0	2	0	4	6	18	6	0	1	78	5	1	3	24	1	0	3	11	3	0	4	2	0	1	3	0	1	4
CTACGTTGTCGCCTGCCC	0	0	3	1	0	0	0	1	0	0	1	0	0	0	0	2	0	5	0	0	2	0	3	0	1	5	15	1	1	0	4	1	5	2	13	0	2	2	12	0	0	18	0	0	0	8	0	14	1
CTAGCGACGATAGATATT	2	1	1	0	1	2	0	8	1	0	3	2	0	3	0	1	0	17	0	3	1	1	2	0	0	5	17	8	3	2	8	7	5	6	37	1	1	8	15	0	0	5	2	0	0	7	0	17	3
CTAGCGGTTGCCAGAAAG	0	11	1	0	1	0	0	1	5	1	1	0	4	3	1	0	0	43	3	1	0	0	0	1	3	3	10	6	0	0	9	3	1	0	12	1	0	0	1	0	0	2	8	1	0	2	3	0	1
CTATCCGCGTCCAATGAG	17	0	7	0	6	7	0	22	0	1	0	6	10	2	3	3	2	19	0	6	2	0	4	0	3	31	54	30	5	8	2	14	7	8	88	7	10	31	38	7	5	6	0	0	5	3	8	15	17
CTATCGCGGATGGTATCC	6	2	9	0	3	7	0	31	1	2	0	8	5	1	1	4	6	8	0	6	1	3	15	0	2	27	48	24	7	12	4	18	15	7	73	2	6	19	33	5	1	1	0	0	1	5	1	22	8
CTATGTCTATGACCGCGC	10	1	8	2	8	7	0	13	0	1	0	6	4	0	6	1	0	13	0	8	4	1	9	0	1	15	39	16	16	10	4	13	5	5	71	1	9	22	24	8	0	3	0	0	2	3	6	12	8
CTATTCATACTCGGGTAC	4	1	1	3	6	7	1	15	0	0	2	9	8	4	2	4	1	22	1	5	6	0	6	1	2	24	80	25	4	10	8	17	10	10	90	3	5	21	26	1	3	11	1	0	3	28	1	9	5
CTATTTCAGCTACTTAGG	3	2	3	3	4	1	0	8	0	2	0	3	2	1	1	3	1	15	1	2	1	0	6	0	1	12	49	8	1	3	42	9	5	6	52	0	3	11	15	0	1	22	0	0	2	18	1	31	4
CTCAAACCGGAACTCTGT	1	0	0	0	2	4	0	5	0	1	1	0	0	0	0	2	1	6	0	4	0	0	0	0	0	4	17	8	2	2	8	3	0	1	29	0	1	5	8	0	0	5	1	0	0	5	0	18	3
CTCACGTGCAAGGTTTAG	1	3	0	1	0	1	0	4	0	1	7	3	2	1	0	1	1	8	0	2	0	0	2	0	2	15	37	7	0	3	11	5	0	4	28	1	1	2	8	0	0	26	0	0	2	20	0	8	3
CTCAGTATGCATGAGCAG	5	1	9	1	2	5	0	7	1	2	0	3	2	0	0	1	2	8	0	1	2	0	5	1	1	13	15	16	7	5	4	12	1	3	48	3	7	6	25	3	0	4	2	0	1	4	4	8	8
CTCTATGGTTCCCGAGAG	0	2	0	0	0	0	1	1	0	1	1	0	0	0	0	0	0	16	0	2	0	0	0	1	1	0	7	2	0	0	1	1	0	1	13	0	1	1	7	0	0	2	0	5	0	1	0	1	3
CTCTATGTTTACGCAGGT	2	1	2	0	0	1	2	1	0	0	0	5	2	1	0	1	2	9	1	2	0	0	3	0	0	7	17	3	1	3	6	5	1	2	22	1	4	2	8	1	0	8	0	0	1	4	2	10	5
CTGAAGTGTTCCGTTTCC	6	2	4	1	3	7	1	18	0	1	1	8	7	10	0	3	4	19	0	7	0	2	11	1	1	16	58	27	4	6	9	11	7	3	63	1	8	17	31	2	0	4	3	3	2	9	2	17	8
CTGAGCTATTGGGCGTCG	1	1	1	1	1	0	0	1	0	2	1	1	1	0	0	1	1	11	0	2	0	0	0	0	0	5	12	2	0	1	7	0	0	2	19	0	3	2	9	1	0	4	0	0	1	3	0	7	3
CTGAGGGTTGTATAAGTC	3	1	1	2	3	2	0	2	0	3	5	1	2	2	0	0	0	11	1	1	4	0	2	0	3	8	28	9	3	1	2	7	2	6	29	1	2	7	14	0	0	10	2	0	3	13	1	9	6
CTGATGCATTAGATACGG	2	0	0	0	3	4	0	11	0	1	0	6	4	3	3	0	1	9	1	7	2	0	9	0	1	17	39	21	5	9	4	7	7	3	52	4	10	17	29	6	3	5	0	0	1	5	3	23	7
CTGGAGCATCGACTTGAG	3	2	2	7	4	3	0	15	0	0	1	5	4	1	1	0	2	10	0	6	0	0	5	2	1	14	65	11	1	4	5	10	3	12	69	3	12	9	15	0	0	17	0	0	0	35	2	17	9
CTGTGAGTTTAATACGCC	0	0	0	0	0	0	0	2	0	0	1	0	0	0	0	0	0	10	0	1	0	0	3	0	2	1	4	3	0	1	2	0	0	1	3	0	1	1	2	0	0	3	4	2	0	1	1	5	3
CTTCCAACTCTCGCATAG	0	0	6	1	1	3	0	3	0	3	3	1	3	4	0	0	0	11	1	0	1	2	2	1	2	7	33	11	2	2	8	3	2	5	44	2	2	10	6	1	2	23	0	1	3	18	1	13	5
CTTGAGATCTTCTTGCGG	2	2	0	0	0	2	0	12	1	0	0	5	2	0	0	0	0	31	1	1	2	0	1	0	0	7	27	18	1	3	7	9	6	4	49	2	2	10	12	1	0	14	1	1	1	11	2	16	7
CTTGTCGTCTCCACCTCA	1	1	1	1	0	2	0	4	0	0	0	0	1	0	0	0	1	7	0	0	1	0	0	0	0	4	6	4	1	1	34	7	4	3	19	2	4	4	11	1	1	4	0	0	1	5	0	22	2
CTTTAAGACGCGGTTCAT	1	3	2	0	3	2	0	2	2	2	3	1	1	0	1	1	0	59	5	1	2	0	3	1	2	7	22	13	0	1	9	3	4	4	22	0	5	6	9	0	2	5	1	0	1	6	0	3	4
CTTTCACTGTCAGATACG	3	3	1	3	2	5	0	10	0	2	11	3	8	3	1	4	1	27	1	4	1	0	3	4	0	11	65	32	2	2	15	10	5	9	76	1	1	11	20	0	3	33	2	3	2	29	4	20	11
GAAACTGCATCCTCGACT	3	3	4	3	4	3	0	9	2	3	4	5	4	3	1	1	2	29	0	4	2	0	4	1	2	6	37	23	4	3	12	11	5	7	63	1	4	13	15	0	0	43	1	1	3	29	0	16	9
GAAGATTCGCCCGGTCCA	4	3	1	1	4	3	3	8	0	8	2	5	2	2	0	0	0	38	1	3	2	0	1	0	0	3	21	16	1	2	114	11	3	2	31	0	1	6	18	0	0	9	1	2	0	13	1	10	7
GAATATGAGTTGATACAG	6	1	8	0	4	12	0	26	0	0	1	9	3	5	1	4	1	15	0	9	1	0	12	2	0	28	82	29	7	10	6	18	22	6	88	4	11	21	42	1	1	4	0	0	0	3	2	15	20
GAATTATTCCGCAGGGCT	7	4	1	2	6	6	0	10	0	0	1	4	10	3	4	2	4	14	0	6	6	2	7	0	1	24	39	33	6	15	7	25	16	5	67	3	14	30	40	6	0	7	1	0	3	6	5	19	16
GACACGTCGGTCCTCCTT	7	2	7	2	10	5	0	14	1	0	0	1	5	4	3	0	2	12	0	5	4	2	7	0	0	12	41	24	4	7	15	11	12	2	70	3	12	19	37	5	0	4	0	0	2	2	3	23	12
GACCAAGAGTAGCGAGGG	5	5	1	0	1	0	0	2	0	6	1	1	1	0	0	0	0	63	0	1	1	1	3	1	2	3	9	6	1	1	43	3	2	2	19	1	1	1	6	0	0	6	2	1	0	3	0	3	2
GACCGAGGCGACGCCAAT	1	0	1	2	2	0	0	7	0	2	1	8	3	6	1	4	2	7	0	3	0	1	8	0	0	14	54	13	3	2	2	3	2	16	36	2	6	11	12	0	2	18	1	0	1	29	0	22	5
GACCTCGAGTAAGCCGCG	0	0	0	0	1	1	0	2	0	1	0	0	0	1	0	1	1	29	1	0	1	0	1	0	0	1	14	2	1	0	6	1	0	2	14	1	1	7	4	0	0	5	0	1	0	0	0	12	1
GACGACACTTGTATGTGG	3	3	4	0	3	0	0	5	2	1	1	8	1	1	0	1	1	43	3	4	0	1	5	1	2	7	30	6	1	2	3	6	5	1	33	0	0	1	9	2	1	9	0	0	2	11	0	12	6
GACGCACATTTACGGTAC	3	1	3	2	3	9	0	8	0	0	1	3	4	4	1	1	0	6	2	3	1	0	5	1	0	7	38	18	1	0	2	15	3	9	43	0	9	9	19	1	0	6	1	0	3	12	0	27	3
GACTACGTAGGATGCCAG	11	3	2	0	9	10	3	21	0	0	1	5	7	6	2	7	1	13	0	6	3	1	5	1	1	30	90	37	7	9	6	12	5	2	75	2	6	16	27	2	1	3	1	0	0	3	3	17	20
GAGAATTCGCAGCAAATC	6	1	5	0	14	6	1	26	0	0	1	8	9	8	4	3	2	14	0	6	4	3	13	0	3	25	64	33	4	20	8	25	1	3	109	4	10	22	44	8	1	6	1	0	0	9	9	21	8
GAGATGGAACGACATGGT	0	0	1	1	4	2	2	9	0	0	1	2	4	0	1	3	0	15	2	5	1	1	2	2	1	6	21	9	2	3	108	4	2	3	24	0	2	8	8	0	1	8	1	1	2	8	0	6	3
GAGCATCGTAATCTAGGT	1	2	2	0	2	0	0	2	0	2	2	2	0	0	0	2	2	10	0	5	0	0	0	0	3	3	19	15	1	1	27	6	2	2	27	1	0	5	9	1	0	8	4	0	2	9	3	6	1
GAGCCACGTATTGTCTTT	2	1	1	1	3	1	0	7	2	1	2	1	2	1	1	0	2	20	0	0	0	0	6	0	2	7	20	9	3	3	6	9	3	7	24	2	7	3	12	1	0	5	0	0	0	4	2	38	5
GAGGCGTACACTACAACC	4	2	3	6	1	3	0	15	0	0	1	5	2	0	0	1	2	10	0	7	1	0	6	1	2	13	57	22	0	5	17	5	4	9	70	2	13	11	14	0	0	12	3	0	1	24	2	24	5
GATACTTCGGGATGCGGG	8	2	4	1	7	12	0	19	0	0	0	12	6	3	2	3	3	20	0	12	5	2	8	1	0	30	76	33	6	6	8	18	16	7	86	1	9	17	35	2	2	6	0	2	1	7	5	13	8
GATGGCCAGATTCGTTAG	8	2	1	0	5	5	0	8	1	1	0	3	5	1	1	0	2	10	0	9	2	3	16	6	1	14	30	23	4	4	1	13	8	6	59	5	2	16	28	4	0	6	2	1	2	5	7	23	8
GATTGCCATGGTGCCACC	2	1	0	0	0	0	1	4	1	0	1	1	2	1	0	0	0	38	1	3	1	1	2	0	3	0	12	7	0	1	99	2	0	2	12	0	1	4	10	0	0	4	6	2	1	2	0	3	4
GCAATAGCATACGCCTAA	11	0	7	0	6	8	0	15	1	5	1	9	13	4	5	5	1	14	1	9	3	0	8	2	1	29	67	25	9	7	7	18	13	6	71	4	5	20	43	3	1	3	0	0	0	3	5	7	6
GCATGCCTGTACAATCGT	5	0	0	1	0	1	1	4	0	1	2	0	0	1	0	0	0	14	0	0	1	0	1	0	0	5	22	9	3	2	2	2	2	3	16	1	1	3	6	1	0	8	1	0	2	7	1	3	2
GCCGAAAGACTAGGTCTC	2	2	0	5	2	1	3	10	0	0	0	1	2	1	1	0	2	7	0	4	1	0	3	0	1	4	24	19	1	5	9	7	0	8	38	1	7	8	11	1	1	16	4	0	0	16	1	27	3
GCCGAATTCTGCCATGTG	5	4	2	1	10	5	2	18	0	1	2	4	4	1	1	1	1	11	0	8	2	2	5	2	1	16	36	16	7	8	3	22	13	3	81	3	11	26	26	5	2	6	1	2	4	9	6	17	12
GCCGACCCACTCCATATG	4	4	3	2	6	10	0	13	1	0	0	5	2	1	1	4	2	8	0	2	0	0	9	0	1	14	61	25	0	8	3	10	1	7	61	1	6	14	18	3	1	7	1	0	0	8	1	13	6
GCCTATAACTGCGTGGAA	2	2	3	3	1	1	1	3	0	0	0	2	0	0	0	1	0	8	0	3	0	0	4	0	1	7	16	3	0	1	1	5	1	3	17	0	1	3	15	0	2	13	1	2	2	11	0	13	2
GCCTGTATTCCTAGCGGT	1	0	0	0	3	1	0	6	0	0	1	2	1	2	0	1	0	12	0	0	1	0	4	0	1	3	10	9	1	3	2	3	1	4	13	2	4	2	7	0	1	9	4	1	0	8	1	18	2
GCGAAAGTAGGTTCCGGA	0	0	0	1	2	4	1	8	0	1	3	1	1	2	0	1	0	21	0	1	0	0	3	1	1	4	18	11	1	2	6	2	3	2	35	3	4	6	6	1	0	10	0	2	1	6	0	0	1
GCGAGGGATTTGCTACCT	2	2	1	0	2	1	0	5	0	2	1	1	3	0	1	3	1	9	1	2	0	0	5	0	2	11	18	5	0	1	0	5	1	6	27	0	2	4	15	1	0	7	0	0	1	8	1	16	2
GCGATTACCTATGATTTG	2	4	3	0	0	2	1	5	0	4	0	1	2	1	1	2	2	19	1	4	0	0	4	2	2	7	33	19	3	0	10	7	3	10	41	4	2	5	16	0	1	32	2	2	5	15	2	9	1
GCGCGATTAGTCCCTTAC	7	3	10	0	8	7	0	23	0	2	0	9	4	6	0	4	6	14	0	11	7	0	17	1	1	28	47	19	7	7	2	23	9	8	98	5	7	34	48	6	6	8	1	0	3	7	1	16	21
GCGCGTGTATTACGACGA	1	1	0	0	2	1	0	4	0	0	1	1	0	0	0	0	1	6	0	1	0	1	2	0	0	3	11	7	2	0	0	2	0	4	8	0	3	3	13	1	0	4	2	0	0	5	0	45	0
GCGGCACTTGGGATCGCC	0	6	0	1	1	0	3	1	1	3	0	1	1	0	0	1	0	24	0	2	2	0	1	0	10	1	6	2	2	1	3	1	2	0	17	0	0	2	4	0	0	6	0	3	0	0	2	7	3
GCTCTTTAGCATGTTACG	1	2	0	0	1	1	0	7	1	0	0	2	0	2	0	2	0	13	1	2	2	1	4	1	1	4	22	10	0	0	49	5	1	8	24	0	4	6	9	0	0	28	0	0	0	19	1	12	4
GGACCCGCGTCGGTTATC	0	1	0	0	0	0	0	1	0	4	1	0	0	2	0	0	0	13	0	1	0	0	1	0	1	2	10	3	2	1	2	1	1	0	11	1	0	0	8	0	0	7	2	0	0	3	0	0	0
GGACTTACGACAACTATG	3	0	0	3	3	0	0	6	0	0	1	2	2	3	0	0	1	8	0	4	1	1	5	0	2	5	17	7	1	2	29	2	1	4	21	1	3	3	11	2	0	15	1	0	1	7	2	16	6
GGATAGTACGTCAATGTG	5	4	1	2	5	5	1	21	1	0	0	2	3	1	1	1	2	28	0	2	3	0	6	1	0	12	43	22	3	3	5	14	5	9	81	1	11	19	30	7	2	7	0	0	6	4	3	7	14
GGCCTCACGCTGGATATT	1	2	0	2	1	1	0	3	0	1	2	1	1	0	2	1	0	22	1	2	3	1	0	0	3	4	17	10	1	1	6	2	0	3	26	1	1	3	12	0	1	17	0	0	2	3	4	0	3
GGCTCCACAGGCATAATG	0	1	0	0	1	1	0	3	1	2	0	3	2	1	0	0	2	13	2	2	0	0	2	0	0	6	22	11	0	2	4	4	2	8	23	3	1	7	5	2	0	21	0	0	0	18	0	14	5
GGCTGGATCCGAATATAG	6	2	3	0	7	5	0	10	0	1	0	3	8	3	1	0	0	11	1	2	1	0	4	1	1	16	29	24	7	3	5	7	8	4	76	1	10	21	30	4	1	8	1	0	0	6	4	11	6
GGTAATAGTTGATGGGCT	4	1	0	1	3	0	0	8	0	2	1	0	1	0	0	1	0	12	0	1	1	0	3	0	0	6	35	12	1	1	3	7	4	6	37	1	1	6	13	0	0	10	3	1	2	11	2	17	3
GGTACGAGCTAATTCGCA	3	2	1	0	2	1	0	5	1	0	2	2	1	1	2	1	3	20	1	2	2	0	5	1	1	5	30	5	0	4	9	5	2	0	24	1	2	4	9	0	1	16	3	0	2	11	3	6	8
GGTCGTAACAGGCCGGTC	0	0	0	0	3	1	0	3	0	1	0	4	3	1	0	2	2	22	0	0	0	0	1	0	2	3	26	7	0	0	8	3	4	8	23	1	3	3	4	1	0	31	0	0	0	19	2	8	3
GGTGCCTATCACTTGCCC	0	10	2	0	2	1	2	4	4	3	0	3	1	1	0	1	1	51	2	0	0	0	1	0	1	3	8	4	2	0	5	2	3	1	24	0	1	1	5	0	1	7	12	4	2	5	1	1	0
GGTTTCTCGACTGTCGGC	12	3	5	2	9	9	0	19	1	2	2	8	3	2	3	1	2	17	0	5	5	0	13	2	3	28	42	20	4	10	28	12	7	6	65	5	10	17	31	3	2	3	2	0	10	9	3	18	10
GGTTTGTAAGTTAGCTCG	0	3	0	0	1	1	0	6	0	1	1	3	3	3	0	1	0	9	0	2	0	0	3	0	3	7	17	9	0	2	21	4	1	0	24	1	3	5	8	1	0	15	1	0	2	11	1	14	4
GTAACGCCTACTAGGAAG	4	1	0	0	5	3	0	5	0	0	1	2	2	1	1	1	0	8	0	5	2	0	3	1	1	10	39	12	1	4	4	6	3	7	39	0	5	9	14	2	1	7	0	0	0	16	0	9	1
GTACGTGAAAGGGAGACT	2	3	2	0	1	1	0	5	1	0	0	1	1	0	0	1	0	10	0	2	0	0	3	0	2	8	14	6	0	1	2	0	2	3	28	0	5	4	4	0	0	11	1	0	1	9	0	6	1
GTATACTGGGCGAACCAA	7	0	4	1	12	4	1	24	1	2	3	11	11	5	0	1	1	15	2	8	3	1	8	1	1	26	57	23	8	6	9	20	8	7	81	5	5	17	39	13	2	6	2	1	4	7	4	14	8
GTCAAAGATTACTCCTGC	10	2	6	2	8	6	0	29	1	2	0	10	6	4	4	3	2	17	0	7	8	2	18	0	2	29	91	42	1	8	13	21	10	8	87	3	10	20	37	2	1	11	1	2	0	7	2	20	14
GTCCAGGCCCGTTATTGC	3	4	3	0	3	9	1	24	0	1	2	7	8	2	1	3	3	3	0	7	3	5	7	2	2	17	77	26	4	12	3	15	7	7	72	2	5	26	28	5	2	2	0	1	1	2	2	10	12
GTCTGATTCCAGCGAGAC	0	2	1	6	2	2	0	8	1	1	1	0	2	0	0	0	0	7	0	5	0	0	0	1	1	8	26	11	0	3	3	9	1	11	31	0	2	6	5	1	0	9	0	0	0	20	0	9	2
GTGATCGGTCCTGTATAG	5	1	3	2	6	8	0	19	0	2	2	6	2	2	1	2	3	11	0	3	2	2	6	0	4	24	54	21	5	9	3	10	5	0	71	0	9	13	26	0	4	5	0	0	0	3	0	22	4
GTGCCCGCCGGACTTAAG	9	2	3	1	13	8	0	17	0	0	0	7	1	3	2	1	1	9	0	4	5	1	8	1	0	11	46	19	8	3	12	8	5	0	58	2	5	18	25	1	0	3	0	1	0	2	3	11	8
GTGTAGGATATGCGTACT	3	0	1	0	3	7	0	6	0	0	0	5	2	0	1	2	1	11	0	4	3	0	7	0	0	18	32	13	4	7	46	4	2	4	48	2	8	18	19	1	1	2	0	0	1	5	5	16	5
GTTAACGAATCAGATTGA	3	0	1	2	3	2	0	7	0	0	0	1	3	2	1	0	0	10	0	1	1	0	7	2	1	2	33	7	0	2	9	5	1	6	31	0	3	4	16	1	0	14	1	0	2	10	1	22	8
GTTAACTGGACAGAGCGT	0	2	0	0	0	1	0	2	2	1	0	0	1	3	0	0	0	30	0	1	0	0	1	0	3	3	13	4	0	0	10	0	0	0	15	0	0	0	5	1	1	4	1	2	1	2	0	3	1
GTTACGGCCGAATCACGC	2	1	2	0	1	5	0	13	0	2	0	3	1	2	1	2	1	6	1	1	1	1	3	2	2	9	24	17	4	1	38	7	3	11	38	2	2	2	11	2	0	10	3	0	2	9	0	13	2
GTTACTACGCCCATAAGT	1	1	0	1	0	3	0	10	0	1	3	5	2	1	0	1	0	7	0	1	1	0	5	0	4	7	28	15	2	2	5	3	3	3	29	0	1	8	13	0	0	11	0	0	0	8	0	6	7
GTTATGTAATAACCCTCT	2	1	1	0	1	0	1	3	1	6	1	1	2	1	0	3	0	65	1	2	0	0	3	3	2	1	11	10	0	1	9	2	3	2	20	0	3	7	5	0	0	9	0	2	1	4	0	7	1
GTTCCTGTGGTATTATGA	1	1	3	1	2	3	0	2	3	0	2	3	0	1	0	3	1	31	1	1	0	0	1	1	2	2	11	8	0	0	43	2	6	5	25	0	5	5	8	1	0	2	1	1	2	10	1	1	2
GTTGCCAACCGGTAGTCC	2	0	1	5	7	5	1	11	1	0	0	4	3	0	0	0	0	15	1	3	2	0	5	1	1	19	57	26	1	7	13	11	3	19	72	1	6	13	15	3	1	10	1	0	0	29	2	19	7
GTTGCCTCTTGTAAATTC	0	1	2	1	3	0	1	7	0	1	1	3	1	2	0	1	1	40	2	0	0	0	3	0	0	5	10	7	0	1	100	3	1	2	23	1	0	3	10	1	1	5	3	0	4	2	0	8	4
GTTGTGATGCGCCCAAAG	4	1	1	1	1	1	0	2	0	0	0	4	1	0	0	1	0	5	1	0	0	0	3	0	1	1	14	3	0	2	2	1	0	2	13	1	5	3	7	0	1	7	1	0	0	1	1	17	1
TAAACTCACATTGTCTAA	1	1	1	0	3	3	0	6	1	1	0	0	0	0	0	2	1	11	1	0	1	0	6	0	3	4	8	4	6	0	6	3	3	2	22	0	6	5	11	0	0	7	0	1	2	3	0	18	3
TAACAAAGACTGGCTCTA	12	1	6	0	10	10	0	30	0	3	1	10	2	4	1	2	2	18	1	8	4	2	17	0	3	36	103	32	7	9	61	17	13	7	115	2	10	32	50	2	4	6	0	0	1	5	2	25	17
TAACAGAAACTTGCTGAC	12	3	4	1	9	16	0	17	0	0	0	6	7	2	1	3	2	10	1	6	2	0	7	0	0	26	77	18	4	7	5	6	10	4	74	0	10	22	39	3	3	4	0	0	1	5	1	26	11
TAACAGGGCCCGAGGTTC	3	0	6	0	4	9	0	12	0	3	0	5	4	3	2	1	5	13	0	10	6	4	3	1	0	13	61	22	7	9	9	10	10	2	83	4	3	24	33	5	3	7	2	0	2	4	6	9	7
TAACGCGGAGATCTATGC	1	4	4	1	2	3	1	4	1	1	1	2	1	0	0	2	0	44	0	4	2	0	2	1	0	2	23	13	2	5	7	5	4	3	23	0	2	4	12	0	0	9	0	3	3	9	0	4	9
TAACGCGTGCTGAGTAGG	6	0	5	0	4	8	0	14	0	1	0	9	5	4	2	4	0	11	1	2	4	3	9	1	0	29	65	13	4	15	0	6	8	5	71	0	6	18	31	3	2	1	0	0	0	2	6	13	10
TAACTTCGATCAGGCTTA	1	1	0	0	6	3	1	2	0	4	1	2	2	0	1	1	0	11	0	1	1	1	4	1	1	4	30	4	4	4	16	5	4	4	44	0	1	3	7	2	0	17	1	0	1	11	1	8	4
TAAGAAACACCCGCTGAC	0	8	0	0	0	0	0	2	2	7	0	2	1	0	0	2	0	66	1	3	0	0	6	1	6	3	11	3	0	2	19	3	5	2	14	0	2	4	8	0	0	8	0	0	1	8	2	11	1
TAAGCGGACCGGTTCGAG	0	2	1	0	0	0	1	7	2	0	1	2	8	1	0	3	0	57	2	0	0	0	0	0	1	4	15	5	2	1	4	3	3	1	29	0	3	8	5	2	0	10	1	2	1	3	1	2	7
TAAGCTTACGAGCCCGCC	2	0	4	2	3	0	0	9	0	3	3	0	2	0	0	0	1	12	0	3	0	1	3	2	1	5	42	9	0	6	4	4	6	5	47	1	2	6	12	0	1	39	1	0	2	27	0	9	0
TACATGACCACTCCGATC	1	3	4	1	0	3	4	7	1	1	1	3	1	0	0	0	3	39	4	1	1	1	1	1	0	4	11	7	1	1	22	3	5	4	23	1	3	4	12	2	1	10	3	1	5	6	0	3	3
TACATTAACAGCCGTCCG	1	0	1	1	4	0	0	0	0	0	1	3	3	0	0	0	0	8	0	1	0	0	3	0	0	3	16	5	0	1	8	2	3	1	15	1	4	6	4	0	0	3	0	1	0	8	1	18	4
TACCTTTGTGTAATGGCG	0	3	3	0	0	0	5	7	3	0	0	1	1	2	1	0	1	64	1	3	0	0	3	2	2	1	8	5	0	3	3	3	3	0	11	0	1	3	6	2	0	7	0	2	2	3	2	7	1
TACTTATACCAGTAAATT	0	7	5	0	4	4	1	5	2	3	3	3	5	4	1	2	3	70	0	4	0	1	5	0	3	11	38	20	8	6	103	9	3	10	55	3	4	16	30	3	0	33	4	4	1	15	1	44	8
TAGAGAAAGGAGTCGGCT	2	1	0	2	3	0	0	10	3	5	0	4	2	1	1	2	1	33	0	1	0	2	3	1	3	3	16	4	3	2	7	5	1	4	24	0	1	1	10	0	0	5	2	1	0	11	0	4	2
TAGTCGCTATATCAGGAT	2	2	1	0	0	0	0	8	0	0	0	3	0	2	0	4	1	9	0	0	0	0	2	0	2	7	21	2	2	1	3	4	5	5	40	2	3	4	10	2	0	17	2	1	0	18	0	22	8
TATAGTCGCAAGTAACTC	1	2	1	1	1	5	0	9	0	1	3	1	1	1	0	0	4	7	1	1	0	0	3	0	0	4	24	8	0	1	5	6	3	4	38	2	2	6	6	3	1	15	0	0	3	12	1	5	7
TATCCTCCAGTTATGTTG	7	4	5	0	8	6	1	26	0	2	3	9	7	3	4	1	2	21	0	4	1	3	14	0	0	22	55	26	13	6	18	15	13	11	92	4	10	27	48	5	0	12	3	0	1	14	5	11	11
TATCGAACTAAGGTCGCG	1	4	0	0	3	1	3	1	0	0	3	0	1	2	0	0	1	47	1	0	0	0	1	0	1	2	6	4	2	1	7	3	1	1	12	0	0	3	9	0	0	4	0	0	2	3	0	6	2
TATGTAACCGCAGGCCAA	1	6	4	0	0	1	1	8	0	8	0	1	3	1	0	0	2	58	1	1	1	2	1	2	1	12	15	11	1	1	163	3	6	0	23	3	0	10	12	0	1	11	0	1	0	6	0	4	6
TATGTGACAGAGCCCTAC	0	4	5	0	7	2	0	9	0	0	1	2	5	5	0	0	2	12	0	2	7	6	6	7	0	8	28	7	1	3	2	8	5	3	53	5	2	4	14	3	1	7	2	0	16	4	1	3	11
TATTGTCAGTGAGACCGC	2	1	0	0	2	1	1	5	2	2	0	2	0	0	0	1	1	40	2	2	0	0	3	0	2	4	21	4	2	2	3	4	0	5	27	0	3	2	7	2	0	11	8	4	1	2	0	2	1
TATTTACCTGTTAAAGGC	10	3	0	2	13	7	0	22	1	1	0	11	6	3	0	0	0	11	0	11	2	2	6	3	1	20	62	33	12	16	17	19	15	5	81	8	10	29	39	3	3	8	1	0	3	6	2	13	20
TCACAGCGTCACTGCTAT	0	1	2	1	2	1	0	5	0	2	3	3	2	0	0	0	4	10	1	1	0	0	0	0	0	5	32	12	2	1	42	2	1	6	18	1	2	7	8	1	0	9	0	0	1	21	1	7	7
TCACCTTGAGGCATTACG	3	0	1	2	0	3	0	8	0	1	2	1	3	0	0	1	0	13	0	3	3	0	3	1	2	9	32	13	2	3	3	1	2	8	45	1	4	3	10	1	2	29	0	1	1	22	0	13	5
TCACTCATACTTGGCCGG	1	2	0	0	2	1	0	2	0	0	1	0	3	1	1	2	3	12	0	7	2	0	5	0	0	3	17	8	3	1	2	4	2	5	30	2	7	7	9	1	1	29	0	1	0	21	1	25	3
TCCATCTCTGGGTGCGAC	0	2	0	2	5	3	0	3	0	1	0	1	1	2	0	0	2	5	0	1	2	0	4	1	1	6	31	11	1	1	4	4	2	7	30	1	4	5	14	1	1	21	0	0	1	17	0	6	4
TCCGAATTCAAATTAAGG	17	3	4	0	16	6	1	19	0	0	1	4	7	2	1	4	3	10	0	7	3	2	12	1	2	20	65	25	9	12	8	26	11	7	119	4	15	29	34	3	1	9	1	1	0	5	4	8	12
TCCTTGTAGCTCTGGTAC	1	7	4	3	2	1	2	7	1	7	2	4	9	3	0	2	2	75	4	4	1	0	4	0	2	5	34	17	5	3	20	7	2	6	41	0	5	7	10	4	1	13	7	2	2	10	2	10	5
TCGACCATTCCATACCGT	2	7	2	1	1	0	0	4	0	1	3	6	3	1	1	1	0	64	4	3	1	0	1	0	6	2	16	6	0	0	33	10	4	1	19	0	1	6	6	0	1	8	3	6	4	4	3	8	2
TCGCGTATGACCGCTTTC	3	1	2	0	0	1	2	3	0	0	3	2	4	2	0	1	0	27	0	4	0	1	0	0	1	7	22	13	1	4	8	4	3	0	27	2	0	7	4	3	0	6	1	0	3	12	1	4	6
TCGGCGCGTTATGTCTAA	1	0	2	0	0	1	0	8	1	1	1	1	1	1	0	1	0	6	0	1	0	0	2	0	1	3	29	11	0	0	1	2	4	0	32	0	1	5	3	1	0	13	2	0	0	6	0	2	4
TCGTCAAGACCCGTCAGG	2	0	2	1	3	1	0	3	0	1	1	4	0	0	0	1	1	20	0	0	0	0	7	1	0	10	24	9	0	2	11	5	1	0	24	1	2	4	7	3	1	10	1	1	3	8	1	7	5
TCTAATAAACCGACCGTA	2	6	3	1	3	1	1	5	3	3	3	3	2	0	0	2	2	70	2	0	2	0	2	5	3	2	15	15	5	4	8	5	2	4	30	0	0	6	6	1	0	5	4	1	3	2	3	4	9
TCTATCGACCGCCACTAC	0	1	1	0	3	2	0	4	1	0	0	2	2	0	0	1	1	32	0	2	1	0	4	2	4	4	19	9	1	2	3	6	2	1	20	2	0	5	7	2	0	6	4	1	0	8	1	2	1
TCTCCGTACACGCGCCTT	3	1	1	3	1	3	1	1	1	5	3	3	5	1	0	0	0	37	2	3	0	0	4	0	0	6	27	8	2	0	133	9	4	2	23	0	2	6	9	1	0	11	0	0	3	15	1	5	4
TCTGATCCCGCCGGAAAG	2	3	3	1	2	4	1	7	0	0	1	3	3	0	0	0	2	8	0	2	4	1	2	8	2	15	25	5	7	4	4	4	1	1	35	0	5	8	13	2	0	4	2	2	5	5	2	3	7
TCTGCACAAACAGTGACT	4	2	3	3	8	7	0	9	0	2	0	11	3	2	2	2	8	17	2	7	2	1	9	0	2	13	82	21	1	7	30	12	7	10	78	1	8	14	24	0	2	9	0	1	2	26	0	15	6
TCTTCCCAAGTGCTTATA	4	1	2	1	3	2	0	3	0	4	1	1	0	0	0	0	1	47	2	2	0	1	4	1	0	8	30	7	2	2	50	3	2	7	31	2	2	7	11	0	0	9	2	1	2	6	1	4	5
TGAAACTCCTGTCTCGCG	9	3	2	0	11	8	1	15	1	1	1	8	12	2	1	1	1	19	0	9	5	2	9	3	2	16	48	15	10	9	8	12	5	4	93	9	9	23	41	6	2	11	1	0	4	13	5	17	7
TGAAAGGGAACCGAGCAG	9	1	4	0	4	7	0	15	1	0	0	7	5	1	0	7	2	8	2	8	2	2	12	0	0	18	48	20	3	11	2	8	7	4	55	6	7	17	31	0	1	2	1	1	3	5	3	7	11
TGAACATAGGTGGTACCA	13	0	4	0	8	4	1	14	0	1	0	10	0	7	2	5	4	8	0	5	2	3	12	1	1	22	75	29	3	11	4	9	15	9	85	0	9	27	28	4	1	6	0	0	2	4	4	14	9
TGAAGGCATCTAAATGTG	2	1	3	0	1	2	0	4	0	1	2	3	1	1	0	0	1	6	0	0	0	0	1	1	1	3	16	7	2	0	3	1	4	3	17	1	5	9	14	0	0	12	1	0	2	6	0	33	2
TGACATCATACGCGGGCT	2	0	2	1	1	1	0	4	0	0	0	0	0	1	0	2	0	6	0	0	0	0	2	0	0	1	10	5	0	1	3	2	1	4	13	0	0	7	10	0	0	7	1	0	1	6	1	16	4
TGATGATAGCTAAGTACA	0	1	0	0	0	1	2	2	1	1	0	4	1	0	0	0	2	11	0	0	1	0	1	1	4	7	21	5	1	3	5	3	5	2	21	1	1	5	4	0	0	11	3	1	0	5	2	6	1
TGATTCTTGTCGCAGCAT	7	2	3	1	9	8	0	6	2	1	0	5	2	4	1	4	6	11	0	8	2	0	8	0	0	28	80	28	6	3	69	12	9	17	77	2	7	11	17	5	2	10	0	0	1	25	0	12	8
TGCAGCCAGGTAATGTGC	2	1	2	1	3	6	0	6	0	0	0	6	0	1	3	0	1	11	0	3	3	2	4	1	0	10	18	16	1	8	3	3	4	2	38	1	6	13	14	3	1	4	0	2	0	2	1	8	6
TGCCAGGTCTGACGTATG	2	0	1	0	3	2	1	7	0	1	3	1	2	0	1	1	0	27	1	2	1	0	2	1	0	4	16	3	2	2	4	4	0	0	24	0	0	2	8	0	0	6	1	0	2	7	2	2	1
TGCCTGGTGTTAAGGCTC	3	0	2	1	5	6	0	11	0	0	0	7	9	4	1	5	1	8	0	6	2	2	8	0	0	12	69	15	2	3	3	13	8	3	67	2	8	7	25	0	1	9	2	0	0	10	1	18	5
TGGAACTACCTAGAAGCA	1	5	1	0	1	0	0	2	2	4	0	2	0	0	0	1	2	34	0	0	1	0	2	0	11	2	9	4	0	1	5	3	2	3	19	0	1	2	3	0	0	2	0	4	1	1	0	7	1
TGGATCACAAGGTTAGAG	1	1	1	1	2	2	0	6	0	0	0	3	2	2	1	0	1	10	0	3	1	2	4	0	0	9	59	9	3	5	15	8	6	14	52	0	6	15	17	1	3	8	1	0	0	14	1	11	6
TGGGCCATACCAATCTTA	11	0	5	1	2	6	0	17	0	1	0	5	2	3	2	3	0	18	0	4	7	4	8	1	1	13	61	28	5	11	6	16	12	6	97	7	12	27	35	2	1	5	2	0	1	7	5	14	15
TGGTCGCTAGTACGTACC	1	3	0	0	2	0	0	2	1	3	1	0	2	1	0	0	0	29	1	0	0	0	2	0	6	5	10	1	0	2	14	4	0	0	11	0	3	2	1	0	0	3	2	6	1	1	0	2	1
TGGTTAAGAATAACGTGC	1	0	3	2	1	4	0	14	0	1	3	3	3	3	1	0	4	14	0	4	1	0	10	1	0	18	85	18	4	1	9	10	2	4	67	3	7	11	16	0	1	14	0	0	1	30	0	15	9
TGTCAAAGGCCTATCAGC	12	3	4	0	11	7	1	24	1	1	0	11	7	8	3	8	3	24	0	11	5	1	16	0	2	22	83	38	7	16	9	19	15	2	101	2	10	23	34	1	1	5	3	0	2	3	3	14	10
TGTTCCGATGGGAGAAGC	4	1	4	1	3	0	0	4	2	2	0	2	1	2	1	0	0	14	0	1	0	1	1	0	0	7	21	12	0	2	4	5	5	1	22	0	1	4	3	0	1	9	2	0	1	5	1	1	1
TTACCCTCTGCCAGACAC	8	3	3	0	12	5	0	14	1	1	1	5	8	4	0	7	0	8	0	8	4	0	9	1	0	29	51	22	2	7	5	16	8	6	86	1	7	20	29	3	2	8	2	0	1	2	1	10	8
TTAGACGAGCTCGTAGTT	1	3	1	0	1	1	0	4	1	1	3	0	0	1	0	0	0	25	0	3	0	0	2	0	1	2	19	10	2	0	58	6	3	1	20	1	1	2	7	0	0	7	0	0	1	7	0	6	5
TTAGGTGATGTCAGACAC	14	2	2	0	9	8	1	19	0	0	0	4	10	2	4	1	0	7	0	10	4	2	9	0	0	16	38	24	7	11	4	11	8	3	87	10	12	23	48	9	0	2	1	1	2	4	4	37	11
TTATGAATGAACCCTACT	1	0	1	0	2	0	3	2	4	4	0	2	3	0	0	0	0	35	0	0	0	0	2	0	6	3	13	7	1	0	3	1	3	0	15	0	0	5	9	2	1	4	20	3	3	2	0	15	1
TTATGGAGCTTAAGCCGC	0	2	0	1	3	2	0	4	0	0	0	0	0	1	0	0	0	6	1	2	0	2	0	0	2	3	15	6	0	1	4	5	6	4	24	1	7	7	10	1	1	6	1	3	0	7	2	21	2
TTCACAACGCGTAGGCTC	2	0	0	1	2	2	0	2	0	1	1	2	2	0	0	0	0	8	0	0	1	0	3	0	1	2	12	3	0	1	3	3	0	4	21	0	3	2	8	0	0	9	1	0	1	9	0	11	3
TTCCAAATCTGCTCGTGA	3	2	1	1	2	1	0	6	1	0	0	2	2	5	0	1	0	13	0	4	1	0	6	0	0	7	33	20	3	5	14	6	5	3	26	2	14	2	17	0	0	8	3	0	0	11	0	22	5
TTCCGGCAATCACTCAGA	11	1	4	0	12	7	0	18	0	4	0	12	3	6	1	3	0	14	1	12	6	0	14	0	0	34	79	23	4	8	6	22	17	7	77	5	9	29	46	3	0	10	0	0	2	5	4	10	13
TTCCTTGTTACGGGTGAG	0	0	1	0	1	0	0	3	0	0	1	0	2	0	0	0	0	4	0	1	0	1	1	0	0	2	9	6	2	1	7	3	2	4	16	0	0	5	8	0	0	5	1	0	3	8	0	4	0
TTCGGCACGGTATGATGC	1	3	0	1	2	1	2	5	3	2	0	1	4	2	0	0	2	67	2	1	1	0	7	1	2	5	8	6	0	0	1	3	2	0	21	1	1	5	2	3	1	3	5	2	0	2	0	4	4
TTCTACGCGTCCAGCCCA	6	1	2	0	3	0	0	6	0	2	2	4	3	0	0	1	3	17	1	3	1	0	4	1	2	3	35	11	0	1	1	7	5	0	32	1	2	7	16	2	0	11	1	0	1	9	0	2	2
TTCTTGTTCCGAAGAGAA	1	4	1	1	1	1	1	4	0	1	0	2	2	2	0	1	0	30	0	0	0	0	1	0	1	1	5	0	1	2	31	2	2	1	12	0	0	1	5	2	0	3	1	2	0	3	1	12	2
TTGACCACACTATACTTC	1	1	5	2	3	2	0	4	0	0	0	1	6	4	0	0	2	29	2	3	0	0	5	1	3	12	36	13	3	5	7	8	7	5	41	1	4	7	19	1	0	26	2	1	5	23	1	4	4
TTGACTTATCCAGGTAGC	3	3	3	2	2	1	1	8	0	2	1	2	5	5	3	0	2	7	0	6	1	0	9	0	0	9	74	26	1	0	6	7	5	19	60	1	10	13	16	4	1	18	0	0	1	35	2	33	6
TTGTTCTGCACAGATAAA	4	1	5	1	8	6	0	24	0	0	0	8	5	2	2	5	5	19	0	9	3	0	4	1	1	20	75	28	6	11	13	13	8	5	88	2	13	19	40	0	5	2	0	2	3	5	2	28	5
TTTATGCCACTCGGCTAG	2	1	1	0	4	2	0	9	1	2	3	3	1	1	1	2	0	11	2	1	0	1	6	1	0	18	40	14	1	2	24	11	1	8	37	1	3	9	14	2	0	61	0	0	1	42	0	3	8
TTTCAACCCGAGGAAGTC	4	2	5	0	2	1	2	3	1	1	0	2	4	2	1	1	0	57	1	2	0	0	4	0	2	8	26	11	3	2	11	6	4	2	25	0	1	2	14	5	1	10	1	3	1	9	0	2	1
TTTCTAACTCATAAGGAT	1	2	1	3	4	3	0	9	0	1	1	3	1	0	1	0	2	25	1	4	1	2	5	0	1	7	26	16	1	1	38	7	5	12	34	2	2	8	15	1	1	17	1	0	1	21	1	6	3
[truncated: 206 more columns]
