# Supplementary material for: Spatially informed reference-free cell-type deconvolution for spatial transcriptomics with SpatialCD
Source: Genome Res. 2026 Jul;36(7):1455–65. doi: 10.1101/gr.281829.125 (PMC13322189; doi:10.1101/gr.281829.125)
Supplement: Supplement 1 [file Supplemental_Code.zip › SpatialCD-main/data/mob_pos.csv]

	x	y
ACAACTATGGGTTGGCGG	16.001	16.036
ACACAGATCCTGTTCTGA	26.073	15.042
ACATCACCTGCGCGCTCT	13.048	21.079
ACATTTAAGGCGCATGAT	13.963	18.117
ACCACTGTAATCTCCCAT	24.104	13.074
ACCAGAGCCGTTGAGCAA	9.04	12.046
ACCCGGCGTAACTAGATA	15.941	12.112
ACCGGAGTAAATTAGCGG	7.949	16.058
ACCTGACAGCGGAAACTT	9.039	13.047
ACGGAAATCAGTGGTATT	20.959	15.073
ACGGCCTCGGATTATGAA	15.002	11.082
ACGTAAGCGGACGCATGA	15.965	19.084
ACGTAAGGTGATGCGACG	23.159	12.11
ACGTCGTTATGTGTTACC	15.004	10.067
ACTAGTGAATCGCGACAA	12.025	13.139
ACTCGCTCGGTACCATTG	26.096	19.077
ACTGTTTGAACTAGTCGC	12.988	15.112
AGAAGACCGGAATAGCCT	18.981	16.045
AGACTTGCGATATACTAT	16.919	16.055
AGCAACTGTGCGACCATC	7.934	15.059
AGCCACCGTTAGTGTTTG	13.044	10.102
AGCCCGCGTTTAAGACTG	24.098	14.066
AGCCTGAACAGCGCTAGC	8.966	16.052
AGCTAGATGTTCCGAGCG	21.965	19.016
AGGACCGTATAGAGCCTA	23.132	16.099
AGGGACGTTAGTGTGCCA	9.927	19.137
AGGTATGATTACTCGCCT	12.138	17.112
AGTCAATATTACGGTATA	19.011	21.044
AGTTCCCGCATAGTGCCG	27.034	15.057
ATAAAGCAATGGCCGTAC	14.016	15.1
ATAAGTGCGTGAGCTGGA	24.13	21.069
ATACGTATCCATGGAAAT	23.087	18.132
ATAGGTTGTATGAGACGA	20.93	11.007
ATATCGAAGTTTGGGTTT	8.957	11.091
ATATGGGTGTAACAAGAA	10.91	21.025
ATCCCAGGACTTAGTTCC	25.088	18.079
ATCCCGTGATCGCACCAT	8.953	18.123
ATCCGTAACATCTTATCA	18.946	15.079
ATGAATGACGGAGGTACT	10.908	22.093
ATGAATTTAGCGCCCGCT	9.016	19.137
ATGAGGCCGCGACATTCG	21.978	23.005
ATGCGTACCGCGATCTAT	21.905	14.024
ATGGGCTGAATGTCACAC	15.044	13.062
ATGTGTTGGGAATCCCAG	15.041	12.084
ATGTTCTGCGAATTCGGG	25.097	20.079
ATTAAGTAGCGCACGTTT	10.861	10.031
ATTAATACGCTCGCGGAC	13.075	20.083
ATTACTGGTTGTCAGCAG	27.966	15.165
ATTAGCTCGTAGTTAGAA	27.018	16.042
ATTCGGCGCGATCCAGAG	8.997	10.052
CAAACTGGGTAGTCAATG	26.043	18.053
CAACATCGACCCTATTCC	10.915	19.122
CAACCTCGAACGGGAGTC	28.04	17.062
CAACTTTGCGATATAATA	21.931	22.121
CAAGGCTAGACCGCGTCC	27.997	14.034
CAATGCCTCGACCGAGCG	20.917	16.026
CACCGCGCTTGACGGATT	13.071	13.097
CACGGGTAGTGAAATCTA	17.964	10.137
CACTATTCGGGAGTACGC	18.987	12.027
CAGCACATGATGTTCTAG	17.988	21.061
CATACGCTATCTCCGCCC	12.054	12.119
CATACTCGGATGCCGCGT	17.984	11.083
CATAGCACCGCATTACTC	23.144	22.097
CATCATCTTACAAGAAAG	13.045	14.103
CATGCACCTCAGTGTATC	23.137	23.03
CATGGTACGATCGCGCCC	14.011	12.095
CCACTGTTACGGCATAGT	24.106	20.115
CCATAGTTAATGCGCTTC	16.945	11.075
CCATGTCGTAGGATGGCC	24.051	15.103
CCCGCATTCTATACGAGT	27.011	17.187
CCCGCGGAATGAAGCATC	9.973	18.069
CCCTTTCAACCTCTCGAT	16.941	18.066
CCGCCAGTTAATCAGCAA	12.091	22.103
CCGCTTCCAACTCTGTGG	9.862	9.024
CCGTCCGCGTCCATTGTA	21.027	22.938
CCGTTCGAGCGTTCGCTA	25.03	11.1
CCTCACGCCGGACGAGTT	26.05	14.068
CCTCAGGAAGGGTGTATC	20.931	17.088
CGAACTAGAATCGATAGC	14.025	13.091
CGACACGCTTAGTACCGA	27.018	20.088
CGACCATGGCCTGTGAGG	20.043	22.146
CGACCGAGGCGCTACCTT	23.14	14.129
CGAGCACTCAATTCCGGG	23.077	11.112
CGCCGGCTAACTGTATGG	13.979	9.1
CGCCGTCTCTAAATTGAC	26.99	18.059
CGCTAATTGCCCGATCCG	10.918	14.019
CGCTCATTCGCAGACGTA	9.903	17.052
CGGAGGGATGCAATGTCT	18.029	15.076
CGGCGCCTGAATCATAAA	17.985	14.023
CGGGCTCATTAGATGTAA	15.028	22.055
CGTCAGATTCTACTAAGT	23.16	21.089
CGTCATAGTGCGACGCCG	25.086	19.093
CGTCTATCCAACGTATAG	20.043	12.064
CGTCTCAAACATTCGGCC	10.927	15.025
CGTTAGGCGATATCTGTA	21.911	12.021
CGTTATGGAGCCATCCCT	20.038	22.966
CGTTCCTTAGGTCCTGAC	27.06	14.035
CGTTGTACTCAGATCTGT	9.006	20.114
CTACAATCGCGCGTGATC	28.047	18.055
CTACGTTGTCGCCTGCCC	16.97	10.118
CTAGCGACGATAGATATT	25.084	22.07
CTAGCGGTTGCCAGAAAG	12.053	10.127
CTATCCGCGTCCAATGAG	23.108	17.15
CTATCGCGGATGGTATCC	21.074	22.101
CTATGTCTATGACCGCGC	13.004	16.105
CTATTCATACTCGGGTAC	15.003	16.087
CTATTTCAGCTACTTAGG	24.099	23.018
CTCAAACCGGAACTCTGT	16.949	13.055
CTCACGTGCAAGGTTTAG	21.926	11.038
CTCAGTATGCATGAGCAG	13.039	19.141
CTCTATGGTTCCCGAGAG	20.063	11.042
CTCTATGTTTACGCAGGT	9.853	15.049
CTGAAGTGTTCCGTTTCC	24.109	18.089
CTGAGCTATTGGGCGTCG	9.024	17.101
CTGAGGGTTGTATAAGTC	18.977	18.073
CTGATGCATTAGATACGG	23.137	19.129
CTGGAGCATCGACTTGAG	9.938	16.03
CTGTGAGTTTAATACGCC	26.991	13.041
CTTCCAACTCTCGCATAG	16.016	21.036
CTTGAGATCTTCTTGCGG	9.919	21.027
CTTGTCGTCTCCACCTCA	20.057	16.054
CTTTAAGACGCGGTTCAT	25.069	12.085
CTTTCACTGTCAGATACG	25.146	22.992
GAAACTGCATCCTCGACT	9.894	13.04
GAAGATTCGCCCGGTCCA	16.047	22.132
GAATATGAGTTGATACAG	14.041	21.074
GAATTATTCCGCAGGGCT	12.12	18.147
GACACGTCGGTCCTCCTT	21.949	21.039
GACCAAGAGTAGCGAGGG	18.005	16.074
GACCGAGGCGACGCCAAT	14.063	22.058
GACCTCGAGTAAGCCGCG	18.93	11.054
GACGACACTTGTATGTGG	25.113	13.092
GACGCACATTTACGGTAC	13.084	22.085
GACTACGTAGGATGCCAG	10.882	16.005
GAGAATTCGCAGCAAATC	23.144	20.121
GAGATGGAACGACATGGT	27.041	19.066
GAGCATCGTAATCTAGGT	25.104	15.095
GAGCCACGTATTGTCTTT	24.114	22.074
GAGGCGTACACTACAACC	20.956	13.026
GATACTTCGGGATGCGGG	15.042	15.076
GATGGCCAGATTCGTTAG	21.939	18.025
GATTGCCATGGTGCCACC	26.038	12.058
GCAATAGCATACGCCTAA	15.968	11.107
GCATGCCTGTACAATCGT	16.92	9.015
GCCGAAAGACTAGGTCTC	15.011	21.199
GCCGAATTCTGCCATGTG	21.95	15.022
GCCGACCCACTCCATATG	10.889	20.06
GCCTATAACTGCGTGGAA	26.095	20.067
GCCTGTATTCCTAGCGGT	15.929	15.087
GCGAAAGTAGGTTCCGGA	16.942	15.088
GCGAGGGATTTGCTACCT	13.98	11.112
GCGATTACCTATGATTTG	10.901	13.022
GCGCGATTAGTCCCTTAC	10.891	18.054
GCGCGTGTATTACGACGA	20.104	18.051
GCGGCACTTGGGATCGCC	18.999	14.054
GCTCTTTAGCATGTTACG	15.979	20.048
GGACCCGCGTCGGTTATC	10.802	9.131
GGACTTACGACAACTATG	15.982	18.073
GGATAGTACGTCAATGTG	21.942	17.038
GGCCTCACGCTGGATATT	7.924	19.141
GGCTCCACAGGCATAATG	25.072	17.081
GGCTGGATCCGAATATAG	14.042	17.098
GGTAATAGTTGATGGGCT	22.053	23.962
GGTACGAGCTAATTCGCA	15.949	9.027
GGTCGTAACAGGCCGGTC	25.054	16.105
GGTGCCTATCACTTGCCC	9.876	12.033
GGTTTCTCGACTGTCGGC	21.939	16.016
GGTTTGTAAGTTAGCTCG	21.01	23.944
GTAACGCCTACTAGGAAG	15.959	14.072
GTACGTGAAAGGGAGACT	14.012	10.11
GTATACTGGGCGAACCAA	14.068	16.1
GTCAAAGATTACTCCTGC	20.069	21.094
GTCCAGGCCCGTTATTGC	12.033	15.113
GTCTGATTCCAGCGAGAC	16.939	12.132
GTGATCGGTCCTGTATAG	20.908	18.049
GTGCCCGCCGGACTTAAG	14.024	19.115
GTGTAGGATATGCGTACT	20.985	20.071
GTTAACGAATCAGATTGA	20.963	12.011
GTTAACTGGACAGAGCGT	18.003	12.045
GTTACGGCCGAATCACGC	23.124	24.046
GTTACTACGCCCATAAGT	26.108	22.063
GTTATGTAATAACCCTCT	18.006	17.101
GTTCCTGTGGTATTATGA	7.948	14.067
GTTGCCAACCGGTAGTCC	15.026	17.076
GTTGCCTCTTGTAAATTC	20.089	24.006
GTTGTGATGCGCCCAAAG	13.03	12.084
TAAACTCACATTGTCTAA	24.073	16.077
TAACAAAGACTGGCTCTA	23.113	15.098
TAACAGAAACTTGCTGAC	20.969	18.993
TAACAGGGCCCGAGGTTC	15.052	14.069
TAACGCGGAGATCTATGC	27.078	21.025
TAACGCGTGCTGAGTAGG	21.985	13.004
TAACTTCGATCAGGCTTA	14.06	23.002
TAAGAAACACCCGCTGAC	17.994	18.082
TAAGCGGACCGGTTCGAG	10.897	12.014
TAAGCTTACGAGCCCGCC	19.012	19.025
TACATGACCACTCCGATC	16.982	20.044
TACATTAACAGCCGTCCG	24.097	17.116
TACCTTTGTGTAATGGCG	16.963	19.075
TACTTATACCAGTAAATT	18.996	20.044
TAGAGAAAGGAGTCGGCT	12.08	9.115
TAGTCGCTATATCAGGAT	20.009	14.118
TATAGTCGCAAGTAACTC	9.846	14.032
TATCCTCCAGTTATGTTG	7.888	17.1
TATCGAACTAAGGTCGCG	17.979	19.059
TATGTAACCGCAGGCCAA	19.031	22.942
TATGTGACAGAGCCCTAC	13.02	17.101
TATTGTCAGTGAGACCGC	10.877	11.024
TATTTACCTGTTAAAGGC	11.996	16.133
TCACAGCGTCACTGCTAT	19.032	22.087
TCACCTTGAGGCATTACG	26.076	21.03
TCACTCATACTTGGCCGG	20.045	15.084
TCCATCTCTGGGTGCGAC	13.095	11.07
TCCGAATTCAAATTAAGG	12.074	19.146
TCCTTGTAGCTCTGGTAC	26.147	22.981
TCGACCATTCCATACCGT	26.069	16.055
TCGCGTATGACCGCTTTC	12.009	11.134
TCGGCGCGTTATGTCTAA	25.032	14.077
TCGTCAAGACCCGTCAGG	7.923	18.071
TCTAATAAACCGACCGTA	16.941	17.065
TCTATCGACCGCCACTAC	9.904	11.036
TCTCCGTACACGCGCCTT	15.037	23.003
TCTGATCCCGCCGGAAAG	13.051	18.114
TCTGCACAAACAGTGACT	15.087	18.088
TCTTCCCAAGTGCTTATA	12.104	23.073
TGAAACTCCTGTCTCGCG	13.988	14.097
TGAAAGGGAACCGAGCAG	24.104	19.104
TGAACATAGGTGGTACCA	23.089	13.112
TGAAGGCATCTAAATGTG	20.053	17.144
TGACATCATACGCGGGCT	9.922	20.102
TGATGATAGCTAAGTACA	26.084	17.051
TGATTCTTGTCGCAGCAT	15.043	19.053
TGCAGCCAGGTAATGTGC	21.965	20.01
TGCCAGGTCTGACGTATG	24.146	24.011
TGCCTGGTGTTAAGGCTC	20.997	14.001
TGGAACTACCTAGAAGCA	18.947	13.037
TGGATCACAAGGTTAGAG	15.03	20.071
TGGGCCATACCAATCTTA	14.018	20.086
TGGTCGCTAGTACGTACC	26.094	13.04
TGGTTAAGAATAACGTGC	15.944	10.075
TGTCAAAGGCCTATCAGC	12.104	21.106
TGTTCCGATGGGAGAAGC	13.018	23.006
TTACCCTCTGCCAGACAC	12.083	20.128
TTAGACGAGCTCGTAGTT	19.014	17.064
TTAGGTGATGTCAGACAC	21.016	21.023
TTATGAATGAACCCTACT	28.004	16.037
TTATGGAGCTTAAGCCGC	12.156	14.169
TTCACAACGCGTAGGCTC	15.987	17.056
TTCCAAATCTGCTCGTGA	25.082	21.054
TTCCGGCAATCACTCAGA	15.919	13.049
TTCCTTGTTACGGGTGAG	24.087	11.075
TTCGGCACGGTATGATGC	28.016	19.075
TTCTACGCGTCCAGCCCA	9.005	14.101
TTCTTGTTCCGAAGAGAA	18.014	13.011
TTGACCACACTATACTTC	15.008	9.051
TTGACTTATCCAGGTAGC	20.06	19.068
TTGTTCTGCACAGATAAA	20.064	20.082
TTTATGCCACTCGGCTAG	8.974	15.075
TTTCAACCCGAGGAAGTC	9.865	9.925
TTTCTAACTCATAAGGAT	20.049	13.047
