# Supplementary material for: Spatially informed reference-free cell-type deconvolution for spatial transcriptomics with SpatialCD
Source: Genome Res. 2026 Jul;36(7):1455–65. doi: 10.1101/gr.281829.125 (PMC13322189; doi:10.1101/gr.281829.125)
Supplement: Supplement 1 [file Supplemental_Code.zip › SpatialCD-main/data/mpoa_corpus.csv]

	Ace2	Adora2a	Aldh1l1	Amigo2	Ano3	Aqp4	Ar	Arhgap36	Avpr1a	Avpr2	Baiap2	Bdnf	Bmp7	Brs3	Calcr	Cbln1	Cbln2	Cckar	Cckbr	Ccnd2	Cd24a	Cdkn1a	Cenpe	Chat	Coch	Col25a1	Cplx3	Cpne5	Creb3l1	Crhbp	Crhr1	Crhr2	Cspg5	Cxcl14	Cyp19a1	Cyp26a1	Cyr61	Dgkk	Ebf3	Egr2	Ermn	Esr1	Etv1	Fbxw13	Fezf1	Fn1	Fst	Gabra1	Gabrg1
-1971.778086_2745.402956	3	4	38	18	5	22	20	30	17	4	41	16	16	1	2	5	68	22	4	8	5	10	11	6	5	47	1	70	8	1	6	10	182	136	3	12	14	14	1	3	26	2	5	2	3	8	15	109	14
-1971.778086_2845.402956	0	1	43	19	3	34	17	4	10	0	38	13	8	2	1	21	52	5	3	7	6	19	5	2	83	26	1	45	9	0	9	6	87	48	0	1	7	7	9	1	41	4	2	0	2	24	16	95	6
-1971.778086_2945.402956	2	6	188	27	8	169	25	34	3	3	49	8	12	3	30	115	89	16	1	16	8	25	5	2	4	12	3	20	22	5	3	13	193	180	3	1	16	50	21	6	16	11	12	1	2	33	13	76	21
-1971.778086_3045.402956	2	17	27	37	7	12	24	90	5	3	61	14	10	3	2	7	99	27	14	8	9	14	2	1	7	17	2	25	4	1	51	3	80	28	2	2	6	45	0	5	90	7	14	1	4	51	8	327	8
-1971.778086_3145.402956	8	18	53	9	3	51	14	8	2	2	57	1	9	0	0	7	77	8	15	14	5	34	7	3	3	5	2	6	7	1	7	3	65	45	0	0	2	17	2	2	53	1	12	1	1	378	7	78	11
-1971.778086_3245.402956	3	11	46	46	14	39	37	195	6	3	50	11	16	1	1	38	142	30	29	24	26	16	13	2	3	44	4	21	12	1	16	2	247	70	2	0	10	109	2	2	30	12	48	3	8	37	12	226	21
-1971.778086_3345.402956	2	1	6	98	2	4	33	112	3	3	16	2	13	1	2	29	72	19	10	17	62	6	3	2	6	37	4	15	3	3	6	2	77	13	2	0	3	91	1	0	38	8	4	2	10	2	6	102	8
-1971.778086_3445.402956	0	0	35	190	13	26	81	147	5	4	44	13	19	16	14	9	144	28	21	42	88	15	9	4	3	61	4	15	12	2	4	4	173	47	3	1	10	133	0	4	56	2	21	2	7	2	13	106	21
-1971.778086_3545.402956	0	4	56	34	9	58	44	77	5	0	40	8	17	2	36	46	167	35	22	12	13	13	8	2	6	64	2	15	6	2	7	2	112	77	2	4	4	86	3	5	39	44	11	0	3	14	5	102	20
-1971.778086_3645.402956	3	2	74	65	11	62	129	85	4	2	52	10	5	10	188	29	116	41	40	21	54	24	4	7	25	131	5	41	8	18	6	5	204	60	2	3	10	60	5	5	7	36	18	2	13	72	6	164	29
-1971.778086_3745.402956	0	2	66	62	12	36	64	54	8	1	58	3	11	14	134	8	60	21	19	15	31	8	4	2	2	41	6	26	28	1	18	22	151	53	7	3	9	120	1	2	9	50	11	1	4	0	7	30	5
-1971.778086_3845.402956	4	2	48	76	8	40	83	90	13	4	85	19	14	6	76	314	312	57	22	24	83	14	3	3	2	77	3	49	11	4	9	10	299	95	0	2	10	41	22	8	25	33	14	2	2	3	12	90	30
-1971.778086_3945.402956	2	1	43	64	9	38	141	73	6	3	65	10	7	24	10	34	140	38	32	32	45	19	10	6	3	61	3	29	12	6	11	4	177	62	5	1	9	75	8	7	3	65	8	2	2	29	9	59	23
-1971.778086_4045.402956	2	2	88	114	17	57	74	21	2	1	156	11	14	3	3	84	134	31	45	48	17	16	9	3	9	119	7	96	21	2	24	10	235	58	4	3	7	56	3	5	16	55	5	1	13	25	22	48	24
-1971.778086_4145.402956	1	2	46	47	7	46	15	28	3	2	49	13	11	1	0	23	95	14	6	31	17	17	5	2	12	52	1	62	9	1	16	3	224	44	4	0	6	24	5	2	68	3	11	3	39	31	4	105	13
-1971.778086_4245.402956	4	13	74	35	9	88	78	53	10	3	141	8	5	0	19	18	118	13	36	50	16	28	3	2	10	84	5	84	10	3	32	4	196	74	4	1	10	33	0	9	1	33	25	1	4	94	6	123	54
-2071.778086_2745.402956	2	2	32	21	8	39	14	25	6	1	50	5	9	0	1	5	92	12	7	16	14	13	3	12	5	37	0	32	4	2	3	6	155	35	0	1	6	24	1	4	8	6	7	2	12	19	47	59	8
-2071.778086_2845.402956	1	1	58	25	13	48	42	95	2	3	48	15	17	0	49	45	91	38	11	24	16	30	3	6	11	88	3	40	8	4	8	43	229	71	2	4	7	75	1	8	63	9	28	2	8	67	16	85	22
-2071.778086_2945.402956	3	6	53	27	4	67	28	170	1	1	41	14	17	0	9	17	126	19	4	25	8	12	4	4	8	22	4	24	4	6	3	21	119	54	0	0	5	74	1	3	34	4	15	1	34	18	8	91	11
-2071.778086_3045.402956	13	9	39	25	11	17	34	34	2	4	52	9	16	1	19	2	117	33	25	53	13	9	3	2	5	6	3	17	10	4	17	2	129	31	0	1	4	61	0	1	5	4	2	0	5	31	5	114	8
-2071.778086_3145.402956	5	0	40	15	7	48	39	32	1	1	54	19	8	0	11	68	101	12	12	13	9	13	5	2	6	36	6	29	8	2	2	0	118	35	1	0	1	76	5	6	46	32	15	2	7	20	7	46	14
-2071.778086_3245.402956	1	2	48	57	3	41	29	92	3	3	26	5	10	0	4	2	45	7	6	10	18	12	2	3	6	22	2	13	10	3	21	1	78	79	1	0	15	96	1	3	36	14	36	2	5	21	5	124	11
-2071.778086_3345.402956	1	2	87	22	0	58	32	47	1	0	21	8	14	2	1	3	78	6	5	9	19	5	3	0	0	6	0	16	4	0	3	3	100	57	1	1	13	42	0	4	3	2	6	2	1	61	5	36	6
-2071.778086_3445.402956	1	6	78	94	10	79	57	50	4	1	31	4	2	7	77	5	122	15	15	7	12	4	3	2	13	51	3	19	12	16	10	3	107	67	3	1	5	33	0	3	6	17	10	2	0	7	6	78	19
-2071.778086_3545.402956	6	4	33	57	18	35	134	146	18	6	75	6	6	55	266	40	101	33	41	11	160	11	10	3	0	34	6	70	13	0	31	12	182	25	4	1	12	64	2	9	30	95	9	2	13	2	16	59	26
-2071.778086_3645.402956	2	12	49	91	5	50	104	65	18	3	63	5	11	12	64	115	119	38	15	11	25	23	10	1	11	50	3	33	35	26	10	13	178	53	2	2	6	63	3	4	18	59	17	2	6	56	12	107	41
-2071.778086_3745.402956	7	21	43	49	3	54	78	79	19	1	60	12	12	35	171	130	163	22	17	14	31	20	5	0	7	47	10	86	31	7	12	20	158	74	11	1	13	67	2	7	34	59	16	5	21	88	17	124	32
-2071.778086_3845.402956	5	5	27	61	9	36	83	48	25	4	85	14	13	46	112	108	111	32	37	22	20	8	10	6	18	84	7	69	19	6	19	16	202	45	10	2	9	28	2	2	3	92	9	4	31	22	14	111	35
-2071.778086_3945.402956	4	2	45	40	7	62	76	98	14	5	93	11	9	27	181	52	137	63	17	28	13	18	6	1	21	169	4	107	19	15	14	19	209	49	5	0	12	58	2	5	1	32	37	4	13	32	10	56	42
-2071.778086_4045.402956	3	5	112	78	20	129	91	31	2	7	120	12	28	1	6	46	107	23	26	38	22	12	9	1	13	158	4	76	26	14	42	2	222	105	10	1	12	41	21	3	16	29	23	4	29	36	18	131	37
-2071.778086_4145.402956	2	3	6	50	11	2	32	2	0	0	56	6	7	2	3	31	89	38	38	37	38	4	5	2	4	38	1	99	12	1	6	6	96	23	9	1	3	60	4	4	5	11	6	5	28	2	7	43	14
-2071.778086_4245.402956	2	3	102	51	19	76	139	69	4	0	91	7	14	4	3	4	266	22	10	59	19	12	7	4	12	70	2	149	11	2	28	17	217	60	6	1	4	66	2	5	7	40	10	4	3	0	10	82	42
-2171.778086_2745.402956	0	8	46	6	3	42	14	30	0	2	15	6	12	1	2	3	83	14	1	12	7	12	1	4	1	4	2	21	3	1	3	1	95	30	2	1	3	5	1	1	26	0	5	0	0	3	3	24	3
-2171.778086_2845.402956	7	8	71	43	4	56	25	67	6	1	51	13	13	1	2	72	119	10	5	55	17	40	3	5	2	67	0	25	8	3	9	6	185	75	3	1	19	89	2	3	7	9	25	2	7	68	17	101	18
-2171.778086_2945.402956	2	9	34	74	10	34	42	48	7	3	53	9	16	4	19	20	244	12	15	45	40	20	2	7	1	49	4	36	10	1	10	2	188	55	3	0	1	130	1	2	47	10	24	3	6	11	18	178	27
-2171.778086_3045.402956	6	8	47	38	4	71	15	62	0	1	23	1	16	0	1	21	76	25	10	12	6	12	14	2	3	11	2	11	7	4	8	7	127	23	1	0	5	53	1	5	2	3	15	2	9	14	6	167	6
-2171.778086_3145.402956	1	7	31	22	9	18	45	65	10	0	28	12	11	4	0	8	40	14	7	24	11	21	12	2	9	8	6	46	12	0	9	3	145	27	1	2	9	37	0	0	8	4	14	1	0	21	4	132	8
-2171.778086_3245.402956	2	2	76	42	4	65	28	57	10	1	47	9	19	1	39	25	33	6	10	5	15	25	6	2	7	24	3	27	12	0	5	2	106	80	2	3	12	34	2	1	51	10	4	1	17	77	8	63	12
-2171.778086_3345.402956	10	8	54	83	3	52	55	80	6	1	34	10	20	14	69	5	112	24	21	11	29	14	6	4	12	71	3	16	9	1	32	19	152	62	3	0	7	52	1	4	31	79	11	3	2	64	14	183	29
-2171.778086_3445.402956	2	7	99	114	12	78	172	145	11	3	138	18	18	63	167	8	167	34	49	32	55	18	7	7	14	125	6	70	12	4	45	8	282	96	3	0	14	41	2	7	3	61	26	5	2	22	8	170	30
-2171.778086_3545.402956	1	7	40	132	9	54	98	215	8	1	62	5	14	30	171	27	100	19	30	15	37	12	5	4	24	37	1	57	16	1	32	4	220	81	4	1	23	30	0	3	3	65	4	1	6	18	13	69	34
-2171.778086_3645.402956	5	2	73	79	7	44	146	138	23	2	75	15	20	52	256	137	178	35	38	9	115	27	14	4	4	36	6	41	28	6	24	22	264	80	3	2	11	74	1	3	7	158	12	3	1	0	12	43	57
-2171.778086_3745.402956	1	2	63	23	5	36	52	43	15	1	62	9	24	27	138	80	83	18	22	3	16	3	7	0	15	11	2	40	11	7	21	20	125	66	1	1	4	87	0	3	24	48	13	2	1	7	9	18	21
-2171.778086_3845.402956	2	2	80	17	10	60	43	36	17	7	39	5	16	20	118	10	74	47	12	15	10	15	11	3	2	47	6	83	13	3	17	5	174	80	2	2	10	34	0	0	11	27	6	1	14	45	9	94	25
-2171.778086_3945.402956	2	7	47	48	3	59	39	102	21	2	48	19	17	17	46	81	100	9	12	16	34	17	8	6	22	70	6	21	8	17	7	4	156	58	2	3	25	41	0	7	23	11	5	2	4	27	6	44	22
-2171.778086_4045.402956	0	3	54	41	6	38	27	117	1	0	22	12	11	10	3	23	54	18	9	13	17	9	3	0	35	124	3	39	10	16	9	3	118	46	1	1	5	37	3	1	46	7	7	4	4	1	3	41	37
-2171.778086_4145.402956	1	19	69	19	4	62	37	25	3	0	33	3	19	2	4	4	73	15	8	10	8	22	5	2	3	50	2	41	8	3	5	3	284	75	2	0	17	21	44	2	70	6	33	4	2	71	12	32	19
-2171.778086_4245.402956	2	6	59	56	9	91	130	23	2	5	60	14	5	5	3	12	292	28	21	45	14	36	6	10	3	57	2	50	12	2	23	9	203	29	4	2	9	43	818	8	107	23	7	7	5	2	16	311	41
-2271.778086_2745.402956	0	1	45	36	2	43	4	5	1	0	9	3	6	1	2	4	35	6	1	1	5	8	2	1	2	8	0	14	7	2	1	5	64	35	5	1	7	2	0	0	16	2	16	0	1	1	1	1	3
-2271.778086_2845.402956	2	14	155	96	8	88	26	285	5	1	57	46	20	3	22	278	139	30	14	25	31	16	9	3	9	118	8	48	10	11	21	7	211	83	4	0	19	73	6	3	20	29	36	6	0	87	13	105	32
-2271.778086_2945.402956	0	6	64	79	9	49	21	12	1	1	19	10	8	2	7	14	101	19	9	17	12	15	5	3	3	28	3	43	11	1	11	23	92	64	3	2	10	48	1	2	23	12	7	0	3	24	9	77	18
-2271.778086_3045.402956	3	20	25	262	10	6	80	95	7	2	16	8	10	8	3	24	88	16	15	18	103	7	10	2	23	91	6	79	13	1	12	3	194	17	5	1	5	98	2	1	18	20	5	3	2	1	12	99	13
-2271.778086_3145.402956	4	12	54	132	9	61	65	85	8	3	52	51	7	14	136	52	69	17	47	16	60	8	9	5	5	192	5	66	16	1	17	11	142	35	3	2	11	33	1	4	9	72	5	2	3	25	7	89	19
-2271.778086_3245.402956	2	4	52	59	8	28	74	117	3	3	55	15	19	21	177	10	66	14	13	22	32	4	8	3	13	167	6	102	22	2	25	6	222	41	6	0	8	79	0	7	19	78	14	0	3	36	9	82	28
-2271.778086_3345.402956	2	3	39	59	6	13	168	42	8	3	41	5	5	52	140	9	76	13	9	13	29	13	5	4	41	37	8	30	13	5	22	5	123	31	6	2	9	63	1	3	3	122	5	2	3	23	6	76	20
-2271.778086_3445.402956	4	2	78	79	8	42	162	244	10	5	80	6	22	18	101	35	105	16	25	11	20	20	12	4	74	71	9	34	16	5	30	9	244	52	9	3	5	113	0	3	60	121	17	2	24	35	8	79	50
-2271.778086_3545.402956	1	4	28	44	13	33	114	131	6	4	66	11	9	25	144	24	92	24	22	20	66	15	8	4	18	45	10	33	20	9	25	6	214	41	10	0	9	103	2	3	11	104	14	1	10	5	10	154	39
-2271.778086_3645.402956	9	8	58	120	10	86	42	199	4	4	63	26	25	6	35	97	79	20	26	20	54	16	5	7	10	50	7	30	23	2	4	6	264	67	5	2	2	55	2	3	58	47	33	1	25	66	12	49	36
-2271.778086_3745.402956	2	7	63	36	5	56	95	59	9	5	38	3	12	55	97	53	49	15	21	12	46	6	3	1	7	10	2	35	9	3	14	2	151	82	1	1	12	43	0	2	41	100	5	2	3	52	10	24	27
-2271.778086_3845.402956	13	21	45	77	11	40	39	58	4	2	46	7	9	6	63	6	142	28	10	34	49	29	3	2	12	48	5	47	10	40	7	8	175	61	4	1	11	57	3	7	10	31	20	3	4	89	12	122	29
-2271.778086_3945.402956	5	4	56	39	4	48	44	38	7	1	52	18	5	12	58	17	94	63	5	5	24	16	7	4	2	43	5	54	9	6	13	14	124	42	1	2	19	35	11	3	27	33	16	1	20	10	13	104	25
-2271.778086_4045.402956	4	1	62	57	11	58	52	140	0	2	48	4	18	1	59	128	119	39	19	19	83	11	3	3	7	21	4	66	8	2	13	13	235	62	5	2	18	67	3	2	5	4	35	1	2	24	14	60	18
-2271.778086_4145.402956	0	3	62	31	3	25	9	6	2	0	17	5	6	0	1	7	89	7	5	9	4	5	2	1	4	21	2	4	6	0	8	1	118	35	2	0	12	5	311	4	49	2	9	2	2	0	2	76	17
-2271.778086_4245.402956	1	2	28	14	3	40	9	2	1	1	14	5	3	2	1	0	96	11	5	8	6	10	3	4	2	14	0	2	3	1	3	1	90	22	3	0	8	0	270	7	183	0	22	0	1	64	13	81	18
-2371.778086_2745.402956	3	7	50	170	2	21	17	9	1	1	13	2	10	4	15	2	46	10	0	4	12	3	5	0	4	18	1	16	8	1	2	3	113	30	2	0	6	14	1	1	2	7	9	1	5	14	4	16	4
-2371.778086_2845.402956	21	18	56	158	9	76	38	89	4	4	57	36	12	9	7	84	207	16	9	24	14	22	7	4	7	66	7	18	8	1	3	8	160	38	6	2	11	84	0	5	11	11	17	3	5	222	10	67	25
-2371.778086_2945.402956	2	5	60	87	7	67	63	33	1	5	45	41	18	4	26	117	255	31	16	26	30	13	8	6	9	46	4	59	19	3	3	10	270	58	6	1	5	66	0	4	4	11	12	2	1	11	15	73	22
-2371.778086_3045.402956	4	0	23	167	6	21	108	313	8	3	69	35	17	28	63	49	99	35	31	23	77	11	9	5	29	72	9	112	20	2	19	8	242	19	4	7	12	75	2	5	11	85	11	3	4	26	12	80	28
-2371.778086_3145.402956	2	2	50	76	10	70	95	146	16	6	67	18	18	42	121	45	70	18	28	15	77	14	11	4	43	52	3	40	38	4	28	14	249	94	8	3	10	113	14	9	3	102	12	3	1	2	20	98	25
-2371.778086_3245.402956	2	2	115	98	6	57	105	298	15	7	81	17	16	28	42	8	186	32	29	18	63	16	7	7	40	97	10	80	22	2	27	15	288	110	7	5	16	79	3	9	3	89	10	6	4	13	14	158	25
-2371.778086_3345.402956	1	2	78	87	5	42	85	106	18	3	45	72	14	6	33	35	253	24	27	5	91	15	8	1	18	83	8	73	47	3	4	2	217	39	6	2	9	11	2	5	12	129	13	2	3	61	8	55	16
-2371.778086_3445.402956	5	2	66	75	5	51	124	43	6	3	42	21	17	33	51	85	97	28	21	9	77	11	7	3	13	81	24	43	13	3	24	18	140	85	4	3	20	14	1	4	49	127	7	4	0	7	3	42	19
-2371.778086_3545.402956	5	5	63	87	7	26	48	84	5	2	38	30	7	4	33	115	206	39	29	26	66	37	11	6	7	74	10	68	15	2	5	31	208	122	6	0	10	59	1	5	5	69	9	3	2	29	8	55	38
-2371.778086_3645.402956	1	1	68	46	6	63	21	82	5	1	47	8	12	26	68	21	56	13	8	5	59	11	6	2	12	33	4	36	17	1	11	2	176	47	2	2	20	60	0	2	19	45	15	2	2	7	14	67	17
-2371.778086_3745.402956	2	2	34	182	5	50	47	80	5	1	51	19	17	7	22	94	120	22	14	24	135	15	5	1	12	28	6	38	18	2	14	5	214	56	7	0	15	50	0	7	47	36	18	8	3	12	13	132	50
-2371.778086_3845.402956	3	6	58	66	11	38	47	118	8	4	82	37	29	9	28	73	200	28	25	54	81	31	11	6	10	36	8	52	11	3	5	9	319	52	6	3	9	225	1	3	32	36	21	4	17	42	16	193	53
-2371.778086_3945.402956	2	2	33	43	3	39	41	18	4	2	42	14	14	5	48	36	137	28	12	18	21	22	7	2	20	46	2	33	9	0	10	6	155	28	5	5	11	74	1	8	5	15	10	1	4	11	17	84	29
-2371.778086_4045.402956	1	4	91	28	4	86	52	104	6	2	40	2	13	5	42	15	79	76	7	15	19	16	4	2	20	28	2	46	8	5	10	0	181	65	16	0	19	36	2	5	54	7	15	1	5	7	14	47	34
-2371.778086_4145.402956	14	13	38	10	2	86	18	7	5	1	23	4	10	0	1	3	50	10	8	19	1	10	1	1	1	11	5	24	9	0	1	3	84	34	2	2	6	4	105	3	120	5	9	4	0	16	6	49	15
-2371.778086_4245.402956	1	2	13	10	4	18	8	2	6	1	7	4	9	1	3	2	85	9	2	20	3	7	7	4	10	19	7	3	3	3	1	3	59	18	1	2	2	1	257	5	328	3	17	0	2	24	9	130	4
-2471.778086_2745.402956	0	0	3	8	1	6	4	7	3	0	12	1	2	2	12	3	12	6	1	1	6	2	1	0	4	16	1	3	3	0	0	0	10	1	0	1	0	5	2	0	0	2	1	0	0	33	0	8	1
-2471.778086_2845.402956	2	4	50	84	5	41	39	35	9	1	47	55	15	24	10	63	389	39	9	19	54	12	8	2	7	103	4	29	31	3	5	7	204	33	5	1	6	49	15	2	1	8	9	0	7	92	12	49	32
-2471.778086_2945.402956	5	7	65	500	12	64	134	131	3	2	72	40	14	13	96	61	214	27	17	19	190	19	11	5	33	52	2	58	39	5	5	5	228	141	3	0	7	158	31	6	10	64	7	2	5	9	19	109	29
-2471.778086_3045.402956	4	1	65	256	8	51	124	191	8	4	67	39	21	4	82	7	178	27	40	16	228	16	9	0	25	71	31	58	24	6	12	18	243	73	4	3	9	105	1	5	37	54	5	1	4	165	11	119	23
-2471.778086_3145.402956	3	4	51	79	9	52	70	135	7	1	24	42	11	20	6	30	115	47	15	6	62	5	6	5	19	68	2	56	37	2	8	2	192	60	8	2	8	61	3	4	2	165	10	2	1	5	5	57	19
-2471.778086_3245.402956	4	1	97	147	6	102	68	86	12	9	68	135	23	22	11	28	227	77	21	22	86	6	14	4	52	94	15	77	181	12	21	9	308	80	14	6	7	101	3	4	6	340	31	4	1	5	15	90	26
-2471.778086_3345.402956	3	2	47	93	8	61	81	39	3	1	48	26	15	18	6	5	132	61	19	13	75	5	12	8	40	184	22	60	55	6	16	7	264	61	6	3	10	51	1	6	7	224	16	4	6	6	7	109	34
-2471.778086_3445.402956	1	8	48	47	7	47	36	102	5	3	42	27	13	5	1	21	142	48	37	19	45	23	4	1	19	28	2	68	30	1	5	2	178	50	6	2	4	40	1	8	6	60	7	8	11	54	10	167	28
-2471.778086_3545.402956	7	2	82	86	10	58	112	143	1	1	64	27	24	3	48	72	165	36	30	40	111	14	11	4	44	130	7	94	29	1	22	10	265	79	5	2	12	153	2	7	4	72	17	10	4	28	11	241	54
-2471.778086_3645.402956	3	3	79	88	6	106	64	88	4	5	37	11	16	1	30	54	72	27	21	11	25	19	8	4	7	19	0	26	10	3	16	3	248	97	2	1	3	150	2	6	21	34	7	5	1	73	8	178	36
-2471.778086_3745.402956	1	1	46	55	6	56	89	147	2	3	54	15	32	2	33	94	113	35	21	17	33	4	11	3	40	37	5	30	20	5	1	19	181	84	3	0	6	142	0	3	11	32	9	3	1	3	8	87	23
-2471.778086_3845.402956	16	6	74	93	5	63	53	82	6	4	94	14	47	2	22	26	131	37	17	46	26	25	12	3	8	12	4	67	39	2	12	9	221	92	6	3	11	166	1	12	4	58	11	4	2	77	19	121	57
-2471.778086_3945.402956	2	1	179	81	2	107	45	23	7	1	38	5	33	2	106	22	107	30	12	20	45	16	10	1	13	61	8	36	23	5	2	0	238	73	4	2	10	152	1	14	28	30	21	1	2	3	4	65	39
-2471.778086_4045.402956	3	3	98	31	3	142	20	25	1	0	19	1	57	0	3	1	54	7	3	10	6	16	3	0	5	2	3	28	9	1	0	1	124	78	1	0	12	24	2	4	13	5	16	1	1	82	7	14	13
-2471.778086_4145.402956	8	7	62	63	3	67	34	46	2	1	22	7	7	1	0	33	37	9	3	15	4	14	10	4	19	20	4	18	6	4	5	10	140	32	14	1	4	53	0	4	47	35	8	1	4	78	2	30	29
-2471.778086_4245.402956	1	1	47	15	5	54	10	2	2	0	16	1	11	0	1	2	35	5	11	6	12	5	0	36	0	8	2	34	2	0	2	3	123	49	1	0	3	4	2	2	100	2	3	1	1	20	10	36	11
-2571.778086_2745.402956	0	1	1	89	1	2	12	2	4	1	7	3	3	4	68	3	10	3	1	1	11	3	5	3	7	10	5	8	1	0	1	1	49	3	0	1	1	13	0	0	2	8	2	0	0	0	2	14	1
-2571.778086_2845.402956	1	12	43	302	6	52	92	70	8	5	55	23	20	17	127	10	184	23	16	31	91	19	6	4	23	38	5	47	33	7	8	7	278	48	8	3	21	84	1	6	10	19	33	5	2	79	15	81	33
-2571.778086_2945.402956	1	3	28	157	3	16	61	90	3	1	40	19	11	2	110	78	112	10	18	20	110	9	1	2	18	29	4	50	49	3	4	8	115	33	2	2	6	77	3	10	6	34	38	1	1	28	9	50	8
-2571.778086_3045.402956	4	7	73	354	6	84	148	184	7	4	80	45	12	15	193	51	243	38	44	19	248	30	11	3	36	121	13	112	120	5	12	7	330	76	8	1	22	159	5	6	8	162	13	3	3	40	9	90	41
-2571.778086_3145.402956	1	19	19	98	6	27	104	107	7	4	70	26	10	1	55	48	191	47	24	30	103	7	3	8	29	94	17	82	105	4	9	3	227	49	5	1	6	38	0	10	24	179	12	1	2	54	27	50	31
-2571.778086_3245.402956	1	3	48	227	9	34	119	158	9	3	68	78	14	4	47	16	243	88	40	22	75	13	9	6	60	91	13	59	176	8	16	9	327	30	2	1	6	137	1	8	5	283	30	2	2	10	20	86	39
-2571.778086_3345.402956	3	6	89	154	5	54	111	103	6	3	65	44	11	6	67	36	162	57	24	4	136	21	9	2	17	54	4	66	52	9	8	2	171	32	9	3	10	34	2	5	4	131	18	8	3	90	12	92	22
-2571.778086_3445.402956	17	8	48	71	3	38	36	85	3	5	33	17	14	2	2	23	94	38	9	27	29	6	11	3	16	48	3	33	43	1	8	2	148	62	1	2	11	37	2	4	19	59	30	1	2	74	11	46	21
-2571.778086_3545.402956	1	3	78	107	1	67	58	202	5	5	74	15	20	5	29	115	93	16	15	34	97	22	8	7	9	34	3	63	11	5	14	6	193	84	8	2	18	73	2	3	3	8	16	4	1	12	16	89	29
-2571.778086_3645.402956	4	1	66	69	7	66	55	65	7	8	86	9	26	4	7	33	97	16	10	11	69	31	9	3	12	55	3	48	13	3	12	5	274	74	6	3	12	193	4	8	5	37	16	3	6	51	16	133	44
-2571.778086_3745.402956	4	10	48	50	1	50	35	12	10	3	57	2	18	11	37	26	107	21	3	20	18	13	8	3	19	23	4	32	13	12	9	1	231	58	3	1	9	159	1	9	10	21	12	2	4	25	5	67	24
-2571.778086_3845.402956	4	2	55	55	3	40	22	11	5	4	66	13	28	2	17	29	110	47	12	45	28	23	19	2	13	28	5	55	15	5	12	5	200	66	8	3	12	167	2	5	1	8	7	2	4	42	8	95	55
-2571.778086_3945.402956	19	7	62	27	1	38	18	69	3	1	30	15	12	1	3	18	90	26	10	28	19	23	5	2	6	3	0	50	12	1	5	1	131	35	2	0	5	99	2	3	2	12	12	4	0	36	4	46	23
-2571.778086_4045.402956	1	0	28	22	2	53	5	3	5	3	2	6	21	1	1	1	19	5	1	7	2	3	4	3	2	0	6	9	10	0	2	0	154	37	3	3	5	11	1	1	256	1	29	1	1	2	3	9	4
-2571.778086_4145.402956	1	1	39	8	5	59	16	1	2	1	20	1	6	9	0	2	43	11	16	26	37	18	1	1	29	0	2	9	4	13	3	2	68	24	8	1	27	44	2	3	106	6	6	0	2	23	3	15	11
-2571.778086_4245.402956	0	2	10	21	2	5	8	37	6	0	3	9	14	1	6	0	30	5	2	24	15	6	1	0	1	1	1	8	1	0	0	0	36	4	0	0	2	0	1	1	96	0	11	2	2	1	4	23	7
-2671.778086_2745.402956	2	4	23	8	1	46	16	39	9	0	22	1	5	0	13	7	50	8	1	30	36	12	3	5	27	6	7	10	8	0	2	1	44	14	1	2	1	7	5	2	3	7	6	1	0	1	3	9	7
-2671.778086_2845.402956	5	7	57	62	11	97	46	38	4	4	62	10	15	5	37	15	124	31	9	153	316	25	9	4	8	42	13	43	51	9	11	2	136	31	3	3	29	41	5	8	35	19	62	4	6	51	11	11	19
-2671.778086_2945.402956	7	1	43	25	3	97	52	16	3	2	26	9	7	1	25	5	76	26	10	105	293	22	6	2	11	21	9	11	46	5	5	2	53	12	1	2	46	16	4	11	29	13	35	1	5	82	7	6	15
-2671.778086_3045.402956	4	3	57	23	5	213	40	33	3	5	88	4	7	2	12	25	95	21	61	46	242	18	12	2	4	29	1	31	137	2	8	1	183	37	3	1	70	31	3	12	3	83	7	3	3	28	11	14	5
-2671.778086_3145.402956	8	8	112	22	11	307	19	12	7	2	121	3	11	1	5	5	53	24	114	34	447	25	5	7	8	13	5	15	81	2	0	2	133	50	5	2	92	19	7	9	4	47	9	1	2	24	16	5	5
-2671.778086_3245.402956	4	10	70	34	1	224	21	17	1	3	110	5	63	2	5	22	61	21	49	51	250	15	11	2	11	13	7	16	42	1	4	3	171	160	0	1	54	17	36	11	1	25	20	0	6	65	13	18	15
-2671.778086_3345.402956	3	1	36	30	7	247	35	13	6	1	103	1	9	0	7	20	90	11	80	20	310	23	7	1	9	12	3	31	69	2	4	6	74	26	3	2	116	16	5	40	3	43	4	4	2	21	20	23	12
-2671.778086_3445.402956	7	3	49	90	11	343	83	36	6	9	197	9	18	3	13	66	152	40	116	72	509	46	18	5	21	97	9	37	83	5	9	1	154	36	4	4	160	85	4	12	34	92	11	6	9	32	30	51	20
-2671.778086_3545.402956	3	4	41	35	9	214	29	94	1	4	140	24	13	1	6	44	90	34	56	19	300	26	5	5	8	29	12	24	71	3	15	4	130	27	2	5	67	37	1	6	5	54	19	2	6	19	26	50	15
-2671.778086_3645.402956	5	6	90	60	3	206	33	20	7	2	125	4	23	4	34	11	117	17	103	22	222	22	6	3	7	22	7	21	17	8	5	2	111	81	0	0	98	67	2	2	1	7	17	3	13	28	18	29	20
-2671.778086_3745.402956	1	1	47	36	3	116	29	18	3	1	69	2	6	1	8	14	90	14	47	18	179	16	7	3	4	22	9	28	25	2	10	4	117	18	2	1	47	39	2	14	2	17	17	3	4	8	10	16	4
-2671.778086_3845.402956	8	2	60	45	4	254	7	101	9	3	97	10	11	4	4	51	117	18	62	68	254	20	8	7	8	15	6	47	26	5	3	2	125	39	3	2	91	35	2	7	7	23	72	5	11	66	17	20	16
-2671.778086_3945.402956	0	2	64	6	11	183	5	16	3	3	25	7	3	0	0	26	47	6	19	30	112	17	2	2	1	11	2	6	12	0	6	2	67	47	3	1	26	4	2	2	39	5	21	2	3	44	12	24	9
-2671.778086_4045.402956	0	1	89	4	2	269	0	2	0	4	6	2	2	1	2	0	6	7	3	3	8	2	3	10	2	1	5	4	5	0	1	2	81	66	1	3	9	1	0	7	301	3	19	2	1	1	3	1	11
-2671.778086_4145.402956	0	1	14	2	0	83	0	4	1	0	24	3	4	0	0	1	15	9	28	11	95	12	3	1	2	5	6	3	11	0	1	2	26	20	1	0	56	3	1	3	342	2	29	4	0	0	11	2	1
-2671.778086_4245.402956	1	1	28	6	6	213	3	4	3	1	74	1	10	0	2	4	23	5	60	150	239	7	6	4	0	2	2	4	18	4	0	3	68	31	2	3	75	3	0	3	1	3	5	2	8	6	13	3	0
-2771.778086_2745.402956	3	7	29	50	3	62	19	86	4	1	41	23	20	3	55	10	115	28	4	61	157	14	9	1	10	16	1	21	22	17	4	6	105	20	3	4	8	28	13	1	9	19	33	1	9	6	5	20	19
-2771.778086_2845.402956	1	5	39	33	7	58	29	83	5	1	29	8	5	3	25	18	76	22	7	163	277	22	10	13	2	13	3	12	17	8	8	2	51	12	4	3	55	19	0	11	6	6	56	6	4	52	19	9	17
-2771.778086_2945.402956	5	29	76	33	10	286	52	34	9	4	53	9	89	3	20	11	62	32	16	231	413	51	22	10	18	9	12	25	74	6	3	4	125	43	1	3	155	11	6	13	5	6	48	6	5	123	14	7	13
-2771.778086_3045.402956	5	3	59	31	5	299	47	91	7	1	213	6	22	4	23	23	112	20	118	36	417	27	13	7	18	29	9	40	121	3	2	9	209	56	4	7	95	33	1	31	8	109	15	0	6	28	12	28	16
-2771.778086_3145.402956	5	6	57	42	5	145	36	44	15	2	78	12	20	4	17	10	87	28	61	25	192	15	6	8	10	96	6	40	206	2	8	2	235	56	2	5	45	19	5	18	5	162	14	2	1	19	12	30	17
-2771.778086_3245.402956	2	2	39	103	3	125	81	66	6	3	136	10	11	1	28	38	127	13	81	19	291	16	16	2	21	58	8	46	152	6	16	5	180	63	3	2	57	32	4	56	4	219	10	1	2	4	12	22	34
-2771.778086_3345.402956	0	8	76	73	9	232	38	23	5	5	113	23	20	7	25	10	145	33	75	55	303	22	14	5	9	36	7	21	53	3	6	6	147	85	9	1	104	54	6	7	4	54	9	6	5	55	16	22	25
-2771.778086_3445.402956	7	2	63	69	8	156	59	29	4	7	107	9	10	2	56	14	92	22	47	23	114	12	3	1	13	66	7	54	60	1	4	3	171	42	4	0	58	58	5	51	2	110	5	2	3	18	18	32	7
-2771.778086_3545.402956	3	1	77	55	3	220	39	30	3	2	118	2	17	4	29	19	60	27	87	28	303	29	6	3	9	46	4	31	27	2	13	0	110	62	2	2	84	41	0	17	9	59	16	1	4	15	22	47	12
-2771.778086_3645.402956	3	1	110	45	6	318	41	38	10	3	167	24	17	4	81	62	115	29	118	26	382	30	9	6	13	22	5	31	47	4	2	5	166	67	5	1	113	65	8	15	4	42	37	4	2	11	22	52	34
-2771.778086_3745.402956	3	4	87	38	3	232	18	52	6	2	92	7	18	4	4	5	91	18	77	16	279	21	10	1	3	10	2	28	25	3	4	2	105	70	1	2	103	35	0	2	0	4	6	1	6	3	13	22	9
-2771.778086_3845.402956	3	4	47	48	6	292	45	173	22	4	104	15	9	4	16	47	121	29	73	56	374	21	14	8	14	27	6	27	36	6	7	11	181	44	3	7	97	44	0	9	6	47	37	3	6	129	18	37	25
-2771.778086_3945.402956	3	7	22	7	0	66	5	20	4	2	20	1	2	0	1	3	14	5	11	23	78	6	2	4	4	4	2	30	6	5	2	4	52	16	3	1	31	4	1	3	135	6	59	0	3	1	9	5	4
-2771.778086_4045.402956	1	5	20	1	1	63	1	0	3	1	14	0	2	1	2	2	8	4	0	9	5	1	3	2	5	3	2	0	3	2	3	0	19	18	0	0	2	3	0	1	523	5	29	1	0	25	11	3	3
-2771.778086_4145.402956	1	8	23	2	1	150	2	4	0	1	12	4	3	3	1	1	6	4	16	7	50	9	8	2	1	3	6	1	4	0	2	2	41	20	0	0	11	4	3	3	403	4	21	1	3	31	6	3	2
-2771.778086_4245.402956	1	6	18	3	7	270	2	5	1	1	83	1	3	0	0	1	23	10	87	62	304	19	0	3	1	0	2	3	13	4	4	1	11	17	5	0	198	5	4	0	3	1	6	1	1	11	19	2	3
-2871.778086_2745.402956	1	16	18	359	6	30	67	128	10	2	61	7	4	7	95	29	136	22	3	19	99	16	2	7	46	46	4	47	18	2	5	4	168	40	5	4	5	117	3	3	5	13	37	2	9	21	13	104	31
-2871.778086_2845.402956	2	2	62	309	6	25	144	185	6	4	42	8	18	1	146	14	93	18	17	15	187	5	8	1	11	76	3	43	57	5	3	8	259	50	4	0	12	70	8	5	17	62	12	3	2	6	9	80	25
-2871.778086_2945.402956	3	3	46	209	5	25	86	69	5	5	36	33	8	16	100	12	142	42	28	6	107	4	3	6	20	75	5	59	104	3	7	3	183	51	7	4	5	60	2	9	6	114	10	4	3	15	15	68	30
-2871.778086_3045.402956	7	13	43	159	6	31	133	63	7	4	84	31	20	6	89	7	201	34	68	9	169	8	8	5	32	103	4	65	154	5	9	1	299	54	3	1	16	83	1	17	7	183	16	2	2	21	13	79	25
-2871.778086_3145.402956	4	3	36	145	7	67	120	211	8	1	85	50	18	3	34	26	231	64	27	5	138	21	13	5	33	181	5	116	141	2	7	7	266	66	3	3	6	65	1	10	4	198	19	3	4	2	40	74	33
-2871.778086_3245.402956	2	1	30	123	10	30	75	131	3	2	58	21	14	19	117	14	92	32	26	13	90	8	7	6	50	121	9	54	69	2	13	0	238	55	3	4	9	107	6	11	4	243	10	5	1	21	15	72	41
-2871.778086_3345.402956	2	3	47	135	4	59	89	123	4	5	34	26	4	12	6	21	165	53	32	8	52	7	9	6	35	129	3	42	83	2	7	5	237	50	5	3	9	71	1	5	12	190	9	3	4	5	12	135	36
-2871.778086_3445.402956	2	2	26	142	4	30	97	90	3	1	49	13	7	3	46	9	166	21	18	10	83	7	4	2	45	84	2	20	7	1	12	4	156	35	4	1	6	84	1	2	15	145	3	2	1	2	9	119	34
-2871.778086_3545.402956	0	4	97	50	5	61	36	31	4	3	59	9	27	1	66	84	88	13	7	18	23	10	13	2	7	49	2	50	13	4	1	5	164	81	3	3	5	56	3	2	8	14	37	3	5	1	12	108	32
-2871.778086_3645.402956	1	2	70	44	4	40	31	24	6	4	39	7	12	1	42	10	54	10	5	17	8	23	8	2	2	13	2	25	4	2	6	3	149	64	2	0	18	109	3	3	16	15	10	0	2	48	10	51	32
-2871.778086_3745.402956	7	8	99	57	3	122	61	78	1	2	53	6	40	1	32	33	116	23	14	24	27	18	9	1	5	14	3	24	18	3	8	6	198	91	5	2	15	125	0	9	3	23	16	4	6	10	11	93	35
-2871.778086_3845.402956	4	0	150	52	3	142	27	61	10	6	42	1	19	1	32	50	52	28	13	16	21	23	4	3	11	17	5	28	15	4	23	7	185	92	6	0	13	78	2	8	2	37	9	2	4	34	4	43	37
-2871.778086_3945.402956	0	0	51	12	5	20	27	15	1	1	13	0	7	1	0	48	63	13	2	14	5	6	19	1	3	6	4	16	0	2	2	1	103	31	2	2	3	18	0	2	40	0	4	0	0	19	4	24	10
-2871.778086_4045.402956	2	1	10	4	2	23	0	2	1	0	4	2	7	0	0	0	5	1	4	3	3	8	2	0	3	3	3	4	3	0	3	1	72	25	0	0	18	2	1	1	290	0	25	4	0	1	4	0	6
-2871.778086_4145.402956	2	1	11	1	1	15	0	2	4	5	4	3	4	0	4	0	2	5	2	4	2	9	2	2	2	1	5	1	1	0	2	2	9	11	2	0	4	1	1	3	414	2	21	1	0	1	5	2	2
-2871.778086_4245.402956	3	13	140	22	8	520	5	6	4	2	135	5	43	2	0	0	27	18	96	46	435	55	14	5	3	2	2	4	37	1	0	5	74	56	2	1	159	10	1	7	8	1	12	4	0	258	27	1	6
-2971.778086_2745.402956	14	9	74	348	10	66	60	53	9	2	26	24	12	32	54	10	223	67	5	10	85	18	10	2	8	28	5	46	20	0	7	3	177	45	2	1	8	55	0	2	1	21	8	2	6	6	12	86	31
-2971.778086_2845.402956	8	12	45	348	12	68	97	69	7	5	41	34	14	9	80	28	131	13	23	23	165	32	7	4	28	35	3	47	26	0	10	3	216	117	5	2	16	94	12	6	5	6	7	1	6	49	11	110	23
-2971.778086_2945.402956	3	15	92	367	22	73	126	155	5	4	65	58	36	1	56	33	194	32	33	21	195	17	8	2	10	103	7	64	40	4	7	5	286	85	8	2	16	122	5	14	6	114	16	7	1	21	23	121	42
-2971.778086_3045.402956	8	37	122	243	7	130	154	171	20	4	100	41	31	5	83	39	120	40	26	28	135	19	13	2	26	84	6	85	104	2	7	6	335	82	6	2	29	156	3	13	3	79	25	4	4	103	23	138	27
-2971.778086_3145.402956	2	4	51	162	4	46	159	84	2	1	44	34	8	25	46	12	169	39	26	24	124	18	5	2	13	124	12	43	28	2	3	3	151	44	11	0	4	50	0	3	4	120	7	0	2	33	15	77	35
-2971.778086_3245.402956	2	2	93	75	3	70	128	327	9	2	70	14	13	13	52	10	129	20	12	20	23	10	8	0	63	30	6	40	22	4	13	3	203	49	20	5	7	68	3	4	3	105	27	4	5	38	9	133	34
-2971.778086_3345.402956	1	4	132	40	3	137	45	62	7	3	50	15	12	5	17	18	99	41	21	11	35	21	8	3	24	24	1	27	19	6	4	3	175	126	5	1	18	45	6	2	18	66	10	4	18	36	8	53	29
-2971.778086_3445.402956	15	8	40	114	12	71	91	245	5	5	76	14	11	11	72	72	112	39	35	17	77	17	5	2	9	70	5	107	24	2	10	6	252	80	6	0	14	66	2	10	6	74	19	4	15	28	21	75	39
-2971.778086_3545.402956	1	2	23	79	5	28	52	97	3	5	38	11	15	0	48	25	97	20	37	26	31	17	6	1	15	83	7	38	14	2	9	8	241	43	2	0	7	142	1	2	5	19	9	4	4	16	22	276	31
-2971.778086_3645.402956	2	7	52	33	8	45	49	100	5	3	23	15	6	2	30	33	91	20	12	25	17	9	1	1	9	12	3	38	5	1	9	7	171	48	2	3	11	182	1	7	7	47	13	2	4	60	6	127	24
-2971.778086_3745.402956	8	2	74	54	2	110	84	123	6	3	67	13	37	3	35	63	85	21	31	18	37	24	6	2	8	44	3	50	17	3	7	4	187	80	2	0	29	227	2	8	7	72	28	4	4	82	17	170	43
-2971.778086_3845.402956	4	3	119	92	8	112	47	70	8	3	70	12	19	8	63	93	179	21	10	35	47	18	5	3	24	25	8	57	15	3	14	4	282	90	13	2	13	268	2	7	2	47	13	0	2	27	12	86	60
-2971.778086_3945.402956	2	7	90	66	7	76	49	35	2	2	43	21	24	17	34	98	180	32	9	33	48	25	6	5	25	35	6	55	23	1	10	11	166	81	3	0	18	144	4	5	25	24	16	1	6	15	8	111	43
-2971.778086_4045.402956	4	3	69	43	1	48	16	18	0	1	33	6	44	3	11	16	107	13	15	21	10	15	11	4	6	89	2	17	7	3	10	1	110	29	1	0	7	50	1	3	29	3	7	2	0	21	8	49	9
-2971.778086_4145.402956	4	3	79	12	10	76	44	6	2	0	56	4	14	0	8	9	39	14	14	13	8	16	4	5	18	26	1	48	15	4	17	3	217	64	3	2	9	31	2	2	76	18	12	0	0	36	5	28	13
-2971.778086_4245.402956	0	0	65	12	4	45	41	25	0	0	12	2	6	0	17	3	26	10	1	4	4	8	3	2	22	26	8	23	8	9	2	0	95	33	3	0	18	36	1	1	37	0	15	0	4	1	3	17	15
-3071.778086_2745.402956	4	4	36	138	8	51	56	121	3	5	43	42	17	7	52	59	154	22	4	18	94	16	6	0	5	21	5	42	15	4	1	16	152	42	5	1	9	61	14	1	13	12	22	2	3	41	13	111	35
-3071.778086_2845.402956	3	17	64	159	17	50	41	36	13	5	83	51	15	15	56	125	211	23	21	33	128	21	2	6	6	129	4	75	12	5	7	16	259	74	6	2	11	86	2	9	4	9	35	3	6	52	16	61	37
-3071.778086_2945.402956	5	21	47	151	10	52	48	27	1	5	26	14	8	0	15	38	43	20	8	22	53	25	4	2	3	33	3	46	9	1	2	5	112	47	4	2	6	131	0	3	4	17	4	2	0	153	3	76	20
-3071.778086_3045.402956	12	4	82	120	4	78	102	169	4	7	51	17	20	2	62	12	87	21	26	36	62	12	17	4	10	73	1	57	39	1	13	13	256	93	5	4	27	144	4	9	44	27	21	6	5	78	15	203	39
-3071.778086_3145.402956	10	8	59	131	5	58	82	140	9	2	43	27	23	16	38	4	124	16	10	16	74	9	15	4	29	38	5	46	19	2	9	15	168	61	3	1	21	177	3	8	11	78	7	5	2	98	14	95	18
-3071.778086_3245.402956	1	3	74	65	7	52	143	201	9	2	59	14	5	19	39	23	102	21	32	21	64	17	3	3	31	31	14	69	5	2	29	7	202	47	10	1	17	65	1	5	7	34	3	1	4	14	14	221	25
-3071.778086_3345.402956	4	5	69	71	14	70	93	161	4	5	73	9	13	20	107	7	111	24	14	16	92	18	13	3	5	70	5	61	5	3	15	6	168	61	3	3	17	72	0	6	24	122	28	2	4	40	8	74	26
-3071.778086_3445.402956	2	3	16	190	6	21	126	190	7	4	60	9	10	14	67	13	82	39	14	25	75	5	5	0	23	96	7	36	20	3	7	11	248	51	3	1	7	69	1	8	4	41	13	1	6	4	22	149	28
-3071.778086_3545.402956	4	3	58	73	7	38	30	124	3	2	60	15	20	3	18	28	68	26	10	14	27	13	7	3	16	12	2	44	5	1	7	10	139	70	3	4	17	89	3	5	36	27	13	2	2	149	15	144	20
-3071.778086_3645.402956	3	3	56	68	6	55	41	62	2	3	31	6	11	19	105	25	41	19	13	8	76	17	8	3	5	20	3	18	5	1	13	4	120	78	1	1	5	85	3	1	3	50	17	2	3	60	10	30	27
-3071.778086_3745.402956	1	3	72	69	7	78	53	68	3	1	45	10	26	1	52	25	49	29	10	11	81	13	5	4	5	23	0	11	12	1	7	5	144	68	3	2	12	107	1	4	14	48	13	0	6	5	12	30	17
-3071.778086_3845.402956	6	67	68	57	21	53	50	75	9	2	110	13	18	4	51	12	132	55	44	19	20	20	8	5	9	68	7	58	32	6	10	3	210	43	5	0	13	221	0	7	5	19	3	3	4	3	23	98	35
-3071.778086_3945.402956	2	5	93	37	3	115	14	57	3	3	47	4	20	2	40	35	35	13	6	27	17	11	4	3	2	18	3	15	0	1	3	1	61	65	1	3	18	62	2	1	3	38	11	0	0	8	3	29	18
-3071.778086_4045.402956	2	2	101	37	8	77	44	11	11	3	51	1	7	23	39	39	59	87	6	12	22	22	5	1	43	64	12	41	2	13	6	6	154	55	5	4	18	92	1	2	17	16	4	1	6	22	11	90	28
-3071.778086_4145.402956	19	7	66	13	4	42	28	7	3	1	36	3	9	1	0	5	67	19	7	5	0	20	6	4	3	61	4	37	8	2	13	5	75	58	5	1	4	16	15	2	149	4	15	1	0	188	10	32	18
-3071.778086_4245.402956	2	0	16	0	0	42	3	0	0	0	4	2	0	1	2	0	12	1	2	3	2	6	2	0	2	4	0	1	1	0	0	1	29	20	2	0	1	0	16	1	223	2	6	3	0	11	3	9	0
-3171.778086_2745.402956	7	16	78	112	19	72	57	140	3	3	86	31	12	2	6	189	172	20	13	22	21	13	9	2	2	63	6	30	7	2	9	3	181	70	4	4	8	138	1	4	9	51	18	5	4	28	15	135	39
-3171.778086_2845.402956	1	0	33	29	10	29	34	69	4	2	48	26	16	6	13	99	148	18	6	41	20	22	5	4	2	67	9	20	17	5	6	10	176	37	4	1	7	175	1	1	33	15	16	3	1	10	8	73	33
-3171.778086_2945.402956	1	3	82	41	2	66	29	100	2	2	46	3	14	3	2	1	102	15	14	20	13	15	5	1	5	26	8	26	15	3	1	1	145	69	3	0	11	157	0	7	57	6	15	2	1	22	6	60	28
-3171.778086_3045.402956	20	16	58	75	10	75	71	75	3	3	53	10	21	0	0	33	138	38	7	11	71	14	13	2	15	51	6	30	6	3	16	7	174	73	4	0	14	82	5	5	62	51	4	5	3	31	12	233	22
-3171.778086_3145.402956	2	3	14	58	11	20	28	59	1	0	22	6	13	2	14	7	65	7	22	16	26	7	4	0	15	11	2	6	12	0	8	2	209	22	3	1	12	123	0	0	6	15	9	1	9	11	11	58	9
-3171.778086_3245.402956	0	3	28	23	6	19	67	66	2	1	42	6	12	29	64	8	34	25	22	3	96	7	5	0	5	24	15	56	9	3	9	1	129	37	3	1	5	23	0	6	25	37	10	2	0	39	4	43	14
-3171.778086_3345.402956	1	3	37	52	8	30	43	140	8	0	30	28	14	1	10	75	79	22	23	14	30	10	5	5	3	34	5	22	17	3	12	16	147	58	0	2	7	96	2	3	2	43	7	1	51	15	15	66	26
-3171.778086_3445.402956	11	7	131	80	12	125	95	144	5	3	45	12	59	37	83	14	60	22	17	20	103	19	13	2	7	38	14	25	9	2	14	7	224	91	2	1	27	78	2	13	10	101	14	2	3	33	27	60	29
-3171.778086_3545.402956	3	19	50	44	10	30	55	133	3	4	55	17	9	3	27	9	62	12	21	9	64	18	9	4	7	16	7	24	17	4	11	6	178	42	1	1	16	66	0	6	2	91	30	6	4	70	15	98	24
-3171.778086_3645.402956	3	2	75	56	6	79	157	149	15	5	77	19	28	17	138	65	82	40	37	5	93	14	3	3	21	80	9	67	11	18	16	7	238	88	6	3	9	126	1	3	4	90	22	5	6	4	9	91	38
-3171.778086_3745.402956	1	3	57	117	14	69	90	110	14	1	58	23	16	17	115	140	162	22	21	17	128	14	6	5	22	70	9	78	16	3	24	16	183	140	4	2	17	113	0	10	3	38	19	5	14	16	19	116	41
-3171.778086_3845.402956	5	118	54	40	32	53	51	47	10	5	119	5	23	3	53	48	91	26	15	63	27	20	10	3	20	30	4	70	24	4	27	5	146	46	5	0	10	62	11	6	1	18	5	3	3	81	18	70	22
-3171.778086_3945.402956	1	5	35	76	10	26	44	36	17	4	112	11	10	53	205	18	180	70	54	14	39	23	10	6	3	37	7	95	26	3	35	32	231	32	9	6	6	93	2	5	6	63	42	2	4	22	16	121	15
-3171.778086_4045.402956	2	6	63	55	6	53	101	167	6	5	40	13	14	0	56	17	136	21	10	34	17	21	7	6	52	163	11	54	12	23	9	4	274	73	10	2	11	109	1	2	11	17	28	2	0	19	16	84	49
-3171.778086_4145.402956	1	3	102	29	1	56	34	6	1	1	14	6	9	2	5	5	107	19	0	11	4	12	5	1	4	7	7	7	5	2	7	1	85	37	0	0	2	24	366	1	54	2	12	0	3	15	5	98	14
-3171.778086_4245.402956	5	8	30	15	1	61	24	24	4	1	19	2	4	1	22	3	51	9	1	1	10	12	5	3	5	47	2	13	1	3	2	4	96	31	6	2	12	3	174	2	94	5	7	5	1	39	8	59	7
-3271.778086_2745.402956	16	22	93	40	7	73	55	78	2	1	83	27	23	3	4	31	145	36	7	43	24	15	8	5	53	93	4	66	9	6	17	31	228	60	2	0	15	114	2	6	29	6	68	2	6	6	16	129	39
-3271.778086_2845.402956	5	3	39	31	11	35	50	24	7	1	49	24	7	2	7	240	158	30	15	43	19	27	6	1	4	92	3	11	4	1	9	3	147	38	0	2	8	171	0	2	5	15	14	4	19	73	14	127	22
-3271.778086_2945.402956	1	3	80	53	7	63	48	119	1	2	85	8	15	3	23	28	268	94	22	77	17	28	9	4	4	34	1	56	7	8	20	11	191	70	2	1	12	182	0	5	7	9	11	5	28	36	23	289	49
-3271.778086_3045.402956	2	1	32	21	4	30	11	30	2	6	26	6	11	1	0	16	69	11	10	23	6	20	3	2	3	8	3	24	5	0	21	2	118	37	1	0	10	63	0	7	92	15	11	3	4	26	10	147	8
-3271.778086_3145.402956	1	1	40	21	2	46	23	118	2	5	23	3	10	1	23	25	62	5	8	3	6	19	3	0	2	13	7	22	3	2	19	6	74	54	1	0	9	80	1	2	31	7	20	2	0	3	5	305	9
-3271.778086_3245.402956	1	6	45	79	8	17	27	68	3	5	18	11	8	0	0	5	56	11	9	16	5	6	2	0	14	40	2	23	8	0	8	7	86	50	1	0	4	55	2	3	31	38	10	1	1	44	8	63	2
-3271.778086_3345.402956	3	3	45	145	5	40	79	158	3	3	49	6	6	18	71	19	65	10	26	9	77	13	8	2	10	35	5	39	8	3	25	1	128	31	8	0	5	21	0	2	37	57	7	3	2	54	14	135	26
-3271.778086_3445.402956	1	4	110	83	11	70	118	105	2	6	50	3	23	15	58	28	105	19	20	16	71	13	4	4	6	28	7	45	10	2	12	8	160	66	4	2	7	78	5	3	28	43	12	3	21	39	11	99	37
-3271.778086_3545.402956	4	7	12	45	9	10	101	80	1	4	41	6	27	11	125	7	67	42	25	25	93	5	6	4	21	97	8	66	15	3	18	4	159	32	1	2	6	32	2	1	6	27	25	2	5	14	9	159	26
-3271.778086_3645.402956	6	7	44	52	15	37	155	164	9	3	102	26	23	34	164	106	138	30	31	30	57	23	3	3	38	119	14	89	10	22	37	25	223	104	4	2	6	91	7	8	12	87	13	2	5	31	11	142	47
-3271.778086_3745.402956	0	1	76	72	9	43	82	50	14	6	72	13	11	43	353	116	138	63	35	15	59	21	5	2	11	27	9	72	34	1	19	18	194	77	9	0	12	80	4	2	8	60	8	2	4	5	15	64	44
-3271.778086_3845.402956	2	3	18	56	6	22	80	67	7	4	86	17	6	5	58	45	132	55	17	31	43	20	9	3	6	85	6	79	7	12	8	8	170	25	11	0	4	47	4	3	46	40	6	1	30	37	5	112	53
-3271.778086_3945.402956	1	0	38	53	13	52	61	111	3	6	37	8	12	12	34	11	92	15	10	6	12	12	4	2	6	52	5	40	8	14	9	4	170	77	4	2	7	36	1	1	7	10	9	0	11	0	7	78	34
-3271.778086_4045.402956	4	2	71	53	10	62	53	30	7	2	47	24	20	6	1	9	86	20	8	18	6	19	6	0	19	116	5	67	9	3	14	3	134	88	3	0	5	41	0	2	4	4	13	0	9	40	9	102	15
-3271.778086_4145.402956	1	7	73	58	8	60	100	109	2	4	95	12	10	4	5	72	229	27	12	48	22	21	9	7	12	90	3	77	9	4	21	4	206	55	6	0	9	112	410	3	65	19	28	4	28	1	11	151	45
-3271.778086_4245.402956	1	2	20	9	4	17	14	7	3	1	17	1	2	1	0	4	84	15	3	14	2	7	2	1	1	10	2	5	5	0	3	1	65	18	0	0	1	14	285	2	12	7	4	3	0	22	5	100	16
-3371.778086_2745.402956	6	20	110	36	8	105	34	56	2	1	46	19	23	1	3	7	70	16	9	17	6	18	6	4	35	61	2	56	11	4	2	11	135	143	2	2	17	43	1	9	113	3	47	5	0	12	16	94	21
-3371.778086_2845.402956	7	5	107	22	3	108	25	103	5	3	59	22	9	3	2	12	161	50	5	6	11	28	3	0	3	48	0	16	13	5	3	9	117	87	1	2	18	107	3	5	39	20	16	1	14	58	8	127	33
-3371.778086_2945.402956	2	0	43	16	1	58	33	6	2	0	32	6	10	1	1	4	83	15	8	35	10	16	5	3	0	21	4	15	2	1	18	0	87	59	5	2	3	47	0	1	56	9	12	3	0	17	13	173	13
-3371.778086_3045.402956	2	0	102	31	6	102	19	20	2	4	59	12	17	0	0	19	105	24	110	48	21	26	6	6	4	28	7	23	11	5	20	5	198	126	2	1	12	29	5	4	6	2	14	4	5	41	15	246	28
-3371.778086_3145.402956	5	5	55	18	6	59	13	19	2	3	24	3	14	2	2	2	45	5	20	13	9	9	5	0	3	16	3	3	2	1	15	2	74	66	2	2	11	25	1	2	49	4	9	1	2	65	6	160	8
-3371.778086_3245.402956	1	2	30	154	2	33	28	64	10	1	33	7	9	1	10	24	122	11	11	6	57	16	7	3	6	14	6	9	8	4	10	3	107	29	6	0	10	133	3	2	2	36	2	0	1	29	6	88	10
-3371.778086_3345.402956	4	4	22	30	14	15	71	97	2	3	39	6	9	5	20	9	72	12	15	18	10	17	10	3	2	47	3	39	5	2	20	3	117	19	3	4	7	116	0	3	22	26	21	2	4	44	6	182	26
-3371.778086_3445.402956	1	2	67	101	14	50	75	48	12	3	70	8	15	31	229	2	120	15	52	8	43	10	7	5	3	98	6	63	16	5	24	7	121	51	6	1	3	85	3	6	26	71	14	2	1	1	6	60	11
-3371.778086_3545.402956	1	1	30	19	9	18	36	17	6	2	42	14	6	13	70	88	105	23	7	8	27	8	4	0	2	23	17	27	4	0	13	10	81	44	0	1	0	28	4	5	35	39	7	2	13	8	1	45	19
-3371.778086_3645.402956	9	13	29	39	10	41	45	12	6	3	40	16	16	10	97	29	69	18	26	19	42	6	5	4	6	37	5	32	17	1	8	7	206	42	2	1	6	21	10	2	25	24	8	1	23	14	5	40	27
-3371.778086_3745.402956	1	2	100	88	13	83	93	66	12	7	53	15	15	24	140	16	72	57	50	26	13	11	4	5	14	142	15	72	31	3	37	18	175	73	6	5	9	92	2	8	12	59	17	2	5	2	8	90	33
-3371.778086_3845.402956	3	4	54	35	8	58	139	98	6	3	54	24	5	15	52	44	111	46	37	4	106	10	8	2	7	54	8	45	12	9	13	8	204	73	5	0	9	60	30	3	7	64	18	4	44	15	6	123	44
-3371.778086_3945.402956	3	13	63	64	6	55	37	29	4	2	21	5	12	0	3	85	84	15	13	19	10	11	2	2	4	33	5	46	7	1	6	1	69	68	5	1	11	31	5	4	12	10	7	0	1	32	5	45	11
-3371.778086_4045.402956	6	5	54	29	3	59	41	19	8	3	31	3	16	5	2	19	58	70	6	19	11	22	5	3	4	70	3	61	5	1	6	2	207	66	2	0	16	31	7	2	2	6	27	2	9	211	2	103	23
-3371.778086_4145.402956	2	3	15	56	11	28	127	46	2	1	76	3	10	1	3	16	124	18	18	57	14	14	6	0	2	58	5	93	10	2	24	4	146	17	2	0	10	60	14	3	6	7	7	2	11	2	6	56	9
-3371.778086_4245.402956	1	4	69	20	11	144	85	8	1	4	71	7	11	3	3	4	67	16	9	30	13	5	5	0	4	81	4	55	9	1	11	3	119	126	1	2	8	14	74	15	38	30	6	1	4	2	7	48	36
-3471.778086_2745.402956	2	0	58	29	11	70	58	79	14	8	43	6	17	4	2	19	52	41	3	13	14	20	5	2	37	34	1	61	21	0	10	4	126	85	2	4	8	13	1	9	3	9	8	3	3	58	19	211	20
-3471.778086_2845.402956	14	12	67	7	1	82	7	6	1	0	14	2	16	3	2	2	35	8	0	3	5	27	4	3	0	12	2	16	2	1	2	4	51	72	0	1	8	27	0	4	113	1	13	0	0	74	2	37	19
-3471.778086_2945.402956	1	2	54	18	3	27	12	32	1	1	42	4	23	3	0	3	73	5	7	11	8	22	5	6	0	6	1	4	8	3	27	5	68	63	3	1	10	33	4	2	105	3	13	2	19	118	5	102	7
-3471.778086_3045.402956	6	7	83	23	15	61	45	33	3	5	44	8	22	0	3	8	94	18	95	41	15	30	7	5	5	22	8	22	9	3	35	3	165	92	10	3	8	72	3	10	25	7	12	1	2	10	11	270	13
-3471.778086_3145.402956	2	1	117	23	7	57	32	48	3	4	21	21	11	0	7	66	68	8	6	8	4	15	0	6	3	54	7	13	5	1	18	2	92	64	5	0	4	122	1	5	19	39	8	1	13	3	4	163	17
-3471.778086_3245.402956	0	6	70	60	7	49	22	24	1	1	22	1	17	0	1	14	51	8	14	11	11	34	3	0	2	10	0	6	2	1	10	0	61	49	2	1	5	34	1	2	41	4	9	1	6	3	8	87	13
-3471.778086_3345.402956	0	0	54	77	9	29	36	68	3	2	23	6	9	0	0	3	46	8	5	8	25	15	7	9	4	24	5	28	5	4	5	4	96	48	5	1	7	97	0	3	43	6	8	1	2	34	9	69	21
-3471.778086_3445.402956	3	7	56	35	9	70	56	32	2	1	52	3	19	7	1	43	157	26	26	13	16	24	11	1	4	44	6	34	10	1	5	6	151	99	5	3	12	96	2	3	45	7	20	3	12	118	11	88	24
-3471.778086_3545.402956	6	6	35	27	2	31	24	68	3	1	35	4	1	1	133	3	42	8	14	22	12	18	4	0	3	14	7	20	15	2	11	2	62	24	1	1	3	75	0	2	4	13	4	2	1	17	9	29	6
-3471.778086_3645.402956	0	3	117	69	12	57	68	81	11	5	62	17	13	22	187	65	99	32	28	29	81	11	11	6	11	133	2	23	20	4	24	15	242	82	4	2	17	124	4	8	20	36	17	7	14	6	8	122	33
-3471.778086_3745.402956	14	12	67	45	19	43	148	110	7	4	40	10	6	31	42	18	89	30	38	14	29	10	6	4	2	43	7	60	9	6	8	4	150	62	3	0	11	104	2	7	18	100	30	4	17	12	13	135	41
-3471.778086_3845.402956	3	13	39	61	14	43	61	61	1	4	59	19	37	3	15	43	79	19	17	24	62	6	12	2	0	49	5	68	10	8	32	5	189	158	6	3	5	30	7	5	34	52	17	0	7	17	9	66	21
-3471.778086_3945.402956	0	0	6	23	1	12	3	2	0	2	1	3	5	2	1	3	15	11	3	6	2	2	1	3	1	13	2	21	1	1	6	5	23	7	12	0	6	10	0	3	2	2	2	1	2	0	2	12	1
-3471.778086_4045.402956	17	13	60	15	24	65	88	7	8	3	69	7	25	1	1	19	34	17	21	24	13	16	4	3	10	115	13	48	9	1	30	3	105	50	8	1	8	13	1	9	20	16	11	3	1	43	8	43	24
-3471.778086_4145.402956	2	4	76	21	1	48	27	46	0	1	24	3	18	1	1	8	67	22	10	14	2	3	3	1	21	63	3	30	4	3	11	1	148	28	5	2	3	36	1	2	58	15	7	1	22	4	6	17	12
-3471.778086_4245.402956	1	4	62	64	8	37	121	68	3	2	85	2	11	10	29	12	127	18	5	37	47	29	4	1	21	187	6	54	8	25	24	6	190	61	25	0	6	75	5	7	7	83	9	4	10	4	8	44	71
1179.730793_2730.950073	2	6	79	11	5	62	11	5	4	2	11	7	8	0	0	0	32	26	2	22	6	17	1	10	10	49	2	52	3	1	5	3	85	89	2	0	5	10	3	6	41	8	11	0	1	23	22	40	2
1179.730793_2830.950073	1	1	50	44	7	57	19	14	11	3	32	13	24	1	1	97	44	43	4	14	7	10	8	6	22	15	2	83	11	1	12	13	224	68	3	1	24	25	1	0	16	1	16	1	0	6	3	112	13
1179.730793_2930.950073	9	2	49	24	11	36	14	17	8	1	12	14	7	0	0	149	25	21	0	7	5	7	3	3	4	24	1	17	3	0	5	2	68	23	0	2	0	26	1	0	103	8	27	2	0	2	3	72	5
1179.730793_3030.950073	0	3	33	18	11	24	40	79	4	2	54	8	22	6	0	30	123	25	24	52	15	21	4	5	1	28	3	49	9	5	21	8	103	27	4	1	4	80	2	4	41	8	17	3	30	45	12	139	14
1179.730793_3130.950073	1	1	46	55	4	36	36	63	4	2	23	10	9	1	15	24	50	12	13	29	9	6	4	2	1	70	2	15	5	2	21	0	53	37	3	2	11	64	0	6	2	14	3	3	6	10	5	142	15
1179.730793_3230.950073	2	2	90	20	9	70	35	138	2	3	47	5	15	1	3	62	41	24	4	25	11	13	5	5	4	27	7	35	19	4	9	6	154	64	3	2	10	46	1	3	77	12	18	1	16	17	4	134	11
1179.730793_3330.950073	3	8	64	206	5	50	80	114	4	0	27	14	10	3	2	6	58	16	12	3	91	14	2	2	3	16	2	10	15	1	7	2	166	44	4	3	14	83	0	1	8	7	13	1	2	10	8	103	10
1179.730793_3430.950073	4	5	77	126	3	50	35	92	4	3	33	8	19	2	52	10	105	14	8	7	11	14	2	6	0	39	6	11	15	4	12	2	162	49	1	0	3	39	1	2	21	32	17	1	0	4	2	76	13
1179.730793_3530.950073	1	3	33	90	13	29	85	184	18	3	27	7	2	19	135	12	145	20	33	11	40	13	8	2	14	41	8	18	18	3	8	11	135	33	5	4	7	166	4	3	4	59	3	4	8	0	10	82	6
1179.730793_3630.950073	4	3	30	68	12	17	112	111	16	6	59	6	12	53	206	28	100	22	33	29	48	20	5	4	4	106	8	69	16	5	43	18	181	24	4	2	5	77	3	3	5	139	9	3	1	15	7	152	24
1179.730793_3730.950073	2	4	54	97	12	62	125	97	4	4	54	5	6	16	30	18	107	36	31	20	28	17	6	7	27	88	9	71	15	8	20	9	160	51	6	1	1	88	1	4	5	100	10	2	4	16	17	128	30
1179.730793_3830.950073	0	6	59	53	4	63	85	70	13	4	47	7	10	9	105	13	66	39	12	23	10	7	6	4	14	104	0	46	11	23	18	2	174	48	5	3	6	59	1	5	45	45	9	2	4	4	12	59	25
1179.730793_3930.950073	3	1	32	39	13	30	95	64	14	5	121	26	4	6	3	96	137	46	20	32	21	19	3	4	14	68	3	90	9	8	15	2	157	36	3	2	4	26	3	4	4	58	6	4	3	21	4	93	50
1179.730793_4030.950073	1	4	40	127	16	30	110	149	2	5	106	7	3	9	10	22	113	26	22	41	36	4	12	2	25	148	2	100	12	6	54	3	166	28	12	4	6	61	2	5	10	89	10	2	4	9	11	62	51
1179.730793_4130.950073	2	3	30	181	29	28	204	148	5	9	132	9	19	13	15	10	105	33	29	74	46	15	19	15	22	165	7	183	20	5	42	6	239	43	10	0	9	42	7	5	5	111	12	7	7	3	19	106	64
1179.730793_4230.950073	21	10	54	125	21	44	183	109	4	4	82	12	7	10	33	52	77	50	13	45	72	25	13	0	47	147	19	134	20	10	37	50	183	54	17	3	10	63	0	3	9	146	13	4	3	68	7	66	59
1279.730793_2730.950073	0	0	83	43	3	73	2	4	0	2	19	1	8	0	1	4	16	6	3	4	3	11	0	2	0	17	0	24	1	2	1	1	68	44	4	1	6	2	3	1	32	0	12	0	5	19	2	25	5
1279.730793_2830.950073	6	14	98	66	7	82	14	56	4	3	70	13	33	3	16	22	85	16	10	16	7	43	6	2	8	46	2	42	12	3	7	20	182	207	1	0	8	51	17	7	5	7	22	2	8	48	10	44	28
1279.730793_2930.950073	1	4	84	19	8	54	36	37	2	2	33	16	21	0	12	62	128	15	0	23	5	17	9	1	1	49	2	36	5	3	10	18	134	48	1	2	7	71	1	2	31	9	23	2	7	4	5	39	15
1279.730793_3030.950073	1	2	42	34	13	24	30	76	3	1	44	14	9	2	34	33	130	21	13	19	6	11	2	2	2	33	2	23	6	2	23	7	107	46	2	1	8	68	1	4	2	9	12	1	3	64	2	214	25
1279.730793_3130.950073	2	2	80	27	6	46	32	171	0	3	26	5	16	2	5	189	127	9	21	12	5	15	5	5	4	29	6	19	16	2	9	5	172	95	3	2	15	61	1	3	48	10	9	3	1	30	9	139	17
1279.730793_3230.950073	0	1	11	65	5	7	29	65	2	0	15	5	8	1	3	5	43	9	10	8	39	11	3	0	5	50	6	12	5	2	8	7	73	10	3	0	6	52	1	5	38	14	4	3	0	4	7	75	5
1279.730793_3330.950073	0	1	58	79	5	23	22	67	1	0	21	4	6	16	12	6	33	9	5	4	16	8	2	1	1	16	0	17	7	1	4	1	68	38	4	0	4	16	1	7	63	25	2	1	0	46	8	22	7
1279.730793_3430.950073	2	14	33	104	4	33	59	138	4	3	57	12	42	15	94	51	105	36	41	192	36	20	14	2	6	96	4	49	10	2	25	10	180	39	7	1	10	55	4	9	13	40	20	3	4	181	19	123	17
1279.730793_3530.950073	2	20	63	58	6	68	45	46	10	2	58	13	28	23	111	28	71	21	13	50	41	10	8	1	4	7	4	20	18	1	7	3	130	73	2	3	15	28	2	3	1	28	12	1	0	162	5	31	32
1279.730793_3630.950073	1	12	120	45	4	71	35	46	2	2	28	3	42	7	44	15	60	10	9	27	20	12	2	1	19	38	3	18	7	5	4	2	103	99	11	1	23	44	2	1	2	36	10	1	0	45	5	31	16
1279.730793_3730.950073	2	5	27	134	13	12	178	220	2	4	61	13	6	28	42	64	132	47	24	22	88	16	1	4	20	72	7	37	8	7	29	9	195	39	6	4	4	70	5	5	49	200	5	1	3	11	10	94	49
1279.730793_3830.950073	1	3	12	70	5	8	93	55	1	0	32	7	2	12	3	31	74	24	16	11	37	12	0	1	3	80	4	25	4	2	14	19	94	17	3	1	4	35	0	0	2	84	2	0	3	3	4	35	23
1279.730793_3930.950073	5	5	11	109	15	11	166	398	4	5	136	7	11	36	9	96	171	39	27	28	25	25	3	9	44	91	8	67	33	39	21	9	223	27	21	1	7	134	3	8	2	112	26	3	1	5	11	113	63
1279.730793_4030.950073	5	3	23	48	11	33	82	108	7	1	70	3	6	0	25	21	90	39	10	8	38	18	4	0	13	75	7	70	8	18	12	2	130	40	2	1	3	81	0	5	1	64	54	3	22	59	6	40	19
1279.730793_4130.950073	2	4	38	25	20	58	99	39	2	3	73	4	8	1	1	16	78	24	23	12	11	5	7	5	12	42	3	99	6	4	13	9	161	45	2	0	3	63	1	4	5	70	52	2	9	51	5	69	25
1279.730793_4230.950073	2	3	24	60	12	26	155	105	4	1	53	6	4	4	47	10	85	22	13	33	11	4	11	3	13	111	14	70	21	0	16	13	103	67	4	1	3	54	3	3	4	103	19	1	3	1	10	64	25
1379.730793_2730.950073	3	2	90	19	1	86	10	14	3	1	14	2	9	0	4	2	33	3	1	24	12	17	1	1	2	0	1	7	8	0	0	1	98	87	1	1	12	7	0	0	2	0	22	2	3	85	2	24	11
1379.730793_2830.950073	3	3	54	35	10	49	42	164	10	4	50	35	16	2	4	272	103	39	3	24	14	13	7	4	3	106	3	22	5	5	10	19	192	48	1	2	5	89	1	6	33	16	13	1	12	18	16	142	27
1379.730793_2930.950073	1	1	45	24	4	34	49	21	2	1	51	27	19	0	48	29	112	26	11	25	6	12	7	0	1	41	5	44	7	4	12	5	118	45	2	2	7	114	3	1	52	11	11	1	17	18	6	77	22
1379.730793_3030.950073	2	6	107	90	8	87	81	117	1	5	88	9	22	4	23	28	85	17	42	23	67	18	9	1	4	42	4	42	12	4	13	6	246	84	8	2	14	117	1	8	47	11	11	1	2	53	23	157	11
1379.730793_3130.950073	2	2	52	76	9	33	54	47	10	1	43	7	4	3	2	55	87	17	14	16	92	15	7	4	6	55	5	67	4	0	16	13	105	23	3	1	3	46	3	3	126	21	8	1	1	35	13	65	19
1379.730793_3230.950073	2	4	87	80	5	84	17	35	4	2	17	7	15	0	2	2	37	11	9	39	32	9	2	2	1	12	2	2	5	1	3	6	109	87	1	0	14	23	2	3	58	8	12	2	1	64	7	71	14
1379.730793_3330.950073	2	6	45	49	4	27	29	42	13	2	56	16	15	31	135	43	83	17	21	6	55	10	4	2	13	33	3	23	4	1	33	25	211	22	7	0	10	66	2	10	7	69	13	3	2	15	11	62	27
1379.730793_3430.950073	1	4	20	65	8	15	100	151	4	4	46	20	12	30	196	30	91	35	21	20	67	13	5	1	37	39	6	28	7	6	18	2	197	26	2	1	8	59	0	3	5	127	9	0	1	1	6	134	23
1379.730793_3530.950073	1	4	24	56	5	30	75	87	3	1	47	1	11	13	94	18	75	31	20	19	4	9	4	2	20	50	1	25	14	2	16	11	155	25	1	1	3	36	0	3	3	98	10	1	2	78	3	70	32
1379.730793_3630.950073	1	9	66	107	6	98	240	170	5	3	52	3	28	3	4	12	89	62	15	54	20	10	6	4	37	73	6	22	12	6	18	8	190	101	2	3	11	15	2	6	2	220	7	7	0	126	17	100	55
1379.730793_3730.950073	3	2	10	84	11	9	183	158	4	2	36	8	6	23	31	13	156	64	8	13	13	6	5	2	30	53	11	13	8	16	16	23	152	16	3	4	3	22	0	3	27	189	40	1	0	3	8	82	46
1379.730793_3830.950073	3	1	27	99	8	17	147	181	5	2	59	9	5	8	1	49	100	52	5	17	35	13	6	0	34	96	8	74	9	18	5	3	164	25	4	3	10	84	1	4	4	167	85	3	16	3	17	67	55
1379.730793_3930.950073	2	0	25	14	3	24	41	27	5	1	19	4	5	1	2	4	39	25	1	15	12	4	8	0	16	25	1	25	2	2	2	1	53	29	4	1	4	15	1	1	5	18	16	3	5	41	3	68	17
1379.730793_4030.950073	1	4	52	47	5	36	77	41	3	1	39	6	8	7	33	14	109	35	4	13	12	8	2	15	10	59	9	30	12	20	3	1	108	113	5	1	4	56	2	4	6	23	6	2	30	4	5	83	28
1379.730793_4130.950073	1	3	21	49	12	15	76	168	2	2	60	11	9	5	27	59	120	49	9	19	23	7	3	12	9	106	8	51	6	0	22	7	175	33	6	1	1	67	3	1	17	12	7	2	35	7	9	112	37
1379.730793_4230.950073	1	3	30	25	1	25	57	6	2	4	47	9	5	3	18	8	103	19	6	19	2	12	4	2	12	39	5	58	11	1	13	2	108	35	2	3	6	67	80	5	68	19	18	5	10	34	5	151	13
1479.730793_2730.950073	0	9	15	227	2	30	30	25	5	3	27	12	4	17	109	6	137	22	7	7	40	14	3	3	4	11	2	26	4	0	2	2	101	26	6	3	2	41	4	3	7	5	4	1	1	46	7	55	18
1479.730793_2830.950073	3	5	35	152	6	32	25	228	3	5	65	8	19	11	9	18	141	16	7	25	62	10	3	5	4	54	6	41	26	5	5	4	38	54	3	2	6	93	2	3	12	8	24	2	4	26	10	20	23
1479.730793_2930.950073	4	9	27	120	3	12	8	189	7	5	62	28	8	9	10	23	292	39	36	38	61	23	3	3	2	65	10	66	52	3	2	9	75	42	2	1	5	149	3	5	4	10	10	1	5	12	18	53	29
1479.730793_3030.950073	14	15	94	192	16	85	66	120	7	5	68	55	22	21	78	26	123	28	25	24	27	17	9	6	30	57	13	57	22	3	22	2	326	303	5	6	9	131	26	3	42	34	32	2	2	18	10	166	32
1479.730793_3130.950073	1	2	61	40	5	66	42	135	2	3	27	13	9	1	39	29	102	25	16	7	72	8	7	4	17	100	6	41	10	3	7	2	191	74	3	0	3	84	3	2	28	42	11	2	0	30	8	81	13
1479.730793_3230.950073	8	3	22	58	7	11	97	186	5	2	55	13	10	34	82	7	159	16	36	11	76	13	4	4	18	62	3	65	6	7	50	2	221	27	5	4	9	54	1	5	9	45	9	4	0	7	15	261	30
1479.730793_3330.950073	3	1	48	56	1	62	86	124	13	3	42	21	9	19	150	16	93	20	50	20	42	18	6	5	10	16	2	67	19	2	5	32	218	76	7	4	12	83	0	2	5	30	9	2	2	7	5	92	31
1479.730793_3430.950073	7	7	35	107	5	30	184	143	8	7	89	14	11	38	189	20	206	73	29	26	99	15	10	2	22	60	3	46	13	4	24	14	208	57	8	3	14	63	3	2	6	197	26	5	6	29	13	133	52
1479.730793_3530.950073	1	1	30	109	4	16	187	140	1	0	59	7	5	16	69	5	129	42	16	17	41	17	7	0	17	99	1	49	14	2	10	13	180	37	3	4	12	33	0	6	68	169	12	2	4	32	19	75	55
1479.730793_3630.950073	2	2	20	77	8	11	147	120	5	4	68	14	2	39	71	9	112	45	14	6	50	8	14	1	35	106	4	34	18	9	17	14	217	33	3	0	1	30	0	7	4	182	8	5	3	5	7	57	70
1479.730793_3730.950073	5	6	45	86	6	31	155	115	16	6	81	17	8	38	172	78	159	67	7	4	26	23	12	6	84	65	8	47	17	6	13	25	256	53	6	2	11	77	1	4	13	113	34	4	11	36	5	152	65
1479.730793_3830.950073	12	10	66	181	4	61	119	139	35	5	85	8	15	83	393	20	142	136	25	19	73	16	11	7	31	76	3	111	25	6	21	21	247	69	16	1	16	59	2	9	4	151	21	2	16	52	20	183	60
1479.730793_3930.950073	4	31	73	61	17	57	123	228	7	4	110	24	14	12	120	102	165	47	13	28	75	35	12	7	42	121	5	88	15	20	15	7	256	77	18	1	20	84	2	6	25	40	35	7	21	53	12	115	82
1479.730793_4030.950073	1	2	46	38	3	49	62	102	4	1	51	21	18	19	41	11	102	34	28	24	57	14	13	5	23	47	5	52	11	25	13	2	193	36	2	3	12	102	0	2	6	34	14	4	10	2	12	113	33
1479.730793_4130.950073	4	3	78	28	3	44	75	56	7	1	35	22	15	9	5	128	87	28	20	5	70	14	4	5	9	41	6	27	15	0	7	2	162	61	4	3	18	33	21	4	68	31	14	2	87	55	8	162	27
1479.730793_4230.950073	1	1	65	3	0	68	1	6	5	1	18	4	3	1	1	3	15	3	3	1	3	8	4	2	5	5	0	2	13	1	3	2	47	29	0	1	8	2	44	4	424	1	19	1	2	39	7	12	8
1579.730793_2730.950073	1	8	49	263	3	43	48	29	8	2	23	7	8	31	85	13	93	32	16	43	61	17	1	5	3	8	1	26	8	2	12	5	108	14	1	2	10	35	6	6	5	30	12	0	1	41	23	52	14
1579.730793_2830.950073	2	30	29	514	18	13	17	77	2	6	32	11	13	14	21	8	162	18	15	24	68	28	7	6	2	50	8	32	49	2	4	12	58	60	3	2	7	61	1	14	4	1	9	3	11	7	15	33	35
1579.730793_2930.950073	1	10	19	176	10	22	34	66	3	3	53	4	10	2	13	19	124	19	33	17	69	14	4	4	5	63	5	86	37	2	1	1	84	55	4	2	11	87	2	4	8	11	10	3	7	12	19	28	19
1579.730793_3030.950073	6	9	50	62	14	65	60	145	4	5	47	22	18	33	103	29	92	40	24	9	83	13	5	8	11	81	11	53	22	5	16	7	216	50	2	0	15	58	3	3	7	50	9	3	3	7	15	89	20
1579.730793_3130.950073	5	9	117	75	12	128	103	97	2	1	35	9	25	33	30	13	104	26	14	14	39	18	1	4	29	61	29	17	19	7	17	1	202	73	7	4	9	75	0	6	10	138	12	6	3	36	9	107	35
1579.730793_3230.950073	3	3	53	85	10	78	235	176	7	4	67	14	13	56	90	12	172	35	16	8	53	25	6	11	47	31	7	56	16	3	18	12	274	40	10	2	14	84	1	6	3	95	15	4	8	5	17	123	12
1579.730793_3330.950073	1	2	31	78	10	13	175	161	3	1	71	23	3	25	60	21	161	31	32	30	55	20	8	4	37	67	28	53	12	12	21	5	187	21	6	2	9	69	0	5	8	171	11	0	1	43	20	109	38
1579.730793_3430.950073	4	2	45	157	4	26	176	122	18	2	107	18	7	42	280	71	178	58	43	22	90	13	10	2	45	65	5	59	18	15	22	16	272	51	6	2	12	89	3	4	3	139	10	1	39	4	24	113	53
1579.730793_3530.950073	0	3	67	84	3	62	153	26	20	1	77	18	25	30	356	19	142	44	27	19	50	22	8	4	10	76	2	67	17	0	27	4	196	57	3	1	12	83	1	3	8	160	16	4	2	24	17	47	42
1579.730793_3630.950073	3	3	39	58	4	27	74	133	7	2	116	31	8	30	97	99	209	28	9	14	67	8	10	5	24	67	2	69	22	14	22	41	250	70	8	1	8	74	2	7	6	101	34	4	11	44	20	89	48
1579.730793_3730.950073	4	5	57	112	9	53	107	119	17	3	94	18	18	15	126	140	220	40	28	2	67	14	12	7	25	60	1	101	16	5	16	4	263	57	6	4	9	52	6	7	31	109	16	3	11	12	11	83	58
1579.730793_3830.950073	2	7	55	95	3	43	158	127	41	4	95	52	5	45	399	146	204	95	31	16	222	19	12	7	16	62	1	101	27	7	21	28	247	66	21	3	8	122	2	8	5	70	22	7	17	8	28	164	64
1579.730793_3930.950073	4	5	26	81	7	26	54	160	5	2	53	6	9	2	67	19	155	86	30	28	14	6	11	6	8	102	15	80	7	3	13	5	234	26	6	5	5	182	0	10	3	14	17	3	10	37	12	233	40
1579.730793_4030.950073	0	2	77	47	4	94	45	38	12	1	58	11	14	8	61	22	95	24	14	15	19	24	7	3	17	78	3	30	8	15	7	5	195	72	7	2	10	72	8	9	32	10	13	2	16	11	18	111	52
1579.730793_4130.950073	1	1	86	22	4	54	25	17	9	3	53	13	7	0	2	66	102	13	17	6	11	27	2	2	0	15	2	35	5	1	37	2	82	50	3	3	8	48	33	3	29	14	22	0	11	1	8	170	26
1579.730793_4230.950073	14	26	19	14	1	29	20	3	3	1	17	2	3	0	6	39	53	10	1	4	8	14	3	5	20	22	4	11	4	0	5	5	64	16	4	0	2	9	259	5	153	1	12	4	6	65	14	89	9
1679.730793_2730.950073	1	0	5	47	3	7	9	7	3	0	11	7	0	6	33	2	43	43	1	2	24	5	5	3	0	19	2	22	2	2	1	1	32	3	0	2	2	11	3	1	0	4	0	2	1	1	7	13	5
1679.730793_2830.950073	4	25	71	351	7	54	73	63	10	4	65	11	10	12	213	25	146	35	21	16	142	14	3	5	50	68	10	28	14	5	4	3	238	86	6	1	12	124	11	11	47	33	26	5	2	36	17	90	19
1679.730793_2930.950073	9	18	37	188	5	63	121	116	9	2	82	34	14	20	145	36	187	45	43	24	153	15	10	4	20	57	18	62	31	6	8	12	226	44	14	1	10	105	1	7	1	113	9	5	10	52	22	110	30
1679.730793_3030.950073	15	15	146	157	3	151	109	247	11	3	58	96	45	16	157	22	215	43	33	25	187	19	18	4	53	31	35	63	94	13	10	13	306	85	9	5	25	81	5	6	12	175	16	5	5	95	18	83	35
1679.730793_3130.950073	15	11	73	202	10	64	187	149	7	1	81	76	18	17	73	19	186	88	25	13	137	16	6	4	36	62	31	69	96	18	9	12	269	49	9	2	14	50	4	7	8	370	25	4	6	89	20	78	34
1679.730793_3230.950073	11	14	41	104	6	60	209	129	12	5	88	67	18	10	79	14	226	56	35	15	146	12	23	1	54	136	34	56	66	3	11	13	353	48	6	1	6	35	4	2	36	343	30	7	3	86	10	108	54
1679.730793_3330.950073	3	6	52	94	5	67	99	161	8	3	54	73	29	13	41	20	224	58	37	5	74	12	15	4	47	106	7	43	57	1	8	8	283	50	4	2	7	38	0	7	6	253	18	6	5	59	9	64	37
1679.730793_3430.950073	19	16	76	123	11	75	120	166	8	1	98	55	26	25	119	49	316	70	45	17	115	18	12	3	26	57	10	64	65	8	9	10	399	112	4	3	2	79	1	10	26	293	34	5	2	35	19	59	55
1679.730793_3530.950073	1	5	81	61	9	96	82	175	3	8	66	26	23	11	106	66	131	65	25	20	42	16	10	8	23	48	4	51	30	1	10	6	241	73	9	2	9	85	2	8	28	159	42	9	2	8	15	81	33
1679.730793_3630.950073	3	8	99	86	7	60	74	61	7	3	54	25	14	4	59	66	220	40	14	17	55	17	5	2	17	57	8	55	19	7	4	8	205	75	5	0	12	157	1	2	8	75	21	3	15	20	10	175	54
1679.730793_3730.950073	1	0	29	78	2	38	89	93	8	3	54	24	8	14	155	62	126	19	12	21	50	5	5	1	18	17	6	49	11	1	12	4	162	44	4	3	5	113	2	5	2	32	14	3	3	2	20	50	29
1679.730793_3830.950073	4	3	57	54	3	47	59	99	6	2	68	4	23	5	69	27	115	48	24	19	65	14	10	1	4	9	4	38	14	3	7	3	324	59	6	0	15	127	0	6	36	64	11	4	5	6	10	106	53
1679.730793_3930.950073	0	1	25	21	3	21	48	31	7	0	34	11	4	1	5	80	82	40	5	15	41	7	6	2	3	10	1	31	10	3	8	2	101	25	1	1	0	105	3	1	24	2	14	2	3	0	16	64	24
1679.730793_4030.950073	3	3	73	47	6	96	26	41	5	2	33	8	24	5	23	18	75	22	11	16	29	25	7	4	8	32	5	16	16	1	6	2	264	75	2	3	8	85	0	4	39	18	21	2	3	54	2	64	21
1679.730793_4130.950073	10	8	81	26	7	102	33	36	5	4	21	4	9	17	5	17	32	18	2	11	11	24	4	2	10	70	1	2	13	1	2	0	175	74	1	0	10	26	23	2	30	4	11	2	1	42	5	54	17
1679.730793_4230.950073	3	16	135	39	5	119	28	7	9	2	34	11	12	12	5	49	33	14	11	25	7	22	5	1	8	67	1	73	12	3	3	1	150	130	5	3	13	32	14	4	111	4	11	1	1	47	6	72	19
1779.730793_2730.950073	2	2	5	81	1	8	15	6	10	1	12	6	0	6	45	1	36	13	2	6	34	9	1	1	19	14	4	9	2	0	2	1	74	16	1	0	4	26	0	4	2	13	2	0	1	40	1	18	3
1779.730793_2830.950073	7	9	38	472	20	44	155	127	14	3	101	21	13	12	201	17	160	57	37	18	161	20	10	1	20	68	5	62	57	4	3	6	259	29	4	2	8	151	3	5	6	51	15	5	1	46	18	99	59
1779.730793_2930.950073	2	4	23	89	8	30	88	231	4	1	56	49	10	4	74	33	208	42	38	4	99	7	5	8	15	70	9	48	147	2	5	4	184	31	5	1	7	53	1	7	6	207	10	2	1	2	10	47	23
1779.730793_3030.950073	4	8	100	126	10	80	117	128	13	5	112	98	20	12	91	14	387	71	40	25	104	24	8	7	98	123	9	98	180	8	12	8	364	51	10	4	10	54	3	16	6	435	7	8	5	44	25	86	39
1779.730793_3130.950073	4	6	39	128	9	25	112	72	9	4	86	121	18	20	45	22	301	108	21	9	74	16	18	5	77	101	12	77	209	7	16	10	336	32	9	7	13	37	2	26	5	522	15	2	6	26	15	91	44
1779.730793_3230.950073	5	11	36	71	2	57	95	159	3	6	75	35	8	20	18	12	222	68	29	12	61	7	9	2	56	80	7	48	54	3	4	0	280	38	4	3	5	33	0	8	3	287	36	3	1	68	8	51	56
1779.730793_3330.950073	4	1	31	137	7	19	100	76	7	3	57	67	13	26	15	64	248	75	17	8	96	11	9	2	47	74	6	75	100	2	8	6	263	53	6	4	6	43	2	12	3	332	19	4	2	19	10	81	45
1779.730793_3430.950073	2	4	64	77	6	55	94	139	4	2	60	14	6	2	21	73	78	26	21	3	66	11	8	5	72	59	6	93	39	3	12	8	197	45	4	2	5	38	1	3	4	127	15	5	2	23	13	52	36
1779.730793_3530.950073	4	4	71	60	11	71	42	102	3	3	56	5	6	3	25	72	75	17	23	7	26	6	8	2	13	15	5	61	16	4	12	1	215	71	5	1	14	77	3	8	3	56	4	2	1	3	12	65	27
1779.730793_3630.950073	1	2	21	72	9	18	67	104	3	2	66	4	15	9	80	35	68	31	28	17	34	16	7	2	19	21	4	44	8	4	13	11	187	16	3	1	5	159	2	1	3	69	10	2	0	5	6	146	34
1779.730793_3730.950073	1	3	73	65	4	89	32	69	5	1	70	14	9	7	52	85	146	36	8	7	33	16	5	1	10	18	4	19	7	5	6	11	170	108	3	1	15	146	2	2	2	34	25	2	1	70	9	54	44
1779.730793_3830.950073	3	7	95	133	3	161	85	96	9	6	81	6	19	4	18	86	142	18	13	7	24	11	7	4	16	15	5	67	22	3	10	4	315	78	4	3	15	170	1	15	5	26	14	4	3	48	13	99	40
1779.730793_3930.950073	3	4	103	67	3	103	24	16	3	3	48	8	16	5	9	14	85	22	9	12	44	19	4	2	8	17	4	37	20	2	16	4	238	78	5	1	13	83	1	10	12	37	6	0	2	30	8	47	31
1779.730793_4030.950073	3	1	124	44	4	206	11	27	6	6	80	4	24	0	12	10	60	34	38	17	170	20	11	6	5	4	5	44	10	1	3	1	209	87	1	0	59	41	1	7	4	4	20	2	5	1	5	35	22
1779.730793_4130.950073	0	3	61	32	10	178	10	12	2	1	63	0	30	1	11	8	35	12	44	61	204	20	6	3	3	3	7	18	13	4	6	1	118	38	2	1	65	23	2	3	3	3	10	0	0	79	8	21	13
1779.730793_4230.950073	0	1	137	16	3	100	4	5	2	3	19	7	8	0	2	4	19	5	0	29	11	22	0	2	1	1	0	8	11	2	1	2	178	83	3	1	17	9	3	0	23	0	7	1	0	34	6	34	10
1879.730793_2730.950073	0	1	11	4	0	15	6	3	3	0	7	1	4	1	1	1	13	4	1	8	11	3	1	1	4	14	1	5	12	1	0	0	58	4	0	1	1	4	0	2	1	17	8	0	1	3	2	3	0
1879.730793_2830.950073	2	7	25	106	10	23	76	109	16	1	80	5	14	4	139	10	122	36	47	27	126	21	9	3	40	62	10	54	92	5	7	5	229	41	6	3	13	86	9	23	4	155	10	4	0	2	20	33	19
1879.730793_2930.950073	3	4	81	49	18	145	67	61	16	5	130	34	27	2	50	7	213	58	85	74	315	28	10	3	23	139	12	45	259	2	7	3	369	37	4	5	81	57	1	46	4	188	7	5	3	30	14	14	24
1879.730793_3030.950073	19	11	28	62	10	76	75	54	6	4	172	26	15	5	18	59	163	20	34	30	82	8	11	10	32	85	2	72	207	4	10	5	301	50	10	0	29	35	4	108	3	508	20	1	1	24	27	34	29
1879.730793_3130.950073	6	6	53	96	10	52	97	69	8	5	142	24	14	5	43	14	177	87	38	19	87	16	15	2	49	147	9	66	313	5	10	9	377	100	6	6	24	68	3	64	6	419	18	3	5	17	28	27	22
1879.730793_3230.950073	0	9	34	180	4	11	126	122	11	5	77	17	13	5	100	13	166	75	35	21	138	23	8	7	17	96	10	67	185	4	11	5	246	24	3	1	7	46	2	37	7	351	9	1	3	16	11	36	21
1879.730793_3330.950073	5	5	91	143	7	106	97	120	7	9	89	24	16	1	59	64	218	81	56	27	86	29	16	4	29	75	4	58	102	1	19	5	335	74	3	2	29	46	10	80	5	275	10	3	4	37	6	39	40
1879.730793_3430.950073	10	5	54	62	6	69	78	51	2	0	63	9	7	4	36	41	58	23	22	15	26	15	7	6	7	92	3	43	131	2	14	2	164	68	8	1	5	51	0	33	4	128	16	0	4	56	15	34	11
1879.730793_3530.950073	11	12	75	156	5	96	50	42	5	4	55	5	12	2	68	11	100	19	13	18	41	18	9	1	23	86	1	58	55	1	13	6	240	101	4	0	15	75	4	23	9	83	16	1	3	31	13	61	25
1879.730793_3630.950073	6	6	75	161	8	115	105	100	7	8	138	10	23	10	15	37	263	35	52	22	215	19	12	4	39	75	6	67	90	5	9	8	255	47	7	1	72	146	2	40	6	174	16	6	8	50	22	105	34
1879.730793_3730.950073	3	5	26	51	6	120	57	33	12	1	91	14	8	4	40	62	146	29	61	22	148	17	7	1	8	52	6	59	31	2	12	12	137	28	2	1	30	80	0	43	3	66	6	2	3	40	14	44	27
1879.730793_3830.950073	0	2	65	29	4	162	29	12	2	1	75	8	14	3	3	47	41	28	35	13	195	24	3	4	5	5	2	22	21	2	7	2	128	58	5	1	49	53	2	15	3	46	27	0	2	30	13	29	10
1879.730793_3930.950073	4	2	34	23	4	155	29	29	2	2	61	3	11	2	1	3	27	14	56	47	254	39	3	5	0	3	1	24	38	4	4	6	129	16	1	1	75	3	3	11	4	37	9	3	1	1	18	20	6
1879.730793_4030.950073	0	0	16	3	1	91	1	2	0	0	8	0	1	0	0	1	6	5	19	11	71	0	2	2	0	0	3	1	4	2	1	1	23	5	0	1	36	0	0	1	1	1	3	0	0	2	9	0	1
1879.730793_4130.950073	1	1	7	7	1	82	1	1	1	0	36	0	1	0	0	0	10	7	27	8	100	5	4	3	0	1	0	1	5	1	0	1	2	5	0	0	41	0	0	0	0	0	1	0	0	0	3	0	2
1879.730793_4230.950073	1	0	80	8	3	397	7	7	2	4	123	8	9	0	4	7	31	15	97	215	548	41	4	7	2	1	0	1	32	1	0	2	50	58	1	5	72	7	2	3	4	3	5	2	13	24	14	0	4
1979.730793_2730.950073	3	7	24	6	2	92	3	7	2	0	28	1	26	2	3	2	18	4	8	36	38	10	4	3	0	1	2	0	21	1	1	2	34	100	2	1	31	2	0	1	69	3	9	1	2	136	1	6	1
1979.730793_2830.950073	5	23	19	61	2	39	16	22	3	1	32	6	34	6	52	12	76	24	12	44	64	7	4	2	10	31	7	46	58	5	5	3	109	15	3	1	17	12	4	4	4	21	48	2	9	4	11	9	9
1979.730793_2930.950073	5	9	60	32	2	80	87	78	7	6	53	8	12	2	47	6	101	46	10	106	186	25	15	3	14	38	6	25	112	2	1	5	135	34	4	2	40	33	4	18	2	85	7	8	2	25	9	8	14
1979.730793_3030.950073	12	14	51	50	12	233	53	71	8	4	169	17	16	7	11	20	123	32	109	28	389	42	10	9	32	83	7	59	275	2	14	12	314	54	4	8	129	45	1	73	8	190	14	2	8	23	35	23	21
1979.730793_3130.950073	5	5	35	62	11	255	48	54	16	1	156	25	18	2	13	53	174	45	103	44	429	25	11	2	23	60	10	47	209	4	11	5	196	21	2	5	98	46	4	62	4	135	9	3	8	9	29	20	21
1979.730793_3230.950073	7	12	66	36	5	281	48	10	5	10	183	7	18	4	16	13	102	47	128	31	353	32	8	6	22	56	7	33	172	1	7	3	201	73	2	3	117	21	4	69	2	196	19	3	9	90	15	7	18
1979.730793_3330.950073	5	3	73	32	4	327	42	19	7	3	168	4	14	0	45	20	74	43	168	22	492	40	8	17	16	32	9	53	76	4	6	5	146	41	4	10	104	19	1	29	7	66	9	3	4	24	18	34	9
1979.730793_3430.950073	2	5	89	41	6	378	18	30	8	11	191	20	20	4	42	25	95	43	157	27	596	35	7	9	11	90	7	42	122	5	11	11	221	118	2	4	134	42	6	17	8	134	10	8	8	31	21	23	15
1979.730793_3530.950073	5	7	28	32	4	219	37	15	6	3	118	8	10	3	11	8	50	26	109	22	406	22	4	4	4	46	3	32	90	3	6	8	94	21	7	1	63	32	1	22	33	118	6	0	3	20	16	23	11
1979.730793_3630.950073	3	5	106	49	11	333	58	31	9	8	171	6	26	3	26	19	81	27	141	28	442	34	17	4	16	45	5	36	130	2	10	13	194	90	6	2	160	45	1	48	2	160	18	5	5	38	27	28	21
1979.730793_3730.950073	8	2	60	36	3	200	25	47	10	3	110	13	23	2	4	69	155	17	81	51	318	19	12	3	10	18	4	20	44	4	2	9	170	68	6	4	109	71	0	11	4	30	14	5	6	45	17	21	23
1979.730793_3830.950073	0	0	66	40	4	273	27	20	5	1	90	3	8	2	31	22	78	17	143	39	471	31	5	4	6	3	1	23	36	0	7	4	105	29	2	1	105	33	1	1	1	3	6	2	2	11	10	15	10
1979.730793_3930.950073	1	1	32	9	2	129	6	5	4	8	52	1	5	1	1	3	21	14	93	17	240	11	4	0	3	4	0	5	19	0	4	1	17	11	1	0	78	1	0	1	0	1	0	6	1	4	12	18	8
1979.730793_4030.950073	0	1	17	2	0	95	1	2	2	2	34	0	2	0	0	0	6	4	35	21	177	5	1	1	3	1	3	3	8	0	1	1	5	2	1	1	50	0	0	0	0	1	3	1	1	2	4	0	2
1979.730793_4130.950073	0	0	1	0	0	10	0	2	0	0	1	0	2	0	0	0	0	2	2	8	18	0	0	0	0	0	0	0	4	0	0	0	0	0	0	0	2	0	0	0	0	0	0	0	0	0	2	0	0
1979.730793_4230.950073	2	2	57	18	6	389	4	1	3	1	76	9	14	0	4	3	26	8	97	135	471	23	6	8	1	3	1	4	58	3	3	3	78	53	2	4	76	5	0	1	7	4	11	5	30	7	15	0	3
2079.730793_2730.950073	0	2	17	3	1	21	1	4	3	2	2	3	4	0	0	0	5	8	1	1	5	7	1	1	4	2	4	0	2	0	5	1	5	7	1	1	4	1	0	4	264	2	14	1	0	1	5	2	1
2079.730793_2830.950073	5	8	20	209	10	39	52	196	17	8	101	12	12	11	200	30	153	23	28	16	152	13	16	9	18	77	7	61	45	5	7	5	207	24	8	2	10	99	2	8	7	71	30	3	8	4	7	76	31
2079.730793_2930.950073	2	6	78	233	11	59	100	143	10	5	69	45	10	11	153	48	177	52	75	15	273	19	14	7	13	126	8	83	129	0	8	6	358	64	9	2	14	78	5	19	4	173	14	3	6	89	14	89	22
2079.730793_3030.950073	2	5	47	126	4	43	144	179	15	14	81	87	18	3	84	43	250	63	80	27	191	24	10	8	63	108	24	102	179	3	13	9	377	78	5	5	10	61	2	10	10	480	31	5	5	8	15	76	33
2079.730793_3130.950073	2	3	40	122	8	28	123	112	17	10	94	66	18	8	61	20	254	62	42	19	148	19	6	12	51	144	25	84	210	4	16	4	349	62	8	3	11	48	7	60	5	371	35	2	1	22	16	91	20
2079.730793_3230.950073	7	8	67	124	10	48	157	130	10	5	110	90	9	11	28	61	360	107	40	14	133	30	12	2	157	180	9	89	357	5	18	11	408	70	16	8	10	60	3	44	11	672	23	3	4	32	21	57	88
2079.730793_3330.950073	5	9	34	128	3	36	117	229	10	7	90	82	18	13	48	35	258	123	29	5	124	9	14	6	50	123	12	92	175	6	12	9	326	54	9	1	8	80	2	17	19	467	14	2	1	20	18	75	35
2079.730793_3430.950073	4	4	32	162	7	51	118	100	3	5	70	36	8	7	16	23	290	84	30	3	90	21	9	6	32	121	9	50	143	5	10	5	270	57	3	5	6	54	2	15	5	306	29	4	5	6	17	71	25
2079.730793_3530.950073	0	3	15	97	5	3	63	38	3	1	53	28	3	5	36	44	106	37	6	6	47	6	8	1	25	73	4	33	82	1	6	2	116	19	3	1	6	38	2	6	3	153	6	0	0	0	6	73	20
2079.730793_3630.950073	4	7	61	176	6	61	112	126	11	6	76	12	30	13	13	19	121	36	20	25	50	30	8	11	24	123	10	53	41	3	11	3	304	66	9	5	15	209	8	24	12	128	19	0	4	9	15	134	29
2079.730793_3730.950073	2	1	52	36	1	32	29	66	6	7	39	5	19	4	54	10	75	23	3	11	8	17	3	8	18	30	5	14	10	4	7	2	168	22	8	2	17	101	1	3	2	34	7	1	0	17	2	26	19
2079.730793_3830.950073	4	16	62	66	9	67	11	35	5	4	55	7	22	1	2	20	85	25	4	14	18	22	12	4	6	12	7	36	8	1	6	9	215	94	7	0	17	131	4	7	2	1	9	3	5	159	12	34	26
2079.730793_3930.950073	3	4	71	27	5	69	14	14	2	2	60	3	22	5	28	15	64	17	8	6	18	25	3	0	7	5	0	24	23	2	13	2	175	72	1	1	14	82	4	19	3	55	10	1	1	79	7	49	26
2079.730793_4030.950073	0	2	84	41	3	113	16	36	6	4	19	5	9	3	8	1	43	22	4	6	45	15	4	4	6	6	0	34	22	1	4	2	134	81	1	2	11	2	0	3	3	4	8	1	0	3	12	43	8
2079.730793_4130.950073	0	2	60	12	1	109	20	96	5	1	18	4	12	0	3	0	26	8	10	36	96	10	8	1	16	0	2	18	4	2	3	1	79	57	3	3	22	6	1	3	68	0	8	2	2	33	10	21	12
2079.730793_4230.950073	4	0	69	145	5	96	35	3	9	2	48	11	19	2	34	25	125	24	23	89	24	13	9	0	3	14	6	17	8	1	4	3	207	38	4	2	23	5	5	3	4	3	12	3	8	4	6	90	22
2179.730793_2730.950073	0	1	15	3	3	23	5	7	3	3	6	5	48	1	0	1	19	6	1	25	9	19	8	3	2	3	2	2	12	1	3	2	18	16	0	0	6	0	0	2	243	2	20	0	1	45	6	1	0
2179.730793_2830.950073	5	9	50	479	9	58	56	40	16	9	84	20	14	29	160	37	96	22	12	12	62	16	7	5	26	51	8	45	13	5	13	3	211	35	5	4	6	66	0	9	2	42	13	5	3	2	14	102	26
2179.730793_2930.950073	4	28	55	222	13	48	62	114	13	6	33	23	16	2	283	14	144	20	46	19	218	14	7	4	25	34	4	36	36	5	5	26	215	44	10	3	7	107	1	13	8	37	12	4	2	13	16	121	27
2179.730793_3030.950073	6	4	36	150	4	15	148	127	5	6	74	39	13	5	59	7	197	34	35	16	142	11	8	2	23	86	56	70	43	8	10	13	268	26	8	0	22	90	0	4	6	252	36	4	2	1	4	56	9
2179.730793_3130.950073	8	12	36	86	11	55	142	268	11	9	48	37	18	22	25	10	247	71	33	6	110	23	10	4	84	126	33	54	92	4	19	8	297	60	7	5	7	75	5	7	7	416	12	1	2	21	20	89	43
2179.730793_3230.950073	7	3	35	135	10	36	136	176	5	3	56	65	10	34	16	18	215	99	20	13	91	11	14	3	97	114	7	49	72	3	21	8	228	38	8	7	3	83	1	6	3	423	17	3	5	24	15	60	53
2179.730793_3330.950073	0	5	44	136	1	52	108	88	7	3	59	14	19	17	27	12	125	94	38	12	57	5	11	1	32	56	15	48	46	9	24	6	293	30	4	2	21	38	2	15	14	224	40	4	4	3	16	74	30
2179.730793_3430.950073	2	3	36	102	6	8	74	117	3	4	29	33	8	10	15	15	172	83	24	7	76	7	9	3	70	38	8	25	63	8	17	4	167	28	11	0	4	17	4	21	3	290	36	5	0	2	7	36	43
2179.730793_3530.950073	2	1	32	96	16	66	99	103	10	4	87	22	15	15	50	10	170	30	35	18	93	9	12	3	16	73	13	58	53	4	16	12	276	74	8	2	12	46	4	23	16	175	16	2	4	5	21	131	37
2179.730793_3630.950073	5	6	73	94	8	62	124	143	11	4	59	26	11	7	81	57	113	57	28	30	47	15	9	9	31	57	6	98	26	6	22	3	340	68	13	6	7	132	2	10	8	139	31	2	3	4	8	88	34
2179.730793_3730.950073	1	0	74	101	5	48	48	57	8	3	38	18	23	7	65	96	91	27	17	13	58	15	9	7	16	82	8	47	14	1	12	7	246	49	2	3	16	53	4	5	3	49	5	0	0	8	11	81	26
2179.730793_3830.950073	4	3	101	31	2	93	19	31	10	3	36	10	20	1	39	92	57	5	10	11	43	17	9	3	7	3	0	23	12	3	11	2	179	81	4	0	5	77	4	3	0	17	7	3	3	4	4	47	18
2179.730793_3930.950073	1	8	65	52	5	43	41	111	4	5	41	7	24	0	24	28	44	7	14	14	5	17	3	4	1	11	3	22	4	1	8	1	116	66	1	2	7	71	3	11	1	12	16	0	3	38	8	79	13
2179.730793_4030.950073	9	14	84	45	5	140	36	46	6	3	31	8	63	2	21	2	38	13	3	21	15	5	3	5	1	7	1	19	7	6	3	5	177	95	0	1	8	93	2	8	10	5	16	3	2	48	12	39	15
2179.730793_4130.950073	0	1	55	6	2	45	6	1	1	2	18	0	2	6	0	19	10	3	4	2	1	11	1	0	1	37	1	0	4	0	0	0	54	20	0	1	0	22	8	0	22	0	2	1	2	49	5	23	5
2179.730793_4230.950073	0	1	85	12	4	89	6	3	10	1	22	1	7	0	0	42	30	4	3	5	2	6	5	6	10	24	2	17	4	0	1	1	119	69	0	2	8	7	21	2	60	2	9	0	1	27	3	62	17
2279.730793_2730.950073	0	3	42	16	3	167	7	2	0	0	20	2	4	2	7	0	11	7	9	57	34	30	3	7	2	2	6	7	10	0	1	1	24	30	2	1	65	8	1	1	134	1	16	0	6	35	5	3	1
2279.730793_2830.950073	3	16	114	349	4	90	43	69	6	2	83	8	27	28	155	36	239	27	5	19	47	19	11	2	20	24	5	40	13	1	10	4	193	84	4	3	11	35	0	4	2	33	1	2	1	0	13	87	25
2279.730793_2930.950073	1	8	57	243	14	65	93	60	10	4	62	36	4	4	40	14	125	19	21	3	85	24	3	1	35	80	14	87	8	1	8	25	123	44	5	1	18	68	1	4	28	46	7	1	0	2	10	54	29
2279.730793_3030.950073	3	14	37	169	12	27	122	133	12	5	92	80	31	32	149	41	229	40	49	23	180	14	15	7	40	191	10	195	25	2	10	19	382	68	7	3	8	107	3	7	38	99	15	5	3	13	20	139	24
2279.730793_3130.950073	2	3	50	106	15	38	181	243	5	3	71	33	11	27	30	17	188	41	23	11	94	16	7	6	59	56	15	43	21	2	4	4	295	21	6	0	9	117	2	5	21	159	29	2	3	14	21	85	16
2279.730793_3230.950073	7	12	69	178	14	72	268	281	7	3	101	30	18	45	184	38	218	53	47	20	107	19	10	6	69	172	14	83	30	25	26	11	358	89	6	5	15	138	5	11	6	258	25	6	5	57	27	211	51
2279.730793_3330.950073	2	4	62	98	9	66	174	50	8	3	70	42	19	22	59	9	204	49	10	13	98	15	8	0	34	133	20	74	26	1	16	19	260	70	9	0	15	48	0	12	17	177	21	2	3	2	11	87	25
2279.730793_3430.950073	13	9	22	130	11	20	159	116	14	4	63	60	8	11	18	101	381	91	37	13	140	14	6	9	31	163	9	109	15	6	18	12	243	22	3	6	1	63	3	8	9	267	23	2	0	25	14	105	35
2279.730793_3530.950073	7	11	53	93	6	53	247	141	12	3	98	12	8	76	205	9	138	75	16	3	34	18	7	6	37	48	40	50	21	3	27	15	201	72	6	1	6	46	1	13	6	237	29	2	4	42	7	92	51
2279.730793_3630.950073	5	4	42	133	12	34	222	136	29	9	81	43	18	67	243	77	259	63	26	14	137	33	9	8	49	93	37	78	81	17	20	28	306	64	17	7	12	77	2	4	26	313	24	5	6	9	21	86	65
2279.730793_3730.950073	1	6	83	99	5	72	171	175	16	0	69	10	23	51	206	12	71	33	13	17	35	12	6	7	33	66	3	45	27	1	24	8	275	82	2	4	6	129	0	6	7	152	24	3	1	7	13	49	52
2279.730793_3830.950073	10	7	57	86	3	32	100	116	10	3	83	13	22	27	251	35	131	49	9	14	60	18	7	0	12	60	2	50	22	1	17	2	266	58	5	2	12	106	2	4	4	119	44	5	3	19	12	68	31
2279.730793_3930.950073	7	4	53	60	6	33	86	195	10	2	54	9	7	36	227	18	167	78	29	26	75	35	8	8	15	26	3	84	31	2	27	5	276	65	2	3	4	139	0	4	50	59	12	5	6	45	9	162	36
2279.730793_4030.950073	2	8	47	75	8	48	69	39	7	6	109	18	21	25	140	33	174	48	15	30	26	18	5	5	24	173	4	76	27	5	33	10	382	68	6	4	9	126	4	5	5	16	32	3	20	41	10	139	53
2279.730793_4130.950073	3	3	89	54	10	102	49	40	7	1	48	19	16	6	1	46	124	35	19	21	56	37	10	2	5	34	3	43	10	3	13	7	221	65	6	2	7	90	1	6	73	12	8	2	2	21	16	159	33
2279.730793_4230.950073	2	3	90	27	1	62	13	16	4	3	25	8	27	1	2	5	81	17	11	36	7	13	3	11	17	18	4	16	6	4	15	1	131	56	1	3	18	10	165	3	147	2	11	3	3	39	15	153	15
2379.730793_2730.950073	2	17	18	40	2	3	14	13	5	1	18	3	48	1	0	7	19	16	1	78	14	15	2	3	5	4	5	13	24	3	2	8	27	12	1	2	17	0	18	3	43	15	6	0	1	184	7	46	4
2379.730793_2830.950073	1	6	63	140	2	34	28	56	10	3	32	65	10	14	15	72	251	19	11	29	80	40	6	0	4	38	8	29	13	3	9	17	123	53	4	0	12	37	0	0	1	5	16	1	2	7	8	47	21
2379.730793_2930.950073	5	6	35	201	7	30	65	161	4	2	53	26	9	5	9	32	256	15	19	17	70	18	5	8	12	81	10	58	15	2	13	8	155	42	2	2	11	121	3	3	28	26	12	4	2	15	6	54	28
2379.730793_3030.950073	6	15	19	205	10	46	81	160	11	4	50	11	5	16	21	25	121	27	21	11	59	11	2	1	9	28	10	61	17	2	1	20	174	30	2	2	19	127	0	1	1	26	9	3	2	35	13	116	20
2379.730793_3130.950073	4	23	54	38	8	87	123	83	3	1	23	12	13	25	11	50	68	16	16	20	16	7	3	6	18	43	8	45	5	2	16	1	174	59	3	0	12	66	3	2	21	92	8	0	2	4	13	53	17
2379.730793_3230.950073	2	5	70	108	13	78	131	165	10	4	91	9	21	23	206	17	164	23	35	22	44	16	10	9	45	82	3	82	21	4	10	9	449	67	7	7	15	100	2	8	9	80	18	5	3	34	14	181	22
2379.730793_3330.950073	5	10	63	59	8	37	118	112	6	6	67	11	28	61	314	34	77	19	13	19	25	14	6	7	23	46	3	27	51	4	25	11	203	47	8	0	15	85	0	5	36	176	15	2	4	4	11	39	21
2379.730793_3430.950073	2	1	21	74	5	18	96	42	14	0	62	19	7	56	170	9	103	21	20	4	45	7	1	2	9	84	6	66	16	2	17	7	155	41	1	0	1	24	1	2	6	103	10	2	0	0	7	92	19
2379.730793_3530.950073	11	4	26	42	9	17	59	32	6	4	35	8	7	12	47	39	108	37	4	19	27	4	2	5	11	45	5	35	21	5	9	11	140	32	1	1	4	39	1	3	63	66	15	3	9	38	9	161	25
2379.730793_3630.950073	5	9	93	200	10	86	165	181	5	7	70	30	27	38	87	21	166	98	26	7	57	14	4	14	26	143	14	47	39	18	24	6	303	103	7	3	17	45	1	6	5	325	34	4	29	5	33	102	77
2379.730793_3730.950073	3	3	16	95	4	25	154	93	11	2	83	36	9	31	134	73	164	42	16	21	80	15	8	6	9	59	16	71	16	10	5	7	207	44	3	3	4	57	1	5	5	196	19	2	3	1	22	100	27
2379.730793_3830.950073	2	2	19	101	11	29	111	104	18	2	73	29	5	41	243	300	301	68	20	24	125	12	15	6	9	56	3	108	12	4	27	20	237	86	7	3	2	35	2	3	3	58	8	10	6	60	8	159	50
2379.730793_3930.950073	4	1	32	63	5	40	58	99	19	4	36	10	4	42	307	17	82	18	9	11	35	10	9	1	12	28	3	75	24	7	15	6	168	37	5	0	4	33	0	6	2	49	16	3	13	9	4	100	36
2379.730793_4030.950073	12	5	46	35	2	34	50	113	4	0	40	13	3	3	44	21	79	44	14	19	23	20	7	1	11	64	3	55	16	22	19	4	127	43	11	1	11	53	0	2	2	17	4	7	7	53	10	80	19
2379.730793_4130.950073	5	2	72	26	3	70	57	111	2	2	47	10	20	5	37	74	74	12	17	18	19	6	7	3	13	37	2	41	21	6	14	2	179	86	0	0	10	62	3	8	44	3	22	2	47	44	7	224	21
2379.730793_4230.950073	3	4	35	15	4	90	21	33	2	1	13	6	8	0	1	14	68	13	13	21	4	19	4	3	5	34	7	7	4	2	4	3	74	31	1	4	6	28	97	3	317	14	19	4	9	33	8	106	13
2479.730793_2730.950073	6	10	20	29	1	17	3	1	5	1	35	3	16	0	3	1	25	10	1	2	11	13	3	1	0	1	0	2	1	0	0	2	17	15	0	1	6	2	1	0	0	4	2	1	2	134	5	1	2
2479.730793_2830.950073	3	2	46	150	4	57	33	78	3	3	41	30	11	1	34	29	213	7	6	11	39	21	5	2	3	36	4	26	5	4	9	12	120	43	4	1	11	30	1	3	35	1	10	2	7	48	3	44	8
2479.730793_2930.950073	1	2	52	114	5	77	51	75	10	4	58	32	11	5	39	109	345	12	5	14	52	12	6	6	3	33	6	67	17	4	13	11	175	51	4	2	5	47	1	4	2	12	11	3	7	4	7	81	23
2479.730793_3030.950073	0	3	86	261	8	112	61	86	2	5	46	29	21	6	33	38	235	18	17	17	67	18	4	5	2	43	3	23	16	2	12	5	230	57	5	2	17	110	0	3	21	5	16	4	4	4	12	124	33
2479.730793_3130.950073	1	8	98	177	15	105	29	77	6	8	77	15	10	13	15	17	145	23	24	18	26	21	8	6	7	19	7	53	22	4	16	4	156	296	2	2	8	74	49	1	1	22	12	0	2	43	16	75	16
2479.730793_3230.950073	1	5	68	49	16	46	102	217	16	3	62	17	26	25	95	127	160	41	31	13	62	35	5	1	40	55	12	35	7	7	22	2	177	67	6	4	18	152	0	6	34	54	14	0	3	150	8	156	15
2479.730793_3330.950073	2	4	117	149	10	72	85	79	29	7	53	12	24	61	179	22	99	28	35	17	22	33	3	8	26	59	13	57	24	1	30	47	224	92	8	0	14	109	0	5	3	120	15	3	0	12	9	78	21
2479.730793_3430.950073	4	1	70	93	6	32	111	120	5	5	57	8	34	24	126	14	81	29	22	34	34	12	4	5	3	59	6	51	15	4	19	20	201	75	5	2	14	24	0	4	6	34	4	3	3	62	13	146	27
2479.730793_3530.950073	0	0	26	12	3	44	24	5	1	3	25	0	20	10	58	3	25	8	7	6	8	13	1	1	0	1	1	9	9	1	13	0	111	39	2	1	8	5	1	0	6	15	8	1	1	18	4	16	11
2479.730793_3630.950073	11	6	42	109	6	23	173	136	16	7	82	18	9	39	193	9	109	34	26	17	48	22	9	5	41	101	3	38	17	10	30	23	270	58	6	4	3	87	4	4	22	82	14	7	7	28	16	109	57
2479.730793_3730.950073	7	3	60	158	9	48	297	204	9	4	76	22	17	23	34	66	171	115	24	10	95	27	6	15	25	121	6	29	14	28	30	5	292	80	6	3	12	59	4	3	9	396	14	2	8	51	28	99	80
2479.730793_3830.950073	4	5	78	157	8	66	224	136	7	6	72	17	16	8	26	113	164	86	9	12	88	15	9	3	35	74	15	33	23	11	25	16	258	88	16	1	8	27	4	6	3	317	23	0	8	27	24	78	86
2479.730793_3930.950073	15	3	73	63	12	60	116	111	6	6	61	10	16	20	135	79	145	45	34	26	41	17	10	4	29	77	12	54	5	7	42	13	207	72	8	1	12	43	1	5	4	147	47	2	12	5	15	51	50
2479.730793_4030.950073	5	2	82	85	8	45	95	187	21	3	70	21	16	8	11	91	102	28	19	38	8	27	13	4	22	87	3	60	26	16	17	5	206	86	20	6	8	105	6	2	39	27	56	3	18	64	20	77	27
2479.730793_4130.950073	5	3	77	83	7	128	89	162	5	3	85	15	67	37	21	95	146	32	22	22	10	12	10	25	20	160	5	87	26	22	31	3	245	96	1	4	12	120	55	1	26	35	84	4	57	3	25	124	43
2479.730793_4230.950073	3	2	63	66	11	60	98	87	10	1	46	18	10	9	7	159	103	46	17	21	11	24	7	11	9	86	8	60	11	6	16	3	190	69	12	9	15	51	23	4	36	46	22	1	121	14	19	253	31
2579.730793_2730.950073	0	8	26	6	0	72	2	2	1	3	23	2	35	0	0	1	15	1	0	4	6	17	1	2	1	5	2	2	3	0	0	3	30	15	0	0	2	3	0	2	2	1	3	0	0	68	4	6	0
2579.730793_2830.950073	2	8	94	97	6	136	19	78	2	1	57	13	26	2	7	34	244	22	4	3	10	47	5	5	7	20	1	47	22	4	10	14	131	89	1	3	13	33	1	7	5	5	39	2	3	310	6	20	10
2579.730793_2930.950073	2	2	43	24	5	42	24	39	6	2	28	9	11	0	37	59	139	13	4	12	19	13	4	3	9	22	5	33	9	0	11	5	162	39	1	1	8	62	1	4	51	14	13	2	2	8	8	97	19
2579.730793_3030.950073	12	4	113	69	14	80	64	273	5	3	92	37	20	7	15	111	184	27	21	56	20	26	8	7	13	83	4	79	24	5	15	13	340	101	7	2	16	107	0	3	68	26	35	5	17	48	17	212	27
2579.730793_3130.950073	1	23	52	42	19	34	64	24	2	6	35	19	6	1	9	21	163	16	8	11	14	13	7	2	1	55	4	14	13	1	15	5	127	41	7	1	17	58	5	2	25	26	5	2	14	28	11	88	9
2579.730793_3230.950073	0	10	72	46	7	52	51	209	7	6	28	3	21	1	9	6	100	15	11	13	7	10	6	4	6	28	6	13	12	2	6	3	162	61	3	2	6	90	2	5	87	10	19	1	3	31	8	75	17
2579.730793_3330.950073	0	9	12	118	10	9	19	11	1	5	23	2	9	1	5	45	59	7	3	3	22	9	3	3	5	21	2	12	2	2	5	4	70	24	0	1	8	65	1	3	1	24	4	4	0	0	4	79	10
2579.730793_3430.950073	0	2	23	48	5	15	125	105	7	8	59	13	3	43	173	22	85	19	50	11	66	32	1	3	4	17	5	38	25	2	15	25	145	26	4	1	2	19	0	5	26	53	12	1	2	62	6	236	18
2579.730793_3530.950073	2	3	55	41	8	33	47	74	4	4	36	27	31	15	145	7	83	55	24	10	35	16	1	7	4	49	2	30	19	6	6	8	140	60	5	2	9	55	1	4	4	44	7	1	3	11	9	53	19
2579.730793_3630.950073	3	9	40	77	7	33	190	43	11	3	61	10	0	52	246	21	94	25	36	31	63	23	4	2	1	61	6	53	13	1	24	10	209	24	4	1	4	70	1	0	16	78	8	1	18	3	10	139	24
2579.730793_3730.950073	1	1	72	101	2	61	137	75	10	0	73	9	10	32	102	57	150	30	32	8	55	16	5	11	22	117	2	38	11	15	31	12	192	63	5	1	16	82	5	3	23	212	8	1	2	30	12	84	36
2579.730793_3830.950073	1	5	76	47	8	31	113	204	4	0	63	7	10	25	78	47	81	38	9	12	23	9	6	2	25	69	8	33	13	1	18	10	198	53	4	2	14	17	2	7	42	121	6	1	4	1	10	46	27
2579.730793_3930.950073	1	1	88	165	12	58	194	117	14	8	94	20	22	15	28	173	178	34	31	8	66	26	6	5	26	75	14	72	26	8	28	6	323	65	11	1	10	64	4	5	24	214	57	6	13	26	17	91	69
2579.730793_4030.950073	1	2	18	98	5	19	117	213	5	2	59	10	4	34	38	21	102	27	19	6	11	17	7	2	31	151	4	89	9	27	31	4	150	26	5	4	4	108	3	3	7	89	8	4	11	33	14	71	28
2579.730793_4130.950073	5	2	94	75	25	87	128	226	22	2	103	10	27	13	5	125	118	62	30	33	36	28	9	10	13	177	6	144	13	19	29	21	300	132	16	4	28	115	1	7	4	100	33	4	7	1	28	77	41
2579.730793_4230.950073	3	3	95	27	3	73	105	157	5	2	57	13	17	7	3	30	56	38	13	29	8	17	6	9	16	41	8	52	18	6	19	10	180	57	4	2	11	44	2	2	18	55	14	1	2	6	9	40	40
2679.730793_2730.950073	2	4	47	37	1	28	11	6	1	4	21	1	4	4	1	4	37	14	3	8	7	11	0	5	0	89	1	27	4	3	8	0	80	40	1	2	14	7	1	1	4	0	7	0	4	38	7	12	14
2679.730793_2830.950073	3	1	52	102	7	51	15	31	6	3	79	18	12	2	1	11	94	39	22	39	13	25	11	4	15	140	1	88	10	2	16	4	155	102	2	6	9	25	1	5	68	10	9	1	3	11	81	139	17
2679.730793_2930.950073	2	1	31	23	6	31	34	132	3	2	46	11	5	0	2	68	74	39	8	11	8	14	6	1	1	40	3	50	4	6	8	24	127	45	3	1	9	68	4	0	45	4	8	3	28	43	9	84	26
2679.730793_3030.950073	3	2	33	22	3	29	49	107	3	4	76	8	9	5	29	109	182	21	15	25	28	33	9	3	7	74	6	25	11	1	17	18	113	60	3	1	4	107	0	3	28	10	8	5	7	85	22	142	22
2679.730793_3130.950073	2	1	68	53	10	54	31	51	2	2	31	20	8	2	2	112	106	23	19	18	55	10	6	2	3	18	2	19	23	2	1	5	112	52	2	4	6	56	0	4	48	6	10	1	12	1	5	90	15
2679.730793_3230.950073	4	7	81	74	8	93	30	78	2	3	24	12	13	1	4	61	77	7	4	16	19	16	7	0	3	28	0	13	16	2	2	7	158	65	2	2	13	45	1	3	4	5	18	1	3	6	8	92	13
2679.730793_3330.950073	2	0	65	55	10	54	25	34	2	1	33	8	24	1	5	3	66	18	6	23	15	8	14	2	5	50	3	26	5	0	6	4	151	46	1	2	9	52	0	3	1	2	15	2	13	14	7	75	14
2679.730793_3430.950073	1	3	58	60	6	39	65	148	8	1	29	3	19	5	29	29	123	33	22	14	35	13	14	2	9	30	2	31	10	2	10	7	172	77	2	1	16	67	13	5	7	52	8	5	14	48	4	82	18
2679.730793_3530.950073	3	4	10	177	8	11	51	36	9	3	74	13	9	35	120	69	174	31	34	16	66	10	8	4	1	31	3	51	22	2	36	14	157	19	6	0	6	91	0	10	1	57	13	1	1	7	8	98	22
2679.730793_3630.950073	1	2	14	105	1	10	129	67	7	5	41	11	4	26	80	10	109	19	16	17	20	13	4	6	8	76	2	34	8	1	9	19	144	13	3	2	6	84	1	5	7	146	2	4	2	1	4	127	11
2679.730793_3730.950073	3	0	45	111	17	16	196	112	7	3	69	10	13	16	75	12	106	34	30	11	16	16	8	4	19	43	4	44	18	9	20	3	234	40	10	1	8	60	2	5	6	135	8	2	11	15	11	132	36
2679.730793_3830.950073	1	3	106	70	18	62	158	78	3	3	53	21	11	12	19	13	102	33	32	17	26	9	10	3	26	112	6	39	11	11	24	4	243	54	8	3	14	88	4	2	5	144	6	2	8	16	8	81	19
2679.730793_3930.950073	3	10	94	143	9	82	105	21	5	7	58	14	35	13	8	9	67	41	11	9	75	24	8	11	24	53	5	29	17	3	38	2	213	80	4	2	17	41	2	7	3	136	20	1	2	42	12	53	32
2679.730793_4030.950073	5	3	31	117	12	15	143	110	2	8	76	7	26	8	8	23	88	38	38	38	29	10	9	1	15	99	3	109	14	1	37	4	267	86	2	1	10	99	1	9	3	82	36	2	20	9	18	45	30
2679.730793_4130.950073	1	4	93	71	14	44	113	153	5	3	65	7	15	1	12	29	85	19	32	22	43	33	11	3	11	87	3	85	11	7	17	4	205	79	13	0	22	60	2	7	2	104	19	0	3	19	17	51	24
2679.730793_4230.950073	2	5	33	78	23	28	111	144	6	4	114	4	9	9	37	39	105	36	33	39	24	24	17	5	15	137	3	93	6	0	24	3	189	71	2	0	8	106	1	7	4	110	9	1	10	21	17	48	49
-2291.755065_-154.0248491	1	3	156	15	2	109	12	26	3	2	17	6	13	1	4	31	29	7	6	12	12	25	4	4	0	6	5	20	13	3	2	6	144	96	2	1	18	12	5	1	28	3	14	0	2	72	3	38	10
-2291.755065_-54.0248491	1	2	14	17	5	11	26	83	5	2	44	56	7	3	48	149	113	16	11	10	11	10	1	2	1	51	11	29	29	2	5	10	119	11	2	1	0	64	0	2	59	14	6	5	3	46	14	70	21
-2291.755065_1045.9751509	3	3	36	115	13	16	145	120	18	2	158	14	7	26	66	11	148	22	20	72	16	16	4	5	48	131	5	129	15	13	44	10	252	28	12	1	9	75	1	3	10	86	8	0	5	3	18	71	44
-2291.755065_1145.9751509	1	17	30	87	9	26	143	88	16	3	102	6	11	5	21	14	104	22	13	31	50	15	3	3	33	139	4	102	18	10	29	7	220	51	9	0	11	67	1	3	6	87	16	5	1	35	12	53	43
-2291.755065_1245.9751509	3	6	57	162	13	72	131	58	4	7	134	8	8	15	9	9	105	34	35	33	66	32	9	8	33	150	9	131	26	13	42	22	251	180	15	2	8	30	2	7	35	92	14	3	14	8	8	73	51
-2291.755065_1345.9751509	4	7	69	15	41	58	21	230	17	7	265	16	19	9	4	27	138	30	20	69	31	20	18	5	20	273	18	25	37	7	10	18	261	36	37	5	10	38	4	14	6	168	26	5	2	7	14	108	64
-2291.755065_145.9751509	6	10	58	162	11	16	19	67	1	1	46	4	4	2	7	21	221	15	10	7	20	6	4	1	17	34	3	22	6	4	15	3	136	111	2	1	10	40	22	3	17	1	11	2	3	70	6	101	6
-2291.755065_245.9751509	1	18	27	122	11	36	27	51	1	3	22	8	3	1	13	12	121	8	1	23	25	6	2	6	7	12	4	15	11	2	13	1	95	33	2	1	8	77	15	2	37	39	22	1	2	9	9	85	4
-2291.755065_345.9751509	7	7	55	80	12	59	29	45	4	5	42	25	32	5	49	7	64	6	20	120	31	12	5	5	8	55	2	34	12	7	18	12	104	94	2	1	18	26	1	5	80	23	9	0	14	157	12	52	24
-2291.755065_445.9751509	1	5	51	143	19	39	69	19	8	2	69	14	12	22	143	6	136	21	39	13	21	19	3	7	6	119	4	46	24	2	23	10	149	60	5	1	5	63	3	5	34	38	17	3	14	0	8	64	26
-2291.755065_45.9751509	3	0	128	41	5	95	40	98	3	3	38	4	19	1	2	26	109	27	15	40	24	34	10	6	3	71	7	30	11	1	6	0	145	53	3	0	7	151	5	15	10	13	21	2	9	8	13	102	18
-2291.755065_545.9751509	2	3	30	89	19	25	163	227	12	9	61	16	9	18	98	40	169	30	42	27	29	25	6	3	33	93	6	63	12	13	35	5	275	22	4	3	5	97	4	2	38	175	12	4	3	6	9	137	32
-2291.755065_645.9751509	4	4	94	210	20	72	106	105	8	5	73	5	15	35	68	9	261	48	35	31	28	15	5	6	15	128	6	90	14	14	21	4	217	89	3	0	8	67	2	3	22	114	10	0	3	35	11	76	25
-2291.755065_745.9751509	8	11	30	107	16	28	169	84	9	0	43	20	5	9	53	34	192	41	7	15	51	20	2	8	27	112	5	58	16	10	27	7	235	38	6	4	9	106	0	3	24	168	8	4	6	95	14	136	35
-2291.755065_845.9751509	1	3	109	38	12	72	60	16	2	3	26	16	27	19	167	8	89	40	15	5	23	12	4	3	11	54	3	32	18	0	14	1	250	64	8	0	18	56	2	1	6	48	15	1	16	4	5	44	17
-2291.755065_945.9751509	5	5	40	78	6	35	104	90	3	1	81	14	12	21	80	21	102	51	21	42	9	11	7	5	21	164	15	94	16	5	20	6	234	59	12	1	6	34	3	11	23	73	8	1	11	20	14	48	30
-2391.755065_-154.0248491	1	8	70	50	4	43	36	49	1	3	23	15	14	3	17	14	165	12	15	21	21	10	6	3	16	51	5	17	8	0	3	20	126	34	8	0	6	66	2	3	46	7	28	0	3	25	9	48	10
-2391.755065_-54.0248491	1	4	67	235	12	43	39	203	4	2	66	15	23	2	12	80	175	12	12	20	27	11	12	2	2	57	4	36	6	2	8	23	191	91	3	3	4	114	1	4	9	17	6	3	3	7	10	110	37
-2391.755065_1045.9751509	5	1	57	34	12	34	137	132	9	2	102	21	11	14	76	129	156	33	16	30	10	25	11	3	18	91	22	73	32	13	9	50	153	76	21	2	5	66	3	8	9	85	9	4	4	27	22	62	47
-2391.755065_1145.9751509	5	9	61	80	18	62	211	148	10	3	124	23	10	7	19	101	133	37	7	48	27	12	14	4	18	174	32	91	19	15	21	44	202	126	12	3	6	47	2	12	7	152	26	4	2	3	11	67	43
-2391.755065_1245.9751509	19	23	41	78	7	43	177	75	4	1	110	17	15	18	40	75	126	29	19	29	27	20	14	4	21	108	17	60	18	12	4	31	146	60	12	1	18	73	0	3	9	121	26	2	12	90	21	73	40
-2391.755065_1345.9751509	5	2	65	32	10	40	106	158	5	3	82	6	7	11	36	10	83	15	5	28	27	9	11	7	13	162	6	69	26	10	20	8	179	48	6	0	7	117	3	10	7	49	22	4	6	6	14	144	38
-2391.755065_145.9751509	1	9	19	50	4	11	2	82	0	4	39	9	13	11	8	5	109	12	24	18	15	10	5	6	2	42	4	66	32	3	5	3	29	59	4	1	9	62	2	1	7	4	5	1	4	5	12	23	10
-2391.755065_245.9751509	1	3	9	37	10	0	6	77	1	1	17	3	8	6	2	3	67	8	20	4	28	4	4	7	3	102	1	36	10	2	6	2	25	40	5	2	4	60	1	3	4	1	7	0	1	18	10	4	13
-2391.755065_345.9751509	2	1	10	32	8	8	142	141	8	0	37	8	1	12	153	28	85	12	52	11	23	2	4	1	14	32	1	15	15	5	25	9	216	7	3	0	6	66	4	4	4	95	6	0	2	4	7	123	10
-2391.755065_445.9751509	3	13	47	51	3	36	57	46	5	1	39	16	19	24	26	24	76	13	25	14	23	13	8	0	5	52	3	30	5	4	8	5	159	52	2	3	6	17	0	2	28	12	15	2	15	95	7	67	17
-2391.755065_45.9751509	1	3	17	155	9	18	80	166	5	3	76	20	11	11	30	122	139	27	28	13	29	16	7	4	6	100	5	62	12	2	17	11	201	40	1	2	3	112	3	4	7	48	14	5	5	1	15	160	17
-2391.755065_545.9751509	1	3	43	50	8	30	96	19	7	2	35	11	7	8	117	5	82	14	42	26	15	10	5	5	9	57	2	21	8	6	16	21	182	56	2	1	4	20	2	2	2	34	6	2	14	36	6	92	19
-2391.755065_645.9751509	1	10	76	148	16	60	114	110	4	4	91	8	3	9	21	10	189	31	16	17	16	12	3	3	27	70	2	59	14	4	28	3	182	89	13	1	2	61	0	1	2	86	27	6	13	67	16	85	25
-2391.755065_745.9751509	6	0	37	76	12	30	226	182	0	1	104	15	6	13	73	17	110	64	23	43	30	13	6	2	34	136	11	54	7	11	36	19	197	59	8	1	11	66	3	5	14	170	8	2	6	15	18	105	62
-2391.755065_845.9751509	8	9	50	38	6	50	129	36	0	5	67	8	23	13	8	45	99	16	10	36	43	16	4	3	12	49	11	54	20	6	7	8	186	132	5	6	18	62	2	2	6	100	27	1	1	51	16	45	34
-2391.755065_945.9751509	8	1	60	118	7	37	174	392	7	7	132	8	8	14	61	133	127	21	18	84	33	13	11	3	35	209	17	67	21	12	33	47	220	99	12	2	5	76	5	8	4	148	5	2	5	23	16	62	47
-2491.755065_-154.0248491	1	6	14	409	13	10	93	310	12	3	70	29	8	3	31	130	283	51	33	27	110	31	8	4	44	134	7	44	11	7	21	18	188	22	9	4	7	153	3	4	11	24	25	4	4	2	11	114	42
-2491.755065_-54.0248491	7	11	22	166	15	15	77	135	13	2	120	59	18	20	114	303	396	41	25	44	72	27	16	1	12	125	9	124	16	6	18	39	295	39	6	5	8	137	13	6	23	75	19	5	4	2	16	148	53
-2491.755065_1045.9751509	4	0	36	55	2	22	121	210	7	1	90	10	6	23	1	22	92	55	10	29	10	28	12	2	20	129	19	95	8	9	24	26	175	60	12	4	3	83	3	4	11	136	11	3	18	50	11	33	30
-2491.755065_1145.9751509	3	11	56	29	7	64	46	37	8	2	50	8	10	2	1	69	71	81	13	24	9	12	6	3	1	25	6	54	11	1	3	6	143	46	3	0	16	17	1	5	2	23	5	0	64	69	5	105	17
-2491.755065_1245.9751509	2	1	11	16	2	3	44	13	4	3	41	15	30	0	8	113	74	21	14	9	6	17	3	9	0	20	6	29	7	0	8	3	69	15	4	1	3	23	60	2	27	11	2	0	66	56	6	90	6
-2491.755065_1345.9751509	6	9	19	2	0	34	12	2	1	1	10	3	2	7	1	1	35	2	2	15	5	3	6	2	1	16	0	1	6	1	0	1	40	22	1	0	0	9	32	0	177	1	9	2	1	22	2	20	7
-2491.755065_145.9751509	1	1	17	59	8	13	14	144	2	3	50	13	20	10	6	7	99	27	32	15	29	15	5	2	3	100	3	46	28	3	4	7	31	91	1	0	15	92	0	0	8	16	12	3	4	19	16	12	23
-2491.755065_245.9751509	4	2	26	58	5	13	4	61	6	0	39	9	8	11	17	23	145	17	35	12	84	22	4	6	1	29	0	48	30	2	1	10	30	45	3	2	32	45	1	2	7	7	7	1	3	12	8	15	19
-2491.755065_345.9751509	2	2	21	53	7	16	67	91	6	3	39	6	12	11	36	7	57	10	15	11	11	19	9	3	7	42	3	25	15	4	12	12	168	16	3	2	8	37	1	1	37	20	10	2	3	122	6	69	7
-2491.755065_445.9751509	5	3	38	43	4	27	63	79	10	3	53	16	16	7	152	5	66	22	15	20	11	8	5	6	5	91	3	38	16	7	14	14	145	38	6	3	2	23	0	3	9	30	4	5	1	3	11	152	19
-2491.755065_45.9751509	2	2	97	198	13	97	41	35	3	2	42	8	7	3	22	5	163	25	14	1	13	16	8	3	3	55	0	34	7	8	4	1	111	53	0	2	4	50	1	3	1	26	1	1	3	40	6	42	21
-2491.755065_545.9751509	8	6	89	95	9	93	234	206	3	2	77	12	26	19	176	20	183	36	24	33	21	17	3	7	42	113	6	64	9	16	33	12	286	105	8	5	12	87	2	7	12	153	11	1	6	6	21	160	66
-2491.755065_645.9751509	0	3	35	50	8	33	171	104	2	1	39	17	9	33	187	85	153	59	19	10	52	17	3	6	54	61	1	26	15	21	21	1	220	37	9	6	5	92	1	2	3	190	4	1	1	40	14	91	45
-2491.755065_745.9751509	3	3	35	100	9	36	207	271	10	2	85	5	10	39	149	31	115	76	28	10	51	26	13	2	93	134	10	30	27	10	31	4	188	61	9	3	5	35	1	7	31	216	23	3	0	3	14	59	54
-2491.755065_845.9751509	2	4	38	73	9	43	264	105	1	3	69	5	7	39	17	100	95	47	11	27	38	29	6	2	35	184	49	60	11	31	35	14	191	49	12	2	5	42	5	3	17	157	41	1	7	5	24	43	37
-2491.755065_945.9751509	5	6	43	92	11	40	313	136	10	3	161	22	21	33	11	144	131	72	18	29	65	35	20	5	57	208	70	75	28	38	26	25	276	91	44	5	9	86	0	8	16	284	82	8	8	78	31	92	68
-2591.755065_-154.0248491	17	25	65	231	17	58	77	160	12	4	84	52	26	10	113	103	271	30	16	36	57	19	9	7	20	148	8	80	9	7	11	12	199	52	6	2	11	91	6	9	32	30	12	6	1	55	17	153	29
-2591.755065_-54.0248491	8	25	51	219	14	40	62	85	9	3	33	22	14	9	75	85	132	14	8	17	81	28	9	5	7	94	8	49	21	2	8	14	198	52	4	2	13	75	2	8	8	87	6	4	1	25	12	112	11
-2591.755065_1045.9751509	3	3	33	26	8	41	59	152	3	4	61	7	13	7	15	19	88	28	14	21	27	9	4	3	47	96	7	50	9	26	15	3	199	37	19	0	4	72	3	3	7	25	22	1	3	35	4	51	27
-2591.755065_1145.9751509	7	11	63	31	6	34	29	8	8	3	48	8	11	2	3	64	56	39	16	17	14	18	2	12	4	42	2	28	8	1	2	1	143	40	0	3	2	18	3	2	32	3	6	0	44	61	5	101	10
-2591.755065_1245.9751509	0	2	26	22	2	17	12	6	0	4	27	13	4	5	2	81	53	11	3	5	1	7	1	8	5	51	1	8	8	0	3	1	61	15	1	1	4	54	6	2	163	7	15	3	41	38	3	67	11
-2591.755065_1345.9751509	0	1	4	4	1	8	1	1	2	0	2	0	0	3	1	1	35	4	1	1	2	2	4	4	2	11	3	4	1	0	1	2	24	3	1	1	1	0	85	0	75	0	3	0	1	1	3	45	3
-2591.755065_145.9751509	2	1	52	109	5	50	117	273	8	1	63	20	20	10	99	6	109	18	39	14	61	16	12	4	32	41	8	41	28	2	15	8	244	52	12	2	14	48	2	9	20	67	18	3	1	25	9	90	12
-2591.755065_245.9751509	2	7	52	93	14	17	218	247	5	11	88	7	10	48	198	22	161	30	40	29	58	21	9	3	61	149	9	36	11	2	35	8	230	25	11	2	11	49	4	5	11	125	5	4	0	37	14	128	37
-2591.755065_345.9751509	3	3	39	75	8	31	113	33	6	1	58	21	11	23	197	55	87	12	40	34	37	19	4	3	4	58	7	20	11	4	13	9	166	59	5	1	5	16	1	1	12	75	5	1	28	1	12	100	35
-2591.755065_445.9751509	3	4	56	61	5	45	114	56	10	2	80	10	8	32	108	17	64	15	28	26	27	24	5	7	3	130	12	53	12	9	18	28	187	61	3	5	13	51	2	2	4	107	8	1	1	67	13	60	18
-2591.755065_45.9751509	7	14	165	118	13	143	86	202	7	5	61	19	36	14	82	33	122	28	21	7	60	31	17	4	9	65	5	45	11	3	14	7	319	110	7	7	7	117	1	11	67	96	19	6	2	43	47	99	31
-2591.755065_545.9751509	3	9	98	73	13	43	165	164	12	9	58	3	20	24	136	12	54	43	11	33	28	17	7	3	26	118	34	46	15	10	24	34	233	83	13	3	10	84	3	5	7	95	29	2	1	54	14	87	37
-2591.755065_645.9751509	1	11	16	57	4	14	120	99	4	6	56	8	12	8	3	8	64	42	8	11	27	16	6	2	13	105	40	41	17	3	17	16	188	36	9	0	13	9	4	6	14	134	39	0	2	16	10	72	35
-2591.755065_745.9751509	2	6	69	91	12	41	110	348	12	7	91	11	29	44	62	105	142	60	12	47	30	15	11	6	50	254	8	76	22	15	24	26	228	73	20	5	15	56	3	21	2	163	22	0	7	14	18	54	60
-2591.755065_845.9751509	3	11	23	48	16	26	93	162	3	5	53	19	71	7	50	342	201	13	8	74	41	13	6	2	49	98	8	48	10	5	16	52	147	136	8	1	5	28	2	17	3	99	15	1	1	98	8	32	39
-2591.755065_945.9751509	5	19	34	34	9	55	62	94	7	1	56	5	20	6	97	15	53	24	10	15	23	11	0	2	18	90	5	42	8	5	7	4	148	55	12	1	12	48	3	4	5	82	48	1	3	90	13	36	22
-2691.755065_-154.0248491	1	12	65	185	6	91	89	41	14	2	32	22	15	12	77	21	112	17	18	19	113	14	13	4	17	38	7	34	12	5	8	6	199	61	6	7	6	75	1	6	21	22	6	2	3	38	20	77	16
-2691.755065_-54.0248491	4	13	28	81	8	18	110	61	15	1	71	35	9	23	218	38	87	12	34	11	145	21	7	6	17	80	13	58	20	4	9	11	196	25	9	1	17	67	1	8	6	61	5	0	2	7	15	62	30
-2691.755065_1045.9751509	6	3	62	75	4	49	78	105	16	4	43	15	13	13	134	137	149	104	19	13	58	19	6	3	11	31	9	59	20	0	13	17	208	66	9	2	12	101	16	8	14	26	17	0	6	16	14	81	25
-2691.755065_1145.9751509	9	14	87	29	7	75	49	64	6	1	40	7	16	2	11	96	70	23	10	57	5	16	5	18	55	28	4	20	17	6	4	1	208	78	3	5	14	73	21	3	9	8	31	5	32	37	8	113	40
-2691.755065_1245.9751509	0	2	76	24	3	80	19	11	1	1	42	12	4	2	7	82	102	19	9	19	12	16	4	8	8	26	0	21	7	3	6	3	143	66	3	1	33	32	60	4	202	5	14	5	7	83	6	86	34
-2691.755065_1345.9751509	0	4	58	14	3	51	6	16	1	1	13	2	5	1	3	8	50	11	1	7	7	6	4	2	6	15	6	35	7	0	2	3	105	42	2	0	6	5	105	0	144	1	6	1	1	37	5	59	8
-2691.755065_145.9751509	1	3	26	96	6	11	201	204	6	4	77	8	8	71	289	3	82	26	20	21	43	23	11	5	63	81	7	54	12	3	16	5	217	27	8	2	5	36	1	5	13	152	20	6	4	4	15	122	42
-2691.755065_245.9751509	6	4	19	19	4	11	86	70	4	4	42	5	16	19	180	5	49	6	11	8	29	3	2	3	47	46	1	19	14	7	7	4	124	16	2	0	2	31	1	2	31	133	9	4	2	10	3	48	15
-2691.755065_345.9751509	9	2	19	37	3	11	120	46	5	0	60	12	16	32	91	11	82	20	18	28	24	13	4	2	44	131	9	43	11	2	18	23	154	26	2	3	6	14	1	2	4	76	9	1	13	8	9	65	28
-2691.755065_445.9751509	3	4	35	60	9	33	151	37	5	2	35	13	12	31	124	13	63	17	21	21	33	11	7	1	19	67	32	38	10	0	13	5	141	49	4	4	8	66	2	4	2	159	12	2	1	58	7	36	18
-2691.755065_45.9751509	16	16	80	137	10	72	243	128	13	0	127	36	20	49	108	32	205	37	48	16	130	32	14	5	56	108	43	88	30	5	12	20	314	69	5	2	19	84	4	8	10	222	24	4	10	19	25	130	41
-2691.755065_545.9751509	1	7	34	76	7	27	182	19	7	3	58	20	24	34	105	27	109	29	15	11	67	17	10	5	13	58	28	28	8	5	13	8	217	31	3	3	11	37	2	1	5	244	24	0	2	25	8	52	16
-2691.755065_645.9751509	4	4	49	104	7	25	135	198	6	6	45	11	14	15	48	19	73	34	14	9	50	11	3	2	61	64	8	18	15	3	17	2	147	37	11	1	2	21	3	8	2	175	10	2	19	71	13	59	46
-2691.755065_745.9751509	4	5	68	48	7	50	48	115	7	3	54	12	23	9	92	123	70	10	11	9	14	6	7	3	21	80	15	29	6	14	11	11	157	89	10	1	23	37	2	6	1	67	24	4	2	44	5	25	31
-2691.755065_845.9751509	1	2	24	49	12	23	109	166	29	5	84	9	22	55	416	102	134	47	27	11	30	16	8	2	44	77	11	95	18	3	23	22	201	59	13	0	10	71	2	14	7	106	28	2	1	0	17	67	34
-2691.755065_945.9751509	2	6	43	63	11	21	116	180	18	9	64	43	28	9	109	166	209	122	29	16	81	24	11	7	33	73	13	103	17	9	17	20	272	42	19	4	9	52	2	4	7	93	41	2	65	58	16	153	55
-2791.755065_-154.0248491	1	10	20	309	13	18	147	129	17	8	72	51	30	7	201	37	166	30	48	18	208	18	15	7	52	64	16	55	104	3	5	12	227	36	7	3	10	104	1	19	5	189	12	5	2	30	14	77	20
-2791.755065_-54.0248491	3	3	15	169	7	16	143	85	5	2	46	21	8	4	76	13	122	14	34	26	96	8	8	7	51	102	19	66	67	3	13	12	249	16	9	3	7	80	3	15	2	182	7	3	3	3	16	83	17
-2791.755065_1045.9751509	1	3	26	44	1	21	24	78	4	0	31	8	10	1	30	123	90	19	21	4	18	5	3	1	1	29	5	9	4	2	7	0	155	30	2	3	2	55	1	5	12	24	7	0	2	12	8	67	24
-2791.755065_1145.9751509	0	1	81	37	2	102	35	26	2	1	31	1	10	2	7	40	50	6	7	8	5	27	8	3	8	21	4	38	10	1	4	1	106	77	1	2	9	43	2	1	3	5	6	0	1	1	3	84	15
-2791.755065_1245.9751509	1	2	99	43	5	113	34	70	3	3	45	15	23	3	7	59	75	11	20	10	15	22	5	4	34	79	14	42	8	1	3	4	200	98	8	1	10	75	76	4	7	11	7	1	6	4	8	143	35
-2791.755065_1345.9751509	9	16	140	26	4	97	4	9	4	3	25	0	5	0	7	39	65	5	6	13	9	18	5	4	7	21	6	14	5	1	1	2	112	75	2	1	13	8	11	2	83	4	12	0	1	16	8	54	22
-2791.755065_145.9751509	5	3	38	111	6	34	145	276	3	6	84	23	21	22	15	7	131	40	27	13	70	18	6	3	147	118	16	62	57	15	19	1	286	26	15	3	17	28	3	11	4	319	14	2	3	36	10	80	36
-2791.755065_245.9751509	8	6	15	127	12	22	122	212	10	5	30	29	17	29	10	13	196	75	23	14	94	7	6	1	92	111	52	53	95	3	23	7	220	35	2	6	8	46	3	3	5	369	6	4	3	3	16	52	24
-2791.755065_345.9751509	1	2	53	177	8	40	182	149	10	3	76	9	15	8	36	27	174	56	19	20	100	11	9	6	51	67	33	85	19	8	26	18	223	31	6	2	9	39	4	7	16	349	12	0	7	23	11	42	35
-2791.755065_445.9751509	2	3	28	117	9	20	180	119	16	9	54	22	10	19	68	89	177	74	36	23	58	8	12	7	63	136	23	76	35	5	15	24	252	48	7	4	6	83	7	10	23	261	12	2	11	4	9	77	33
-2791.755065_45.9751509	10	6	16	132	5	35	160	267	8	7	90	26	14	9	23	15	113	18	10	10	134	14	14	6	187	168	22	38	54	2	11	10	285	46	4	3	12	69	1	14	3	307	27	2	7	8	24	57	22
-2791.755065_545.9751509	7	1	24	88	6	11	131	107	12	7	76	22	7	36	111	105	111	37	37	21	89	11	15	2	28	49	4	64	23	5	6	15	267	21	6	2	14	94	2	8	4	275	37	1	6	14	23	57	43
-2791.755065_645.9751509	12	10	106	88	3	69	92	58	16	4	66	33	12	17	128	170	113	28	17	14	88	10	19	4	27	96	3	49	27	3	11	16	262	66	6	2	15	87	1	8	11	105	13	3	9	15	16	74	52
-2791.755065_745.9751509	5	6	53	86	6	39	94	193	16	2	74	37	16	10	77	323	234	30	16	16	136	22	9	3	21	41	7	98	16	3	10	34	211	82	10	3	7	77	4	7	14	86	24	2	5	2	13	52	41
-2791.755065_845.9751509	10	14	111	95	5	99	64	66	12	4	63	38	40	3	50	98	124	14	16	15	108	22	7	5	4	40	4	29	10	1	4	18	176	128	3	2	10	64	3	6	17	35	11	2	4	226	15	42	32
-2791.755065_945.9751509	5	4	60	41	5	41	68	105	4	4	42	4	17	16	125	20	58	43	29	29	29	12	8	1	9	60	8	35	8	3	9	7	178	68	5	1	13	124	1	5	8	57	9	3	4	64	23	131	20
-2891.755065_-154.0248491	2	2	46	71	8	30	47	49	15	5	46	15	35	2	35	11	151	29	17	10	98	16	13	5	26	81	11	41	102	3	5	2	171	43	7	5	13	46	0	15	6	144	6	3	3	6	12	14	12
-2891.755065_-54.0248491	11	1	52	109	6	77	126	95	18	6	115	60	20	7	36	44	194	21	38	14	134	16	15	10	51	114	5	83	186	8	14	8	379	50	4	2	16	57	3	36	9	459	13	0	7	55	16	46	22
-2891.755065_1045.9751509	4	2	41	64	6	59	37	50	5	2	39	6	6	2	11	24	63	15	3	9	21	6	6	7	18	15	4	51	18	1	13	1	168	45	4	2	10	42	1	22	6	35	10	0	4	5	9	45	22
-2891.755065_1145.9751509	5	17	74	15	3	48	14	3	5	1	28	4	7	1	10	3	22	9	2	4	12	8	3	0	5	9	2	11	4	0	3	0	143	41	0	1	6	24	0	1	3	1	14	0	3	101	3	32	7
-2891.755065_1245.9751509	2	1	90	34	5	89	7	7	0	1	21	2	13	1	0	21	70	6	3	26	11	12	2	0	3	18	1	34	7	0	1	2	159	69	0	2	16	23	1	5	6	0	5	1	2	2	3	51	20
-2891.755065_1345.9751509	1	0	71	118	8	57	25	7	4	2	41	3	5	3	1	125	164	10	5	42	21	12	5	5	7	39	13	103	13	1	11	5	130	47	10	0	1	2	3	9	19	2	10	2	0	36	11	112	36
-2891.755065_145.9751509	5	4	58	84	8	58	116	86	13	5	100	14	19	7	23	8	209	45	24	21	133	27	18	5	94	211	20	57	202	3	12	5	331	61	10	3	19	41	3	38	5	452	30	0	1	3	22	34	33
-2891.755065_245.9751509	3	4	24	192	10	23	107	173	8	9	63	26	17	2	80	20	140	24	36	13	192	29	10	6	41	130	13	83	88	4	9	4	266	25	8	1	8	97	2	23	3	283	21	4	2	52	18	53	25
-2891.755065_345.9751509	1	4	83	145	13	106	122	152	5	3	73	37	32	22	3	133	177	85	41	9	90	7	12	4	31	96	16	76	48	5	15	13	384	100	4	4	26	62	6	14	6	237	12	6	3	34	12	49	38
-2891.755065_445.9751509	4	1	37	117	10	51	114	148	11	8	77	16	14	7	49	127	107	23	24	18	129	18	10	2	33	86	10	128	35	2	18	9	261	65	5	5	4	82	7	7	3	58	28	2	2	29	5	43	30
-2891.755065_45.9751509	13	5	36	118	6	32	143	161	5	8	91	59	14	12	73	45	175	47	62	5	141	17	15	6	107	138	12	58	179	2	6	10	314	86	17	1	9	54	7	35	9	453	4	3	5	3	16	43	33
-2891.755065_545.9751509	4	4	94	65	5	83	69	37	4	4	41	23	20	10	37	47	114	11	23	23	23	6	12	2	18	26	3	41	12	1	4	19	221	68	4	2	13	50	0	2	6	105	15	3	5	14	11	28	26
-2891.755065_645.9751509	4	2	61	55	1	112	44	38	11	1	44	22	11	1	33	98	151	11	3	5	45	13	4	1	4	39	3	55	9	5	3	9	170	101	3	2	23	41	2	2	5	12	3	1	5	12	12	27	25
-2891.755065_745.9751509	7	2	79	52	7	55	68	20	9	0	42	27	20	1	37	41	69	23	14	5	68	20	11	5	1	14	1	53	13	0	10	11	223	93	3	1	10	99	1	6	3	47	4	2	8	6	19	72	22
-2891.755065_845.9751509	8	4	74	11	1	46	19	21	5	2	28	4	21	1	27	21	35	10	4	14	27	18	2	3	1	15	0	24	6	0	1	3	147	51	4	1	10	61	2	2	3	31	10	0	4	99	2	52	21
-2891.755065_945.9751509	2	21	91	34	10	86	16	23	6	1	94	21	73	4	37	78	103	9	6	8	48	25	5	5	11	19	2	78	29	2	1	8	157	68	4	2	16	43	2	3	7	17	13	2	5	158	10	21	13
-2991.755065_-154.0248491	4	1	19	4	3	18	9	6	3	0	15	4	4	2	7	1	9	7	7	8	37	1	3	1	1	10	2	3	22	2	0	1	28	4	2	1	30	1	10	1	1	2	6	1	1	16	2	6	6
-2991.755065_-54.0248491	9	7	57	22	12	242	38	12	6	8	148	9	5	6	21	29	56	16	100	57	469	33	11	6	21	28	7	18	121	10	6	8	163	9	5	2	120	37	4	45	4	162	4	3	9	32	15	17	13
-2991.755065_1045.9751509	2	3	75	15	2	273	1	8	3	2	121	4	12	3	0	8	22	14	74	85	407	20	3	1	1	3	3	2	43	3	1	2	66	9	2	4	65	3	1	4	1	1	7	4	0	18	8	4	2
-2991.755065_1145.9751509	2	0	45	4	1	177	0	2	1	2	42	1	3	0	1	1	16	8	58	47	167	4	2	1	0	1	1	1	5	0	0	1	23	31	0	1	59	1	2	1	1	1	1	0	0	2	12	3	0
-2991.755065_1245.9751509	1	4	108	17	4	247	4	48	5	4	134	3	14	3	5	25	30	8	98	165	342	9	9	2	34	3	3	13	13	4	7	0	61	22	4	7	109	3	0	5	3	3	2	1	1	50	12	12	6
-2991.755065_1345.9751509	3	3	106	112	4	174	23	8	1	1	82	8	6	0	2	103	90	12	31	115	117	25	13	1	17	44	6	58	19	3	3	4	64	66	5	1	40	3	2	0	4	2	4	2	8	41	8	97	40
-2991.755065_145.9751509	3	5	90	110	10	269	76	33	10	5	207	6	19	3	26	36	177	22	120	56	446	31	16	2	31	82	18	34	163	13	10	6	288	90	7	2	90	74	4	71	0	220	22	4	2	33	13	30	25
-2991.755065_245.9751509	3	6	56	35	9	253	72	34	5	7	182	9	16	3	21	27	138	43	138	37	430	34	9	4	25	86	8	52	165	6	13	1	257	40	8	4	83	46	4	76	5	269	16	7	1	20	16	34	15
-2991.755065_345.9751509	3	14	136	91	13	308	90	35	10	6	237	12	28	5	39	24	160	36	216	44	530	24	8	9	12	46	8	57	164	5	8	9	222	68	15	6	100	87	1	50	8	251	18	6	7	18	20	53	20
-2991.755065_445.9751509	4	19	55	104	13	283	45	76	2	6	140	18	22	3	9	52	104	24	134	40	439	33	8	7	33	53	8	32	72	1	7	6	208	60	2	2	90	60	2	43	5	174	17	5	2	36	24	33	18
-2991.755065_45.9751509	7	6	75	25	5	239	65	21	6	7	146	15	10	2	8	23	80	22	126	36	500	52	26	7	19	35	2	26	139	10	7	3	315	35	5	3	68	22	3	67	5	87	9	5	2	53	14	12	9
-2991.755065_545.9751509	4	8	72	44	7	308	54	67	4	6	196	6	16	2	16	14	109	68	162	34	479	51	10	9	19	68	11	51	78	2	17	6	149	51	8	7	149	53	5	62	2	208	22	6	5	55	21	33	23
-2991.755065_645.9751509	2	11	100	36	5	307	27	32	5	4	152	10	21	4	9	18	87	26	104	58	381	20	4	11	11	32	5	36	71	4	14	2	150	70	1	0	95	31	2	32	2	142	8	4	3	25	19	15	14
-2991.755065_745.9751509	3	9	127	33	12	325	23	28	5	7	170	8	29	7	11	13	132	36	167	77	509	26	16	8	14	21	5	33	72	5	3	4	152	61	6	1	140	21	3	49	6	101	14	11	6	84	30	30	26
-2991.755065_845.9751509	3	13	109	27	1	349	9	20	4	4	124	4	20	2	0	18	61	21	104	44	345	21	18	5	5	2	5	13	34	5	3	1	216	98	1	7	90	10	1	3	1	5	15	1	5	159	20	19	8
-2991.755065_945.9751509	1	2	54	9	10	214	4	7	6	2	98	2	4	0	1	6	40	8	80	25	255	14	10	6	2	7	6	13	39	1	3	0	122	42	4	2	61	8	2	7	0	6	1	0	0	6	9	29	6
-3091.755065_-154.0248491	9	7	14	157	4	26	31	36	3	2	60	11	6	6	108	11	100	11	41	34	111	14	13	6	9	50	1	55	75	0	4	5	188	30	6	3	14	48	5	10	6	53	7	5	7	22	16	31	15
-3091.755065_-54.0248491	10	17	45	70	5	15	91	96	11	5	102	31	29	9	61	33	192	27	30	15	110	30	11	4	47	92	6	67	253	9	7	6	346	35	6	2	6	97	4	37	9	311	14	5	5	106	14	29	22
-3091.755065_1045.9751509	1	3	120	16	2	233	7	22	1	2	59	3	14	2	1	2	33	7	64	47	211	13	3	2	2	4	2	5	16	3	1	3	105	69	1	1	70	16	1	4	2	2	6	2	3	8	16	4	12
-3091.755065_1145.9751509	2	1	50	15	9	237	4	5	2	3	105	4	8	3	1	4	28	16	75	53	347	16	6	2	0	2	4	1	12	2	5	2	22	25	2	2	96	4	0	1	4	3	4	3	2	41	19	0	7
-3091.755065_1245.9751509	1	2	122	19	5	349	3	4	1	2	107	0	13	2	2	1	29	9	78	164	367	26	9	2	1	2	1	0	26	1	0	8	33	66	1	1	94	5	1	4	2	0	9	3	14	5	12	1	9
-3091.755065_1345.9751509	13	9	163	143	6	299	34	16	6	9	54	11	9	6	14	35	182	20	41	106	88	38	19	4	11	21	6	42	24	1	11	4	108	92	9	1	26	7	2	5	4	4	13	1	5	92	12	61	26
-3091.755065_145.9751509	5	14	54	190	4	53	109	69	6	20	130	12	11	7	7	20	176	35	27	7	43	10	7	3	109	123	14	78	184	5	17	6	389	34	6	1	9	62	1	85	15	417	17	3	3	20	11	67	40
-3091.755065_245.9751509	9	11	33	93	9	30	118	85	6	10	96	29	6	5	8	30	223	107	29	5	77	16	7	7	20	147	7	48	258	1	11	7	287	57	3	3	10	53	3	41	30	328	25	4	1	22	14	33	29
-3091.755065_345.9751509	17	19	18	82	4	27	100	52	6	2	117	10	11	3	47	31	107	28	21	23	68	17	9	2	6	74	4	69	88	4	17	2	270	42	3	0	5	76	4	74	4	227	16	5	5	53	24	78	18
-3091.755065_445.9751509	1	8	51	85	8	74	79	114	5	4	98	20	21	4	49	45	174	20	21	32	49	19	6	4	43	81	10	68	153	7	12	2	263	105	4	4	25	49	1	30	7	292	20	2	1	52	17	51	39
-3091.755065_45.9751509	7	4	54	60	6	76	87	133	15	9	95	36	24	5	57	31	192	35	32	5	123	16	12	7	22	116	4	79	238	2	8	6	341	53	6	3	13	70	2	46	4	370	17	3	9	10	15	24	23
-3091.755065_545.9751509	0	3	19	52	9	26	97	89	5	5	113	8	9	5	88	51	81	40	16	11	56	20	3	5	29	76	4	77	102	3	23	6	277	34	10	5	6	67	0	80	10	319	16	0	0	12	21	56	19
-3091.755065_645.9751509	2	5	59	55	8	161	51	31	6	2	160	23	20	5	13	57	162	55	59	31	177	16	8	4	23	49	9	54	75	3	13	6	190	47	4	1	43	75	3	62	4	198	8	4	2	31	16	36	19
-3091.755065_745.9751509	0	1	5	23	1	9	21	5	4	1	24	4	3	0	5	20	31	52	0	2	16	1	3	0	5	14	3	32	5	1	5	5	74	13	2	0	1	33	3	10	1	69	5	3	1	0	7	22	12
-3091.755065_845.9751509	2	5	85	23	4	211	24	117	7	1	116	14	29	10	10	74	175	30	94	36	324	25	7	6	7	32	5	16	40	2	6	6	185	90	6	2	71	47	0	16	6	20	6	4	8	7	23	24	33
-3091.755065_945.9751509	3	2	84	25	5	239	19	26	4	7	110	5	13	1	2	5	64	13	103	72	369	28	32	4	7	15	5	11	31	4	5	1	154	40	2	3	87	20	4	17	6	55	10	0	1	91	18	30	12
-3191.755065_-154.0248491	1	12	41	337	3	38	82	98	11	2	57	9	6	10	200	61	224	18	15	20	98	18	9	4	19	25	8	28	20	0	7	3	194	41	2	2	11	110	4	8	62	20	6	2	3	4	9	45	21
-3191.755065_-54.0248491	5	24	79	144	12	98	122	133	10	8	56	61	16	8	104	26	243	34	49	26	117	13	11	3	30	60	11	63	155	3	10	11	257	84	10	0	9	130	1	8	10	197	9	3	8	3	14	79	30
-3191.755065_1045.9751509	6	9	86	54	0	72	9	103	18	1	28	15	5	2	25	26	75	47	10	12	34	14	10	4	13	12	5	51	22	3	10	2	124	83	1	2	10	78	1	3	5	14	18	3	12	45	16	52	29
-3191.755065_1145.9751509	0	3	85	67	5	59	33	26	3	0	32	11	13	2	20	70	86	27	6	23	6	13	4	1	41	76	4	20	8	5	3	0	152	62	2	3	6	86	5	1	15	12	6	0	2	4	5	57	28
-3191.755065_1245.9751509	0	1	65	73	8	60	9	10	2	2	14	3	4	2	1	23	100	6	3	41	5	5	3	3	4	12	3	20	3	46	3	0	133	40	1	1	9	3	4	1	1	1	12	1	1	41	2	40	14
-3191.755065_1345.9751509	1	4	36	303	15	24	76	21	8	7	79	11	6	3	17	87	474	19	17	108	29	15	6	6	30	24	19	147	19	14	9	5	207	33	12	5	19	13	4	4	4	4	10	2	3	35	13	229	50
-3191.755065_145.9751509	3	2	29	184	4	12	125	152	11	2	95	22	10	16	62	10	195	53	37	6	141	15	6	4	78	95	7	57	122	7	10	3	295	40	14	2	5	65	2	23	6	309	5	5	0	17	7	40	44
-3191.755065_245.9751509	4	8	38	213	8	49	184	84	7	9	75	45	10	25	18	13	245	53	52	10	195	16	7	5	60	103	13	61	133	9	10	1	309	51	2	3	10	45	4	28	2	485	20	2	3	3	14	64	48
-3191.755065_345.9751509	4	8	69	136	9	52	219	194	8	9	57	17	13	37	41	32	180	92	25	6	100	11	15	8	106	76	32	77	64	5	12	10	338	35	6	3	14	40	3	26	12	441	24	5	3	17	18	54	68
-3191.755065_445.9751509	6	19	39	115	6	16	131	111	8	4	54	15	5	23	63	76	163	35	15	25	88	12	7	9	30	78	12	73	22	2	17	5	206	34	8	3	5	55	5	6	8	166	13	3	1	34	11	44	39
-3191.755065_45.9751509	7	5	21	90	9	11	142	194	9	5	62	61	14	16	76	49	184	25	32	12	107	9	7	4	147	170	12	42	149	1	7	3	323	23	8	1	7	51	4	17	7	389	24	2	2	4	14	36	37
-3191.755065_545.9751509	1	3	22	81	5	18	75	116	4	6	43	9	7	4	10	28	64	22	11	8	64	5	8	1	14	26	9	93	12	4	7	4	166	22	5	2	3	29	0	11	3	62	20	1	1	3	7	44	21
-3191.755065_645.9751509	0	4	28	75	10	63	54	45	7	4	47	36	34	2	74	163	126	27	16	13	75	17	7	1	10	49	6	26	19	10	6	12	242	101	6	3	8	98	5	3	10	64	32	0	2	4	13	39	39
-3191.755065_745.9751509	21	13	143	108	3	92	60	112	5	4	72	14	15	1	86	103	115	37	14	23	55	16	7	6	12	34	5	48	31	3	8	4	268	141	9	3	13	80	3	29	9	111	19	3	2	16	19	30	30
-3191.755065_845.9751509	0	4	62	26	4	59	25	28	5	3	27	18	13	4	30	120	106	15	7	14	64	12	5	4	14	7	3	14	9	3	6	11	143	102	0	1	8	35	0	3	26	14	20	3	0	2	7	18	35
-3191.755065_945.9751509	1	19	49	53	6	31	20	80	10	0	54	4	22	1	19	44	86	29	12	18	33	6	7	5	7	11	5	46	13	0	23	2	199	77	3	1	13	91	2	6	45	52	17	4	1	3	10	64	35
-3291.755065_-154.0248491	6	9	88	244	4	36	59	36	22	7	69	9	12	16	106	42	160	13	13	7	47	19	4	1	25	22	3	32	22	5	10	6	199	62	7	1	18	60	2	5	6	10	3	0	6	3	4	75	23
-3291.755065_-54.0248491	3	5	92	319	7	68	153	158	19	3	72	44	27	13	136	84	203	23	65	24	179	19	7	7	28	74	10	109	62	7	16	9	330	70	10	3	10	97	4	3	6	161	8	5	3	4	11	68	28
-3291.755065_1045.9751509	5	3	63	74	3	43	82	121	1	4	70	21	18	3	59	180	174	20	12	7	114	20	8	4	16	39	5	51	22	4	5	3	157	75	3	1	6	64	20	2	3	30	7	5	7	20	11	116	45
-3291.755065_1145.9751509	4	7	97	51	5	83	28	16	6	3	48	11	12	6	13	120	149	22	8	19	12	9	5	2	6	104	5	16	7	4	6	4	159	63	3	4	11	91	20	3	9	5	16	2	19	3	10	139	29
-3291.755065_1245.9751509	1	7	113	74	4	76	33	35	8	5	82	11	15	5	44	136	169	34	8	35	31	22	4	5	10	85	10	49	11	3	4	4	180	66	6	2	11	61	18	6	32	9	10	2	2	42	4	185	44
-3291.755065_1345.9751509	3	2	32	86	7	53	15	9	1	2	14	2	9	4	4	8	111	6	4	37	3	3	2	1	6	7	5	17	2	1	4	2	76	38	1	2	2	7	1	3	46	2	9	1	2	49	5	34	9
-3291.755065_145.9751509	3	12	25	240	8	29	168	337	8	1	87	35	8	42	110	29	148	55	32	21	119	14	11	5	131	108	38	96	32	7	25	13	266	36	10	2	4	109	4	3	12	284	9	2	6	42	13	73	36
-3291.755065_245.9751509	2	4	56	165	8	57	190	221	9	4	58	42	20	46	73	16	268	59	22	8	122	14	10	4	173	123	19	43	87	5	15	2	231	74	4	5	13	21	1	12	4	418	12	5	5	3	13	95	64
-3291.755065_345.9751509	3	6	43	138	12	23	283	291	9	3	65	36	14	82	209	21	269	78	27	25	78	12	18	8	75	119	59	71	47	6	23	11	319	28	11	1	17	59	1	6	25	447	18	4	7	35	15	98	74
-3291.755065_445.9751509	6	7	63	127	6	50	216	37	5	6	52	17	16	48	94	35	159	30	11	8	83	12	17	4	38	77	68	37	29	10	27	13	296	48	5	2	26	42	4	6	6	263	45	3	1	5	9	44	47
-3291.755065_45.9751509	6	3	58	222	10	34	172	174	15	4	75	29	6	38	134	10	164	36	54	9	114	6	12	9	45	124	9	64	51	4	15	10	280	23	12	4	10	130	3	16	10	146	17	4	1	7	8	118	28
-3291.755065_545.9751509	5	6	77	119	2	75	240	144	22	4	81	29	17	57	214	105	173	36	17	10	58	13	5	7	33	33	35	53	32	9	13	14	222	86	13	0	23	93	1	5	10	213	21	3	6	26	16	64	57
-3291.755065_645.9751509	3	2	56	93	14	42	108	152	23	4	75	31	11	17	145	113	122	90	33	14	61	10	5	4	56	52	15	87	64	6	12	5	237	57	13	1	7	88	6	7	36	187	27	2	1	17	10	80	45
-3291.755065_745.9751509	3	6	51	85	6	44	106	113	35	6	89	15	20	25	148	80	178	51	8	20	47	20	7	9	57	48	12	82	20	4	8	13	287	95	12	1	16	147	2	4	21	181	25	0	1	19	21	64	72
-3291.755065_845.9751509	1	3	53	59	5	66	110	60	22	2	77	25	10	7	125	204	205	37	27	25	73	23	5	3	16	48	11	50	13	11	14	24	224	107	5	0	11	101	1	7	1	43	17	1	0	4	9	106	56
-3291.755065_945.9751509	3	1	34	47	8	27	63	158	10	3	78	24	3	4	79	126	236	44	23	10	86	9	13	6	9	27	5	56	13	2	5	6	212	67	3	2	2	201	1	4	11	38	14	4	22	3	12	126	57
-3391.755065_-154.0248491	4	17	29	232	9	32	66	65	17	2	68	12	7	44	145	78	188	33	10	15	67	16	5	4	18	98	5	67	12	4	8	18	239	25	4	5	3	66	0	2	5	27	4	4	6	29	18	120	19
-3391.755065_-54.0248491	3	2	45	107	6	53	73	155	22	2	48	37	29	12	52	109	200	35	42	24	138	10	9	3	29	18	8	74	15	1	5	37	280	46	8	1	5	43	1	8	3	28	3	7	4	6	12	40	25
-3391.755065_1045.9751509	1	0	133	46	8	77	60	114	11	3	76	7	23	26	244	6	79	22	25	10	25	8	10	4	11	32	5	45	11	3	19	12	201	114	7	0	27	60	1	7	2	35	18	3	4	4	9	85	44
-3391.755065_1145.9751509	1	7	141	26	5	94	26	58	2	4	55	3	22	1	11	49	59	13	6	12	8	6	4	5	13	12	6	11	11	3	6	5	149	100	3	0	14	65	1	1	32	5	22	2	10	66	6	66	18
-3391.755065_1245.9751509	1	1	93	6	5	43	26	9	2	1	26	6	2	0	1	60	85	7	3	4	7	5	4	6	10	19	4	1	10	1	3	2	95	31	4	2	17	4	145	9	94	1	2	0	13	3	9	61	14
-3391.755065_1345.9751509	1	1	48	33	4	45	13	4	2	3	11	5	17	1	1	3	109	7	2	17	12	6	7	8	2	19	1	8	13	1	3	3	175	75	0	1	7	6	86	3	130	1	14	2	1	12	6	46	9
-3391.755065_145.9751509	10	3	22	72	12	30	217	328	3	8	66	14	5	43	177	13	138	26	37	36	75	19	5	4	63	95	17	72	15	13	32	10	215	22	6	1	7	85	1	4	6	180	7	2	2	19	9	136	28
-3391.755065_245.9751509	7	11	58	64	9	69	180	159	6	5	88	12	21	80	161	5	123	13	17	20	42	21	7	3	74	164	6	51	21	22	14	6	212	66	5	2	16	65	1	5	3	101	5	2	3	21	18	100	28
-3391.755065_345.9751509	1	4	30	82	11	18	259	174	4	7	64	5	17	107	340	28	133	31	22	38	63	16	3	3	65	106	18	45	28	2	53	8	308	47	6	2	16	88	2	7	15	174	32	2	5	3	18	144	39
-3391.755065_445.9751509	1	4	28	75	8	34	167	97	3	2	71	20	11	56	78	2	101	21	43	25	28	12	5	5	32	111	6	57	18	2	43	10	282	35	7	2	9	45	3	7	2	144	13	3	22	9	10	133	51
-3391.755065_45.9751509	1	4	96	82	10	102	97	171	20	5	35	18	12	9	50	17	119	22	28	8	64	19	8	2	43	113	2	63	19	2	19	20	267	78	6	1	6	160	2	5	8	100	13	3	1	3	17	91	21
-3391.755065_545.9751509	8	4	83	159	7	68	260	186	8	11	68	7	24	25	64	21	156	50	25	6	39	5	5	4	17	39	18	41	19	5	4	6	276	91	12	2	7	34	3	6	1	267	9	3	3	9	21	91	72
-3391.755065_645.9751509	10	15	29	97	11	21	191	182	11	6	63	16	10	38	105	59	136	56	17	11	44	5	12	2	26	57	12	24	21	4	11	6	167	46	2	3	5	28	1	3	8	201	21	3	3	9	14	63	47
-3391.755065_745.9751509	2	6	63	73	5	29	141	193	6	5	72	8	17	47	133	37	88	34	11	2	48	5	4	4	57	34	7	47	23	7	16	22	156	62	15	0	12	58	4	8	2	132	20	0	1	12	12	37	43
-3391.755065_845.9751509	3	3	60	62	4	43	86	113	3	3	53	16	10	9	63	85	97	24	17	6	65	4	4	1	22	46	1	36	22	3	21	14	143	76	11	2	3	25	3	7	7	100	12	3	3	20	15	76	44
-3391.755065_945.9751509	2	4	79	66	4	57	61	41	9	1	62	12	7	36	102	36	79	65	7	9	37	5	2	3	8	59	5	71	15	3	12	4	162	76	7	0	6	58	0	2	4	24	50	3	15	33	13	107	39
-3491.755065_-154.0248491	2	10	109	464	3	80	153	228	7	4	48	37	21	30	55	81	253	29	41	26	89	22	3	5	9	59	12	47	10	3	13	6	252	65	5	4	23	106	2	5	11	9	5	5	3	69	12	144	27
-3491.755065_-54.0248491	3	4	58	93	6	43	38	49	8	0	44	20	11	4	4	29	88	13	13	46	9	10	2	4	4	27	5	43	13	2	7	5	102	31	2	1	3	47	2	2	38	5	7	3	8	53	7	68	20
-3491.755065_1045.9751509	1	0	63	36	5	31	48	94	6	3	32	4	12	8	21	14	28	11	4	22	9	5	3	1	6	91	1	24	4	3	26	2	123	43	1	0	5	33	0	4	3	34	24	0	2	1	6	15	21
-3491.755065_1145.9751509	1	1	94	17	2	64	22	9	2	3	24	5	41	4	3	116	75	14	14	9	10	5	2	11	8	28	2	11	8	23	7	1	161	73	1	1	13	31	0	2	55	10	10	1	34	9	3	86	15
-3491.755065_1245.9751509	0	3	28	8	1	21	11	2	3	0	10	8	5	1	2	75	24	3	3	4	8	4	4	1	7	2	3	5	10	0	3	0	85	28	0	0	6	10	5	10	261	4	23	1	26	2	4	41	8
-3491.755065_1345.9751509	0	1	3	0	1	20	0	1	0	1	1	0	4	0	0	4	4	2	1	0	0	3	5	2	2	2	1	0	0	1	2	0	8	14	1	0	0	0	6	0	289	3	20	0	0	0	2	0	0
-3491.755065_145.9751509	12	19	53	80	7	61	68	170	9	2	49	6	28	5	66	15	106	10	21	48	60	21	1	4	12	32	5	40	5	0	6	5	238	49	2	2	12	82	1	7	4	35	15	2	4	38	20	113	12
-3491.755065_245.9751509	13	7	57	57	15	54	114	64	8	6	51	33	41	15	146	68	168	16	20	47	74	13	3	1	24	83	5	35	12	1	22	20	205	69	2	3	12	54	2	6	5	78	13	3	2	8	16	135	33
-3491.755065_345.9751509	3	4	59	95	8	28	288	190	7	4	95	8	20	70	332	13	124	35	35	59	71	12	2	4	50	108	14	55	24	2	27	34	273	53	8	5	4	83	4	7	32	127	11	2	2	5	14	234	47
-3491.755065_445.9751509	2	4	44	95	4	38	148	139	5	7	47	5	21	25	92	10	93	29	19	26	38	11	5	1	25	71	7	30	25	8	25	18	277	65	5	1	11	68	2	2	1	91	23	1	4	5	11	141	19
-3491.755065_45.9751509	2	2	65	79	8	39	74	91	6	2	37	41	14	13	102	45	124	21	31	27	84	13	3	3	3	48	4	52	9	2	21	6	187	53	3	3	21	26	2	4	26	59	11	1	1	18	12	67	26
-3491.755065_545.9751509	1	9	17	74	9	30	159	85	4	4	93	9	9	28	186	24	104	30	34	17	55	20	12	3	63	123	19	60	14	13	23	11	226	36	6	0	7	62	2	4	14	69	16	3	48	41	19	166	48
-3491.755065_645.9751509	2	3	24	68	6	13	143	92	1	1	44	8	9	14	3	14	107	57	16	7	18	9	5	2	60	110	2	12	14	26	22	4	200	38	5	1	5	67	0	4	39	164	10	2	21	54	10	64	56
-3491.755065_745.9751509	7	1	56	104	10	40	261	225	6	5	58	30	11	20	74	142	159	42	21	6	69	10	5	6	26	116	21	62	21	3	13	29	268	79	4	1	21	38	2	6	14	194	44	5	11	3	18	97	59
-3491.755065_845.9751509	9	4	66	133	29	44	87	306	7	6	94	34	16	9	37	297	153	54	23	19	82	21	7	1	73	105	6	68	66	32	14	34	233	115	12	3	9	59	4	2	20	136	24	4	5	24	13	49	69
-3491.755065_945.9751509	7	1	50	29	8	32	96	223	8	1	54	8	11	15	22	81	122	50	7	14	14	12	8	2	40	88	12	100	9	21	10	11	182	74	18	3	15	89	4	4	5	37	80	1	22	27	6	89	50
-3591.755065_-154.0248491	4	4	20	101	6	33	55	70	3	1	55	47	17	3	12	81	270	18	12	39	30	19	7	3	2	71	6	68	23	1	16	3	239	34	3	0	4	43	4	4	35	6	13	0	2	43	9	62	12
-3591.755065_-54.0248491	7	3	108	313	18	109	85	178	6	5	91	39	28	12	23	130	140	11	17	40	63	14	10	1	11	142	7	91	21	7	6	15	254	99	6	3	12	105	2	6	7	23	19	4	1	34	28	138	24
-3591.755065_1045.9751509	6	13	49	119	10	38	157	73	9	7	89	8	14	14	28	56	129	20	13	40	35	8	10	5	47	115	33	69	58	28	15	20	196	110	22	2	7	46	0	6	15	119	22	1	21	18	11	74	60
-3591.755065_1145.9751509	13	6	2	13	5	5	39	9	1	1	36	9	7	2	1	57	58	12	10	19	17	4	3	15	7	113	2	48	4	4	4	0	133	136	1	0	7	19	1	3	11	19	5	5	23	9	3	70	12
-3591.755065_1245.9751509	4	3	37	18	2	16	49	40	9	2	37	7	48	5	3	140	77	12	5	12	9	7	5	7	5	75	1	45	21	3	1	2	121	23	5	2	5	40	4	2	40	4	9	2	51	10	3	94	19
-3591.755065_1345.9751509	2	3	26	34	1	70	44	15	3	2	39	7	9	4	1	69	192	19	24	6	8	9	4	4	2	27	8	18	8	3	7	4	106	32	3	2	16	80	316	2	109	21	12	4	41	26	12	273	18
-3591.755065_145.9751509	1	22	68	97	8	106	72	130	4	0	41	10	16	18	74	16	68	6	17	110	100	17	2	6	4	8	3	22	7	4	10	1	173	50	2	0	12	50	0	5	6	32	16	3	3	145	6	57	16
-3591.755065_245.9751509	3	5	16	30	4	20	70	76	22	2	40	18	14	26	202	44	88	8	21	10	97	7	2	4	8	15	7	31	9	3	16	17	190	17	4	1	5	81	5	4	20	51	5	0	1	4	9	64	13
-3591.755065_345.9751509	8	5	145	92	11	102	168	178	7	2	45	16	28	9	91	100	142	31	41	20	99	16	6	3	25	31	6	53	17	14	51	8	217	123	7	1	22	112	0	9	4	83	23	1	5	6	15	249	18
-3591.755065_445.9751509	4	2	22	54	7	18	132	56	15	5	46	14	6	35	401	13	61	11	37	17	22	15	6	9	21	47	4	47	7	0	15	17	161	34	2	2	8	30	9	13	33	69	10	0	2	6	3	121	22
-3591.755065_45.9751509	8	14	65	247	11	77	68	79	9	4	31	28	29	3	46	10	197	16	10	62	64	19	9	2	6	75	3	57	46	1	6	12	115	49	7	0	12	77	0	3	41	12	16	2	1	46	21	107	12
-3591.755065_545.9751509	4	15	40	44	7	36	180	166	6	2	82	15	52	16	92	17	99	28	29	43	33	6	13	3	36	92	3	27	16	22	15	4	174	28	3	1	1	65	1	5	25	158	9	6	9	33	13	89	44
-3591.755065_645.9751509	7	6	45	96	20	42	183	64	7	1	77	21	8	55	203	30	123	27	26	23	33	6	14	2	38	129	5	43	16	7	21	6	196	39	9	1	15	29	3	5	6	102	5	6	16	4	8	96	34
-3591.755065_745.9751509	1	18	48	52	5	68	168	43	8	5	91	9	11	41	28	30	105	33	6	19	53	20	10	5	50	96	5	39	20	28	15	8	221	104	26	3	8	79	1	3	16	179	18	0	6	76	10	70	78
-3591.755065_845.9751509	0	3	21	130	16	19	259	227	18	3	96	15	6	19	29	94	165	57	15	26	22	9	5	3	51	216	44	58	14	14	25	16	250	77	14	2	8	45	2	6	27	149	10	2	15	6	16	74	68
-3591.755065_945.9751509	2	0	33	52	18	26	237	160	4	5	100	9	13	10	41	15	82	24	26	23	36	17	7	5	31	138	66	74	34	12	21	28	210	95	11	2	13	64	4	5	4	178	25	3	11	6	22	74	44
-3691.755065_-154.0248491	7	7	34	47	9	34	6	68	3	0	35	13	11	0	3	6	100	13	5	13	15	6	5	3	2	29	1	32	5	2	6	2	120	45	5	2	16	36	1	2	2	5	4	0	2	5	7	60	11
-3691.755065_-54.0248491	3	10	68	273	18	29	55	242	9	2	89	40	20	1	40	199	274	22	9	14	88	18	3	1	12	110	6	55	15	7	18	14	211	86	4	5	16	171	4	5	43	12	16	3	7	39	24	120	42
-3691.755065_1045.9751509	1	1	51	124	12	54	171	280	4	4	94	10	8	22	11	46	95	23	13	37	57	20	7	2	18	153	15	78	46	9	30	28	184	92	20	1	18	55	0	7	12	136	24	6	3	1	17	76	72
-3691.755065_1145.9751509	7	1	16	58	20	15	221	127	2	2	152	6	7	4	23	25	114	31	26	31	49	16	8	1	59	119	19	106	11	55	34	19	225	47	10	0	11	81	5	5	9	135	41	4	11	1	16	71	68
-3691.755065_1245.9751509	10	11	59	81	4	49	174	105	5	0	92	3	63	14	5	34	76	22	7	24	21	20	8	1	15	140	40	60	13	4	12	32	165	72	32	1	5	38	0	5	13	127	18	1	2	61	14	71	53
-3691.755065_1345.9751509	4	4	45	76	16	64	194	162	4	6	90	22	11	7	27	45	104	32	11	14	18	26	4	8	15	185	27	44	10	10	22	19	178	96	23	1	17	120	0	4	6	77	15	2	27	14	9	94	74
-3691.755065_145.9751509	1	2	110	28	11	117	38	169	3	3	42	27	29	1	5	74	119	13	9	24	65	18	11	2	2	44	2	20	13	3	5	6	218	95	4	2	13	86	12	5	53	4	18	4	3	32	9	90	37
-3691.755065_245.9751509	1	7	44	118	5	29	56	101	3	0	37	12	11	11	27	1	113	14	19	6	35	11	1	3	5	55	3	34	4	2	13	12	133	58	0	3	6	64	1	6	25	4	12	7	1	22	23	109	15
-3691.755065_345.9751509	0	3	114	25	7	75	63	103	6	1	28	7	23	6	33	23	71	9	12	12	23	4	6	5	12	29	4	20	12	3	5	11	215	86	3	0	10	50	4	6	67	33	7	3	1	10	7	98	19
-3691.755065_445.9751509	1	0	51	114	14	22	180	190	14	3	31	5	8	15	107	66	144	13	35	21	65	12	8	6	14	43	4	19	10	5	10	19	215	22	7	1	1	57	1	3	5	152	3	1	1	0	6	124	25
-3691.755065_45.9751509	3	2	45	207	6	38	63	107	2	1	67	43	7	9	42	37	218	10	17	17	56	18	6	5	4	107	5	52	12	1	18	8	183	46	4	0	16	88	0	7	5	7	18	1	3	34	14	119	13
-3691.755065_545.9751509	4	7	74	71	6	65	154	74	13	2	63	3	15	39	125	31	120	16	57	24	79	10	10	0	3	19	3	23	20	0	14	15	192	68	0	1	12	45	7	6	11	128	15	4	2	6	11	128	35
-3691.755065_645.9751509	2	5	55	83	18	33	124	149	6	6	69	5	11	23	103	35	84	34	15	11	31	12	6	1	27	36	2	56	15	8	29	5	186	65	2	3	11	64	1	3	2	89	4	2	8	6	15	157	31
-3691.755065_745.9751509	5	4	13	54	12	21	134	134	9	4	103	7	14	38	27	15	128	28	20	41	50	16	10	4	26	79	9	66	22	15	23	9	170	30	15	2	6	54	4	3	35	116	19	4	5	40	6	98	42
-3691.755065_845.9751509	14	6	62	39	5	75	83	50	1	5	43	9	21	22	19	27	75	20	6	45	10	21	13	5	16	103	6	79	20	10	13	8	140	54	7	1	13	9	2	4	7	47	10	3	5	86	7	40	57
-3691.755065_945.9751509	2	4	55	51	9	57	113	399	4	9	100	14	14	11	92	12	109	23	20	77	14	13	10	7	48	192	11	79	35	33	31	39	284	130	24	2	17	97	5	6	4	64	27	3	10	7	19	59	86
-3791.755065_-154.0248491	0	2	35	13	7	46	35	37	3	3	50	32	1	1	3	57	68	13	6	13	3	18	12	4	29	36	3	53	10	0	2	11	127	60	1	3	6	34	3	4	96	5	13	1	3	90	39	76	6
-3791.755065_-54.0248491	3	7	27	164	12	16	34	54	2	2	33	8	12	0	0	41	51	6	8	15	23	10	6	1	7	35	3	30	9	0	1	21	118	29	0	0	11	61	0	0	3	7	6	0	4	41	4	51	13
-3791.755065_1045.9751509	6	3	67	139	16	43	135	153	4	2	116	6	21	27	11	5	81	19	29	49	42	14	9	2	13	61	4	77	13	7	16	14	203	84	6	1	12	61	4	5	2	90	20	4	5	1	10	45	61
-3791.755065_1145.9751509	0	1	54	120	13	21	84	141	1	1	74	9	10	11	39	23	73	16	18	71	51	10	3	1	16	230	6	79	10	10	14	14	187	82	2	0	2	46	1	4	8	89	3	2	37	6	9	51	29
-3791.755065_1245.9751509	6	4	91	53	23	63	124	83	2	3	95	7	15	3	3	16	136	42	23	53	39	19	14	0	14	166	11	95	20	5	31	26	301	216	16	2	5	51	2	9	6	74	19	1	2	62	28	55	58
-3791.755065_1345.9751509	5	1	36	55	13	26	141	215	12	1	120	12	13	13	10	43	74	14	12	41	21	27	9	0	21	110	4	56	12	3	27	23	178	119	5	0	8	38	2	11	3	117	30	0	2	0	11	64	54
-3791.755065_145.9751509	2	3	87	93	6	57	60	230	7	5	43	12	6	3	1	37	255	15	10	25	12	11	5	4	12	43	6	65	7	4	39	5	183	45	3	0	21	155	2	3	16	17	1	3	3	2	11	202	24
-3791.755065_245.9751509	1	12	118	76	8	59	32	27	3	2	25	2	10	0	2	7	76	7	7	18	8	16	7	5	2	23	1	17	6	0	9	10	64	73	2	0	3	26	0	1	70	13	11	1	1	66	12	40	7
-3791.755065_345.9751509	4	8	38	86	7	42	90	162	3	3	40	12	9	3	6	7	88	13	47	11	14	6	3	5	8	55	2	24	10	3	21	3	242	52	2	2	13	79	2	4	25	29	11	3	2	2	7	154	11
-3791.755065_445.9751509	4	10	26	44	9	30	80	106	7	1	42	10	24	1	13	79	143	18	35	36	85	19	6	2	2	25	2	54	25	1	4	8	194	35	2	1	9	70	21	2	37	36	20	2	2	63	6	69	19
-3791.755065_45.9751509	18	11	18	52	7	9	56	115	3	0	55	33	11	0	15	79	172	8	10	18	9	22	1	2	3	31	7	38	7	0	6	40	148	113	2	3	3	105	27	5	24	4	8	2	2	7	9	166	20
-3791.755065_545.9751509	2	10	39	126	6	27	96	80	10	3	54	13	11	39	211	6	157	22	51	29	39	13	5	3	1	27	5	34	18	1	14	16	193	34	1	0	15	33	5	9	26	71	21	1	0	62	10	61	18
-3791.755065_645.9751509	1	8	27	120	10	27	178	104	9	1	65	5	5	43	122	24	174	30	36	17	18	12	7	3	18	36	4	44	23	11	20	16	185	23	7	0	1	80	1	2	18	90	17	1	3	5	11	119	36
-3791.755065_745.9751509	5	4	37	101	20	33	215	191	7	0	74	19	13	6	67	19	155	48	19	29	15	6	8	1	25	78	5	43	25	13	21	30	213	37	8	2	8	130	0	7	2	172	10	4	3	37	23	97	41
-3791.755065_845.9751509	1	0	49	58	6	75	55	27	3	0	40	6	13	1	31	1	100	6	10	21	13	20	8	1	10	72	3	30	5	4	15	6	87	99	4	0	5	22	6	3	23	46	7	1	5	15	3	18	27
-3791.755065_945.9751509	1	4	80	37	6	31	126	143	11	1	93	6	13	20	35	8	103	17	8	46	18	22	2	2	15	75	4	87	7	4	9	9	146	101	2	4	11	26	3	3	6	68	14	0	2	98	14	72	57
1011.1452947_-149.83643	7	3	42	70	9	34	69	117	10	7	64	14	22	21	49	10	87	35	32	31	46	22	3	2	6	146	2	84	13	0	14	6	146	27	6	2	8	42	0	5	18	54	3	2	10	33	9	94	11
1011.1452947_-249.83643	9	14	59	123	1	35	38	69	5	3	32	3	14	3	66	11	80	8	18	14	27	13	3	4	1	29	4	11	6	1	8	7	112	46	1	0	11	37	4	2	16	26	5	1	1	92	6	11	5
1011.1452947_-349.83643	0	4	41	104	9	14	69	83	3	4	50	39	10	9	89	51	148	26	39	43	27	27	7	6	10	57	8	71	8	3	30	10	196	15	5	3	10	35	3	3	11	22	9	1	6	15	11	82	11
1011.1452947_-449.83643	3	2	42	74	6	17	50	97	7	5	79	38	10	5	22	54	74	17	35	45	26	33	5	6	10	94	7	99	7	1	15	13	115	25	3	2	4	61	1	3	5	7	4	3	1	43	11	110	10
1011.1452947_-49.83643	4	13	130	105	20	65	89	83	10	1	79	18	34	22	80	86	183	24	52	22	76	28	17	3	7	66	5	48	15	3	29	18	217	83	1	2	17	55	1	4	7	64	19	3	5	7	9	124	34
1011.1452947_-549.83643	10	13	70	116	4	63	47	87	7	2	33	37	12	6	25	47	165	26	17	8	16	22	2	3	2	32	4	29	9	0	2	6	128	33	0	4	6	61	0	2	27	6	9	0	1	33	8	74	13
1011.1452947_150.16357	2	12	211	56	5	104	65	49	6	2	34	9	19	2	39	27	83	15	22	18	39	15	9	2	7	32	4	26	10	1	7	3	355	130	5	1	23	29	2	3	7	26	15	3	7	25	8	49	23
1011.1452947_250.16357	0	2	63	36	12	39	110	134	8	5	57	8	14	25	74	28	107	69	9	19	14	24	10	5	48	117	3	31	8	23	22	5	245	45	14	3	13	71	2	3	3	141	14	7	4	17	12	80	34
1011.1452947_350.16357	2	6	17	57	9	6	95	38	9	7	62	6	3	14	4	21	130	14	17	34	5	17	7	2	19	66	7	67	19	9	17	6	189	33	10	0	2	41	4	7	4	75	15	1	2	27	7	39	17
1011.1452947_450.16357	1	7	100	123	19	60	97	137	10	6	121	8	15	11	47	26	141	40	15	50	26	22	8	6	21	145	7	95	31	8	28	10	221	90	22	0	9	32	2	5	7	149	3	1	6	49	19	64	50
1011.1452947_50.16357	6	6	57	95	7	33	157	119	9	3	33	14	10	27	42	7	107	20	24	36	25	40	6	4	18	63	3	30	12	2	11	9	207	36	8	0	3	31	1	5	18	124	10	1	3	14	9	139	28
1011.1452947_550.16357	3	15	43	86	18	25	213	140	18	11	252	13	17	25	70	20	195	59	27	55	42	21	16	6	46	289	30	168	24	17	68	33	359	162	36	4	5	78	4	11	13	148	63	6	5	11	23	133	81
1011.1452947_650.16357	0	3	22	52	7	14	196	112	9	5	111	6	21	21	15	14	110	38	21	42	29	11	9	1	12	175	24	85	8	4	17	15	288	70	16	3	9	58	3	7	12	128	32	1	6	12	12	55	52
1011.1452947_750.16357	4	4	36	115	15	17	272	273	5	8	265	18	12	44	32	54	210	86	34	73	33	26	10	10	61	210	24	168	64	22	47	33	364	147	51	7	8	85	3	6	12	205	43	6	7	15	29	134	96
1011.1452947_850.16357	1	4	55	36	14	31	102	99	9	4	129	4	14	25	6	26	131	74	48	34	37	23	14	19	24	124	10	84	27	12	37	27	204	39	15	0	11	37	3	5	9	31	10	2	16	55	6	121	31
1011.1452947_950.16357	5	4	32	58	4	60	71	69	3	1	70	4	7	1	19	76	121	44	11	35	8	19	5	5	12	134	4	43	13	0	16	10	108	44	5	0	15	101	2	7	24	45	5	1	15	2	9	62	23
1111.1452947_-149.83643	4	1	25	44	5	14	111	206	1	2	35	14	7	21	46	5	48	20	25	13	42	14	7	4	26	143	6	35	10	3	16	17	123	27	4	3	5	52	1	4	5	34	3	2	1	2	11	94	15
1111.1452947_-249.83643	3	6	55	157	4	15	80	61	6	3	52	11	19	38	150	15	64	24	17	23	117	16	7	1	20	38	4	57	15	2	26	22	187	39	3	1	13	71	2	1	3	52	3	0	2	77	13	83	22
1111.1452947_-349.83643	3	2	49	86	4	62	29	133	4	3	31	6	24	10	58	22	78	15	36	12	18	21	4	4	5	27	3	42	6	1	22	7	158	36	3	0	11	69	3	3	3	25	11	0	1	5	15	74	14
1111.1452947_-449.83643	6	13	48	230	5	39	62	64	7	2	31	12	17	8	18	16	104	18	20	10	53	19	5	5	15	28	4	40	15	1	13	8	147	32	6	2	5	81	2	3	4	21	14	3	4	5	5	99	12
1111.1452947_-49.83643	3	0	57	48	4	53	61	174	11	1	26	18	18	2	44	46	90	16	20	14	37	7	7	1	9	45	1	38	4	1	4	3	130	58	1	1	10	30	1	0	14	50	7	5	1	4	9	51	13
1111.1452947_-549.83643	0	14	41	257	1	22	29	102	8	2	34	17	9	10	52	139	138	32	7	10	55	12	3	6	3	64	4	26	8	2	13	1	140	27	4	2	9	62	1	3	7	4	6	2	2	22	15	105	6
1111.1452947_150.16357	1	1	109	19	10	71	21	12	2	1	54	5	18	10	99	2	48	19	8	28	12	9	2	5	5	47	0	8	7	1	18	1	150	61	3	1	24	9	0	1	4	8	4	1	1	80	6	56	21
1111.1452947_250.16357	4	6	12	50	7	7	103	133	2	2	72	4	4	19	14	9	68	27	14	14	27	6	7	1	34	98	8	33	8	6	37	7	138	18	10	3	4	39	2	3	13	93	8	2	1	6	11	61	29
1111.1452947_350.16357	4	9	21	67	10	5	73	131	13	10	138	4	8	32	11	62	137	44	18	53	22	12	5	4	21	175	11	76	22	22	35	7	234	27	29	1	5	44	2	5	24	91	16	4	3	15	7	68	27
1111.1452947_450.16357	8	5	22	179	14	9	219	139	3	4	159	6	7	19	9	27	92	34	19	31	29	14	17	5	11	150	31	115	19	12	41	19	204	46	21	0	9	33	1	13	9	192	55	4	16	32	15	74	55
1111.1452947_50.16357	5	3	42	48	6	33	143	239	10	5	75	14	13	37	204	41	106	26	44	27	44	9	10	1	13	66	3	52	11	14	31	34	190	55	1	2	10	46	2	6	2	162	14	2	2	0	15	87	35
1111.1452947_550.16357	4	8	39	86	11	18	261	347	5	3	185	8	16	19	19	175	151	66	32	32	88	20	10	8	85	230	79	108	23	24	33	27	288	106	25	2	5	96	2	12	8	259	22	4	8	39	18	79	75
1111.1452947_650.16357	4	10	108	62	6	51	191	180	9	3	125	6	22	25	16	77	125	88	17	38	49	26	10	10	46	132	32	92	39	46	21	18	255	108	20	2	19	83	0	7	10	147	42	6	6	19	12	66	49
1111.1452947_750.16357	2	5	57	32	5	36	52	227	3	7	65	21	11	7	18	141	125	43	14	35	47	11	7	9	15	131	1	41	21	7	6	9	289	47	2	3	5	41	2	2	1	73	11	1	3	10	13	34	24
1111.1452947_850.16357	4	6	60	67	3	60	22	48	3	0	33	3	6	1	21	58	79	17	10	5	5	7	5	5	7	50	4	8	9	2	9	3	84	59	2	2	4	60	0	3	30	10	1	0	24	27	6	39	13
1111.1452947_950.16357	0	1	27	4	5	24	2	6	0	5	4	1	3	0	0	2	22	6	3	8	3	5	4	1	3	6	3	2	7	0	4	2	49	26	2	1	5	2	48	5	240	2	12	2	0	31	6	10	3
1211.1452947_-149.83643	6	21	78	61	8	71	78	129	18	3	71	15	19	15	194	9	110	46	33	9	52	24	2	1	41	53	11	20	3	4	9	26	192	76	3	1	25	17	2	2	7	40	13	5	0	182	7	93	31
1211.1452947_-249.83643	1	1	48	51	9	39	124	195	6	5	87	17	7	17	321	27	142	28	35	19	39	7	6	5	68	96	8	55	17	2	8	9	247	38	1	2	7	108	2	5	1	82	5	5	2	5	13	128	37
1211.1452947_-349.83643	2	6	45	132	23	78	120	152	9	4	82	12	16	27	49	31	147	22	25	5	57	30	8	6	76	85	12	79	11	4	21	11	267	76	6	3	8	102	1	5	4	116	17	3	3	133	16	67	12
1211.1452947_-449.83643	1	3	100	55	5	111	59	77	2	4	67	36	17	13	47	31	97	18	21	13	40	13	12	1	30	43	3	149	21	1	8	9	225	75	5	5	10	56	3	4	3	29	7	4	3	46	8	57	26
1211.1452947_-49.83643	2	4	60	63	3	46	113	74	10	6	60	9	17	20	250	11	111	48	41	30	44	14	9	2	28	80	9	33	23	18	22	14	221	63	3	2	2	33	2	3	19	71	10	0	4	67	9	103	23
1211.1452947_-549.83643	0	7	13	15	8	12	30	10	2	2	9	10	4	5	14	2	43	12	11	13	9	11	7	2	3	77	2	28	1	3	5	9	86	13	0	1	1	7	1	6	2	1	3	5	1	37	5	33	4
1211.1452947_150.16357	1	1	29	68	22	18	138	257	7	1	87	13	8	29	98	143	139	30	18	22	25	14	8	3	50	146	6	43	20	24	21	20	190	37	7	1	2	105	2	6	27	105	19	4	0	65	18	60	35
1211.1452947_250.16357	2	4	35	145	20	38	137	306	13	7	178	12	23	30	7	42	145	61	29	36	33	32	9	4	30	121	12	108	22	17	13	17	315	99	20	4	5	85	0	7	16	172	31	3	3	61	22	99	82
1211.1452947_350.16357	6	4	16	162	24	15	214	491	9	7	201	29	6	28	27	69	143	54	28	53	41	22	13	8	77	242	36	108	34	12	38	22	298	61	41	6	8	125	5	5	10	305	12	9	5	25	32	123	84
1211.1452947_450.16357	2	2	23	154	23	15	161	226	5	6	138	26	15	43	28	61	128	57	18	46	45	18	10	6	50	135	19	68	18	22	25	16	275	68	38	3	5	69	3	9	6	147	17	3	9	28	20	85	59
1211.1452947_50.16357	1	10	71	37	2	53	85	17	13	3	58	3	15	53	174	50	78	38	11	19	8	19	5	8	26	108	12	48	9	6	15	20	218	71	22	2	18	21	2	3	41	33	15	3	0	99	10	56	25
1211.1452947_550.16357	6	7	76	80	9	57	126	134	0	3	70	14	14	24	35	139	119	63	11	85	60	13	13	6	44	175	14	56	27	22	8	29	240	72	12	4	11	82	2	6	4	157	38	1	6	100	20	42	39
1211.1452947_650.16357	2	1	39	96	14	20	132	275	10	2	129	15	4	35	4	55	88	58	22	23	18	15	12	5	42	157	18	81	24	24	9	12	210	79	36	3	11	100	0	3	2	132	14	3	2	29	23	60	68
1211.1452947_750.16357	0	3	98	26	4	91	32	80	12	2	38	9	16	4	2	87	72	34	18	17	8	4	3	2	4	61	4	46	19	3	4	1	133	104	3	0	9	37	0	0	12	12	36	3	111	6	10	86	21
1211.1452947_850.16357	1	6	51	11	7	53	21	4	6	1	44	4	4	3	1	113	78	18	8	11	9	6	3	6	1	30	3	10	10	3	4	1	92	47	1	0	6	10	1	4	131	4	17	3	39	88	6	48	13
1211.1452947_950.16357	0	0	2	1	0	2	0	1	2	3	3	1	1	2	2	3	8	2	1	1	2	3	2	0	4	1	3	5	2	3	4	0	12	9	1	1	2	4	2	1	268	3	16	1	0	2	2	6	0
1311.1452947_-149.83643	4	2	14	61	10	10	140	254	12	3	79	26	14	36	192	12	146	55	22	14	66	18	4	1	35	57	12	34	44	3	14	7	295	23	7	5	14	59	3	8	3	204	16	2	5	26	25	75	31
1311.1452947_-249.83643	9	13	28	91	6	27	83	170	5	1	61	6	16	25	199	18	90	20	21	6	57	7	6	7	19	68	3	55	9	0	7	9	184	39	5	1	1	51	0	4	3	105	11	1	15	14	9	74	21
1311.1452947_-349.83643	0	2	57	82	8	77	129	272	7	4	39	17	8	28	88	6	124	18	14	6	49	7	6	5	116	97	4	28	21	3	9	6	207	48	2	0	4	41	1	1	1	124	9	4	2	0	13	57	27
1311.1452947_-449.83643	1	5	18	142	6	19	79	116	7	0	41	9	10	14	16	12	128	25	19	6	74	12	7	0	55	61	9	46	10	6	8	8	232	67	1	0	7	135	2	7	8	95	6	4	2	23	15	70	13
1311.1452947_-49.83643	1	7	18	66	4	16	145	149	5	4	57	7	6	46	175	31	118	23	22	15	52	11	5	3	48	77	17	70	7	5	25	8	226	29	7	2	2	44	3	2	5	86	8	4	3	5	13	95	30
1311.1452947_-549.83643	3	9	24	34	4	17	51	30	4	3	7	10	2	6	41	18	48	17	14	32	16	5	12	6	21	19	10	34	2	4	14	8	158	17	4	4	5	18	0	3	5	7	3	1	4	12	13	72	9
1311.1452947_150.16357	2	4	20	151	2	21	185	177	12	3	85	14	7	16	45	109	140	40	8	23	95	8	10	1	25	77	25	55	21	22	19	15	193	34	16	3	3	30	3	5	6	235	15	2	3	2	12	89	39
1311.1452947_250.16357	0	2	75	75	4	41	87	146	4	2	92	12	16	25	6	85	126	40	16	22	44	11	9	1	38	98	8	54	27	19	4	12	210	89	14	0	14	74	3	7	7	111	38	4	4	65	14	44	38
1311.1452947_350.16357	2	9	43	65	8	40	71	224	11	2	79	33	15	30	29	285	132	28	5	18	23	5	6	4	32	89	4	54	24	8	13	25	215	112	15	1	23	93	3	2	29	99	27	8	4	21	14	36	44
1311.1452947_450.16357	1	8	63	137	18	45	115	504	4	4	125	19	17	19	49	213	216	45	18	26	48	13	13	7	59	184	5	69	23	27	20	25	246	104	16	2	16	70	1	3	4	188	23	2	4	58	22	64	63
1311.1452947_50.16357	0	1	18	30	2	17	60	31	15	1	41	6	10	32	162	4	56	11	14	3	28	6	3	2	7	49	7	35	17	6	16	6	162	26	5	1	9	26	1	5	1	53	10	4	2	3	11	41	17
1311.1452947_550.16357	2	1	85	59	3	44	61	196	10	5	66	9	11	21	60	130	112	24	6	19	21	31	8	2	25	58	7	94	28	5	13	20	196	80	14	4	7	43	2	4	5	101	31	6	19	4	18	54	40
1311.1452947_650.16357	1	2	69	82	7	96	53	161	2	2	61	19	8	2	28	97	96	36	14	26	45	18	7	6	17	134	5	49	7	1	25	5	171	64	14	3	21	45	22	4	4	40	27	1	12	31	7	37	32
1311.1452947_750.16357	11	17	56	38	9	23	55	39	14	3	59	15	3	28	88	77	204	61	23	44	23	8	9	5	7	66	9	82	13	9	30	27	231	44	13	2	8	54	1	6	2	40	44	5	11	12	9	64	27
1311.1452947_850.16357	6	37	38	46	5	32	33	35	3	3	46	17	6	1	14	193	98	22	17	20	14	15	3	28	21	34	8	25	10	2	3	4	131	29	6	0	3	27	0	5	67	2	13	1	79	14	9	116	10
1311.1452947_950.16357	2	10	10	13	3	13	8	2	3	1	12	3	7	3	10	25	45	7	3	7	3	10	3	7	2	35	0	15	3	1	2	2	83	12	0	2	3	24	2	1	80	7	7	0	14	30	1	33	4
1411.1452947_-149.83643	8	10	43	213	3	27	153	108	11	1	76	41	17	13	37	92	167	61	35	14	127	18	7	3	55	81	9	86	22	1	12	18	218	63	8	6	6	39	1	5	3	154	28	6	2	68	26	74	45
1411.1452947_-249.83643	3	4	63	118	7	120	97	225	5	2	52	13	26	10	27	9	119	13	18	2	75	10	12	2	81	43	13	35	21	7	6	6	200	78	3	5	12	10	1	8	2	217	11	0	1	30	12	52	26
1411.1452947_-349.83643	4	2	33	104	6	35	91	248	3	4	79	34	11	19	3	6	135	53	8	13	101	20	12	1	76	93	5	55	162	2	4	9	269	40	4	3	18	35	0	6	4	337	14	5	5	7	21	63	29
1411.1452947_-449.83643	6	4	40	146	3	20	107	172	10	3	73	25	7	35	31	29	114	24	39	4	126	21	11	6	99	131	9	70	74	3	4	7	288	29	6	3	10	75	2	11	3	295	10	11	7	11	23	114	34
1411.1452947_-49.83643	7	3	69	132	4	50	161	148	12	2	87	20	11	81	140	33	121	31	27	8	130	29	12	5	47	66	15	67	42	0	25	13	280	51	8	3	8	70	1	2	5	203	19	4	1	55	38	62	28
1411.1452947_-549.83643	5	1	40	307	7	33	113	146	7	4	56	37	4	18	96	58	164	54	23	7	116	26	11	3	41	72	6	68	133	14	12	6	236	43	11	1	7	112	3	9	7	221	3	2	6	0	17	57	22
1411.1452947_150.16357	7	14	88	101	10	63	104	176	25	4	81	15	16	17	178	24	99	26	22	22	34	15	9	6	66	70	3	45	15	11	13	12	179	116	12	3	5	57	0	4	3	82	18	6	3	24	14	34	47
1411.1452947_250.16357	1	1	25	69	5	21	35	169	2	4	62	8	9	10	34	71	116	28	12	8	41	17	7	3	43	79	6	41	23	24	5	13	235	39	3	0	10	71	2	1	5	112	29	1	1	2	19	56	49
1411.1452947_350.16357	22	11	19	52	5	22	45	49	1	3	59	8	8	5	51	56	108	17	10	5	35	14	9	7	17	29	1	11	7	12	13	13	210	24	4	2	18	20	6	5	26	38	21	1	4	34	8	39	23
1411.1452947_450.16357	1	3	51	52	13	46	27	43	5	4	57	15	29	4	21	76	89	18	12	27	25	14	8	2	16	42	6	70	13	9	9	14	221	87	7	2	13	30	1	5	12	28	11	6	3	49	13	28	30
1411.1452947_50.16357	2	4	40	63	2	38	140	187	6	1	81	35	13	58	104	142	171	36	19	13	102	10	7	1	20	34	9	47	19	3	8	30	211	38	3	1	3	45	3	1	3	142	17	5	3	6	10	24	40
1411.1452947_550.16357	3	3	48	52	2	30	89	155	5	2	49	10	23	2	113	165	128	45	19	7	31	20	11	5	19	64	2	80	10	7	9	24	262	63	9	4	6	64	8	5	5	70	6	4	9	2	15	92	35
1411.1452947_650.16357	3	2	46	66	3	35	32	65	3	1	60	16	8	8	24	87	113	21	8	11	57	30	12	5	29	22	5	32	23	8	9	8	155	151	6	2	8	61	24	4	2	18	7	1	1	146	11	83	21
1411.1452947_750.16357	7	6	93	37	8	46	33	36	3	4	42	7	24	11	15	37	79	29	7	35	20	24	5	1	22	65	6	28	9	15	2	3	238	50	4	1	12	57	3	3	2	8	16	2	0	19	9	54	22
1411.1452947_850.16357	1	2	68	29	4	81	28	48	7	2	49	17	15	2	1	134	121	19	11	4	11	19	3	3	6	89	11	21	9	1	1	2	200	42	5	1	13	33	1	2	2	2	10	2	19	0	9	83	11
1411.1452947_950.16357	3	13	112	138	1	128	19	3	3	4	38	13	14	2	6	123	203	16	7	28	34	11	6	6	9	32	6	64	12	2	4	0	166	96	3	5	4	25	4	4	38	5	11	2	14	28	12	105	18
1511.1452947_-149.83643	1	0	37	145	11	22	78	144	4	3	61	16	15	10	25	75	96	49	26	10	60	14	8	3	59	87	6	61	40	3	9	4	270	53	5	2	11	50	0	5	19	216	7	9	6	10	18	37	19
1511.1452947_-249.83643	5	7	14	295	7	14	97	185	4	3	85	21	2	11	53	32	156	58	17	11	104	10	10	2	26	182	3	59	67	7	8	7	331	36	5	2	9	46	1	15	4	267	8	2	2	3	19	90	25
1511.1452947_-349.83643	6	2	17	89	8	37	75	106	3	4	95	52	10	10	77	33	116	32	28	6	46	8	12	3	55	79	7	36	117	5	14	6	241	50	7	2	10	93	2	18	2	327	4	3	3	1	16	55	36
1511.1452947_-449.83643	9	0	67	121	4	62	103	162	8	4	95	25	17	11	31	23	175	60	26	12	144	13	18	7	95	112	12	62	187	4	5	8	366	61	5	4	8	84	3	68	7	457	10	7	3	1	26	35	43
1511.1452947_-49.83643	7	4	36	106	11	49	115	210	10	5	121	34	12	25	177	156	201	44	39	6	71	15	12	9	17	49	5	86	24	6	8	19	311	46	3	3	5	64	1	5	4	186	9	5	1	45	20	65	39
1511.1452947_-549.83643	1	7	61	26	6	47	41	56	16	0	46	43	18	2	7	23	103	32	13	14	55	13	10	2	34	23	4	22	133	3	6	3	134	65	0	5	6	24	1	8	2	151	9	3	1	29	8	17	7
1511.1452947_150.16357	0	5	86	41	2	94	93	98	13	1	85	7	58	20	187	31	67	14	4	4	23	7	6	2	27	27	12	38	22	1	4	6	209	104	6	0	10	56	0	2	1	104	26	2	8	19	13	37	24
1511.1452947_250.16357	4	5	48	71	5	78	73	93	15	1	71	21	9	5	164	204	154	26	11	2	83	12	10	6	26	15	2	69	14	1	22	10	189	72	15	0	6	70	3	19	11	27	16	4	2	8	18	43	28
1511.1452947_350.16357	4	6	108	56	8	89	50	146	21	7	95	44	28	16	118	212	159	35	12	40	97	21	7	5	32	37	10	53	26	4	16	29	298	115	4	0	27	41	33	8	4	47	14	3	1	19	17	85	32
1511.1452947_450.16357	2	2	47	62	11	31	57	114	13	2	58	15	20	9	220	61	100	39	3	16	21	17	14	0	28	24	6	52	25	2	8	2	296	33	6	3	7	75	3	9	9	32	11	3	3	13	15	43	25
1511.1452947_50.16357	3	2	33	94	2	47	92	153	14	1	55	20	8	17	161	69	117	14	18	4	77	17	6	4	26	17	5	44	33	3	3	7	194	47	1	3	7	102	1	7	4	130	3	6	0	28	21	18	24
1511.1452947_550.16357	2	4	70	47	9	48	42	87	2	3	70	19	16	4	56	132	187	69	16	1	81	27	14	4	19	39	4	66	22	9	17	30	263	88	2	0	13	75	3	3	2	37	19	4	13	67	23	103	31
1511.1452947_650.16357	19	12	45	27	7	50	36	22	11	3	60	8	11	3	40	89	91	22	1	6	9	25	5	3	17	30	6	31	7	1	8	1	161	38	4	2	9	62	3	3	6	23	26	1	3	94	7	52	15
1511.1452947_750.16357	3	3	110	24	3	87	37	53	8	1	50	9	24	1	14	128	81	33	2	12	7	35	5	4	0	41	4	35	11	4	1	1	232	73	2	1	13	35	4	7	0	5	25	3	16	44	7	78	22
1511.1452947_850.16357	4	5	73	82	4	55	29	65	5	4	38	2	38	0	1	28	110	13	9	46	7	12	8	1	21	48	4	63	6	4	4	4	127	50	2	1	4	30	4	3	0	1	14	1	0	48	4	61	12
1511.1452947_950.16357	4	2	48	182	2	48	28	9	4	1	71	9	8	12	1	196	204	19	6	87	14	14	17	4	22	23	6	151	11	2	9	3	161	32	8	2	6	10	4	4	27	10	10	1	0	6	18	259	44
1611.1452947_-149.83643	1	13	106	90	6	240	53	68	12	3	177	10	19	5	4	108	176	65	68	46	289	39	7	10	11	28	5	53	48	4	11	4	261	101	7	0	65	43	2	11	4	109	12	4	11	27	24	49	32
1611.1452947_-249.83643	4	5	32	142	5	119	88	41	8	8	207	26	14	11	56	33	142	72	80	16	266	34	9	11	34	78	3	70	236	9	11	2	341	71	12	6	44	86	1	74	6	296	24	5	6	6	18	46	24
1611.1452947_-349.83643	3	5	105	72	12	134	44	60	14	11	191	8	19	3	5	30	99	29	66	23	276	35	15	8	31	72	10	46	134	2	19	5	226	83	10	4	52	51	3	64	3	205	14	2	4	25	20	37	13
1611.1452947_-449.83643	3	5	36	95	8	128	37	29	8	7	144	12	7	7	4	28	90	35	79	29	227	31	15	5	41	57	14	36	142	3	10	9	167	45	6	2	72	41	4	50	5	234	6	5	2	58	14	16	11
1611.1452947_-49.83643	0	3	43	80	7	127	48	123	7	5	162	8	6	15	36	11	121	55	99	43	246	37	6	10	21	27	5	56	48	6	18	3	265	66	5	3	49	75	3	19	2	160	11	2	0	43	21	30	10
1611.1452947_-549.83643	0	0	3	0	0	2	0	1	0	0	1	0	0	0	0	0	1	0	0	0	0	5	2	0	1	1	0	1	0	0	2	0	0	1	0	0	0	0	0	0	36	0	3	1	0	0	0	0	0
1611.1452947_150.16357	9	13	77	52	9	143	66	87	11	6	137	6	11	2	22	38	60	84	73	18	160	28	11	5	23	52	9	44	54	5	11	3	212	51	10	1	37	52	6	24	5	245	10	8	2	222	17	45	24
1611.1452947_250.16357	2	3	77	59	5	145	59	59	11	8	87	42	26	5	25	174	216	50	59	14	189	20	8	5	25	63	16	48	30	5	11	19	296	55	2	1	36	65	3	7	6	182	11	6	4	11	14	37	33
1611.1452947_350.16357	5	4	86	41	12	123	59	71	8	6	87	9	23	0	18	115	98	39	43	25	128	27	6	5	8	18	3	26	19	5	8	0	192	58	5	2	43	33	14	5	2	90	13	3	7	55	15	20	25
1611.1452947_450.16357	7	21	84	30	7	121	27	39	4	3	80	7	10	2	24	48	45	30	86	14	132	30	8	7	16	85	1	27	12	3	3	1	97	33	2	2	40	25	3	9	3	11	10	0	20	46	9	19	16
1611.1452947_50.16357	7	24	69	97	8	144	66	77	3	5	174	18	17	5	28	80	135	44	66	30	240	24	6	11	29	62	10	48	94	3	20	10	200	98	7	3	40	45	2	37	3	231	15	3	4	41	11	31	20
1611.1452947_550.16357	2	4	56	45	5	126	23	45	4	3	90	7	14	2	21	1	47	43	98	34	211	16	3	12	12	36	5	35	28	0	3	2	123	43	2	2	45	16	3	3	3	9	5	5	10	40	11	46	11
1611.1452947_650.16357	1	8	48	16	0	170	9	4	5	2	70	3	5	1	2	4	46	29	57	75	230	11	6	5	1	10	2	30	10	2	2	2	81	31	3	4	54	4	0	3	1	0	5	1	8	15	8	46	6
1611.1452947_750.16357	8	6	96	9	3	190	1	6	3	2	105	1	13	2	0	5	31	12	53	92	219	28	8	2	1	1	2	1	11	2	2	3	45	73	2	3	124	3	4	6	1	2	9	3	0	5	7	4	1
1611.1452947_850.16357	2	1	93	51	7	200	14	5	4	6	129	3	23	2	3	53	85	19	70	101	247	25	9	6	4	1	2	23	14	0	6	1	111	80	1	1	69	3	3	4	7	3	4	2	11	27	9	46	14
1611.1452947_950.16357	2	5	46	119	5	59	25	3	4	0	46	0	8	1	3	113	117	10	5	42	20	28	6	4	22	13	2	60	10	2	5	4	99	27	7	0	6	5	1	2	1	2	13	1	1	33	9	92	26
1711.1452947_-149.83643	4	3	50	60	5	100	56	10	8	5	156	4	20	2	26	30	104	35	73	17	222	24	18	7	13	75	3	51	178	3	8	3	336	86	7	6	58	64	0	87	2	211	20	3	3	18	18	24	14
1711.1452947_-249.83643	1	11	37	56	4	130	37	97	7	5	139	7	12	5	14	28	138	38	70	18	234	14	9	7	17	46	4	49	71	4	5	0	201	30	5	3	50	47	2	33	3	158	15	0	0	58	21	14	18
1711.1452947_-349.83643	3	3	73	54	6	181	33	38	11	6	157	12	7	2	4	41	117	52	62	11	246	38	12	4	32	80	7	46	118	2	10	6	326	72	5	2	74	45	7	35	2	225	8	3	4	66	17	11	18
1711.1452947_-449.83643	5	7	46	70	12	121	52	39	11	9	151	6	18	4	28	25	93	21	83	24	220	28	14	3	34	81	8	48	185	1	6	5	237	85	7	1	59	51	9	36	5	210	11	4	3	27	19	36	17
1711.1452947_-49.83643	7	6	37	90	4	134	45	86	6	8	148	12	70	3	23	36	149	41	85	31	236	25	8	1	20	34	7	61	96	3	8	2	231	30	7	3	56	82	2	18	2	85	15	5	5	112	20	37	12
1711.1452947_-549.83643	1	1	19	14	0	91	7	4	3	0	20	1	2	1	11	0	15	6	9	15	29	4	2	1	7	5	0	1	22	2	1	0	36	37	0	1	15	1	0	2	21	6	1	1	5	0	0	2	0
1711.1452947_150.16357	3	6	63	33	5	161	47	25	4	4	144	23	4	4	7	38	106	42	83	17	239	21	9	7	16	30	4	47	82	5	16	3	197	92	6	4	56	40	2	34	4	206	13	2	2	23	18	31	12
1711.1452947_250.16357	1	1	72	17	5	174	37	9	8	6	113	5	10	0	4	7	53	71	99	41	436	23	12	4	15	22	4	38	31	8	5	0	97	48	1	5	75	23	2	12	2	110	4	4	3	13	15	41	12
1711.1452947_350.16357	3	3	56	85	6	151	42	52	6	3	102	13	20	1	8	45	100	69	103	24	290	18	7	6	4	48	3	68	33	14	3	0	137	59	5	3	49	53	0	14	1	55	3	3	12	11	17	90	24
1711.1452947_450.16357	1	7	64	24	7	217	12	9	5	0	167	10	10	3	4	31	92	47	96	23	276	31	7	5	9	15	3	20	38	1	3	2	100	40	2	1	74	14	10	7	1	42	23	3	5	53	22	48	12
1711.1452947_50.16357	3	1	105	34	7	190	35	29	0	4	134	11	22	1	15	27	109	44	95	30	379	26	12	7	16	20	5	44	113	4	3	4	164	87	2	1	85	25	0	50	3	144	9	4	0	14	17	18	18
1711.1452947_550.16357	1	6	37	21	6	157	14	49	6	3	121	2	8	0	8	58	91	100	94	50	275	12	7	9	0	36	4	42	30	7	6	1	87	21	1	1	82	44	0	4	3	8	27	3	13	53	10	69	11
1711.1452947_650.16357	3	2	74	13	1	195	1	5	3	2	66	4	11	2	0	3	32	17	103	33	316	21	3	3	1	2	4	0	15	4	2	0	37	30	2	4	65	4	1	2	1	0	4	2	1	28	21	0	5
1711.1452947_750.16357	0	1	50	26	0	71	5	2	1	0	43	3	5	1	0	6	21	2	65	72	170	11	3	2	1	0	1	3	9	1	0	1	17	28	0	0	75	2	1	3	3	0	1	0	1	3	8	10	2
1711.1452947_850.16357	0	8	60	15	6	302	3	7	3	5	148	1	8	1	4	12	35	13	96	136	386	16	13	2	4	1	4	1	41	4	2	1	51	43	0	2	96	4	1	0	3	5	5	3	14	23	15	2	3
1711.1452947_950.16357	1	6	207	127	3	313	6	15	4	3	56	2	7	2	1	42	86	19	26	72	104	35	8	3	2	13	5	35	23	1	4	3	91	102	4	3	40	5	1	4	8	1	12	2	8	21	7	25	25
1811.1452947_-149.83643	8	15	41	189	4	19	91	126	9	4	68	22	10	7	50	136	187	50	19	13	133	26	8	16	24	88	17	100	76	6	19	10	265	41	7	7	13	77	5	15	3	187	12	2	2	34	16	49	25
1811.1452947_-249.83643	5	3	40	216	7	6	90	276	14	8	61	11	9	32	130	20	142	43	27	18	97	26	11	5	43	118	13	76	56	4	27	6	345	89	8	5	5	69	5	16	3	240	5	4	3	6	20	45	23
1811.1452947_-349.83643	2	3	28	70	10	19	66	168	9	3	95	7	3	13	31	27	136	39	39	11	73	18	5	9	114	118	8	60	102	2	4	1	294	40	2	1	3	76	3	24	10	280	4	7	1	25	10	30	23
1811.1452947_-449.83643	3	19	86	63	7	51	92	140	17	3	69	29	18	14	28	50	184	52	32	15	115	21	10	10	75	45	8	52	174	4	8	6	332	64	6	6	17	64	4	28	6	242	11	4	6	22	26	16	13
1811.1452947_-49.83643	3	1	48	103	8	22	121	90	14	8	76	51	11	6	46	121	144	44	15	14	80	20	5	4	37	78	8	122	142	7	7	8	305	61	6	2	9	79	9	6	19	166	19	4	1	12	21	88	15
1811.1452947_-549.83643	1	2	12	142	3	40	30	28	1	2	14	9	8	8	17	9	64	17	1	8	27	17	8	4	14	20	3	22	23	3	5	6	131	25	2	0	11	23	2	0	65	42	5	1	3	0	6	15	9
1811.1452947_150.16357	22	19	111	49	8	87	72	51	18	2	61	11	110	24	84	68	105	21	7	69	45	26	8	5	17	15	7	29	36	4	5	7	283	109	12	3	19	102	3	4	14	28	27	1	2	104	17	43	19
1811.1452947_250.16357	2	1	66	72	4	93	26	34	5	3	34	15	17	7	23	57	99	27	14	54	79	29	8	2	13	29	6	30	18	3	11	16	176	70	3	2	19	24	0	1	4	9	4	3	4	53	4	30	13
1811.1452947_350.16357	3	13	63	27	7	64	31	20	13	2	48	3	18	6	91	5	45	39	3	7	15	17	5	3	5	16	6	46	5	2	7	3	151	76	7	0	10	66	0	1	2	17	7	3	3	83	6	37	18
1811.1452947_450.16357	1	3	32	22	6	23	25	57	21	9	57	16	21	2	29	101	103	60	2	19	64	20	7	3	16	23	2	57	24	6	16	25	212	60	5	2	8	47	2	19	1	54	12	0	4	71	7	34	17
1811.1452947_50.16357	5	6	71	69	4	56	73	194	8	3	80	9	17	2	103	35	103	30	20	15	49	25	7	4	26	79	13	72	28	2	18	6	319	84	5	1	21	83	1	4	12	64	13	2	7	43	18	38	10
1811.1452947_550.16357	1	1	20	88	4	17	59	131	16	5	76	14	7	7	106	172	141	68	17	5	48	17	6	6	6	34	7	78	9	7	9	26	225	40	7	4	5	80	2	2	4	41	8	3	6	28	13	133	34
1811.1452947_650.16357	1	2	101	47	7	114	38	68	6	5	45	3	15	4	72	69	89	56	16	12	29	15	5	3	14	67	2	78	14	2	19	1	250	69	2	3	7	68	1	8	12	49	14	6	11	63	10	63	30
1811.1452947_750.16357	1	1	71	51	4	70	13	153	7	3	32	9	15	0	21	41	62	31	7	7	9	12	5	5	27	35	1	41	4	2	3	0	101	49	1	2	4	23	1	0	3	18	2	2	2	2	14	74	16
1811.1452947_850.16357	1	8	37	67	6	42	7	3	0	3	56	3	5	1	0	67	109	23	3	45	20	14	1	0	7	13	1	53	8	3	4	1	97	47	1	1	5	5	0	3	2	0	9	1	3	129	6	50	13
1811.1452947_950.16357	3	8	79	269	7	79	53	19	7	5	81	11	18	6	6	285	274	32	20	129	44	26	16	7	26	35	7	140	16	2	3	13	253	60	6	4	5	7	1	6	14	5	10	4	6	110	20	281	57
1911.1452947_-149.83643	1	1	51	160	3	33	193	297	4	2	57	15	20	33	21	34	194	55	44	14	163	14	18	7	102	84	23	76	21	10	28	11	272	32	12	2	11	60	2	5	10	352	13	3	0	2	9	83	37
1911.1452947_-249.83643	2	2	52	166	6	45	112	301	5	6	61	9	9	14	62	10	103	42	22	13	104	20	5	6	132	89	9	46	29	5	19	3	246	60	8	3	8	37	3	3	15	252	15	3	3	28	7	45	22
1911.1452947_-349.83643	7	7	12	96	11	13	108	163	12	3	42	15	16	18	24	22	125	32	29	29	82	16	9	3	115	119	31	63	48	8	22	11	256	36	8	1	4	86	2	10	4	243	7	5	3	39	19	66	18
1911.1452947_-449.83643	3	9	43	190	10	22	119	145	20	7	78	28	17	5	45	31	134	36	34	25	121	19	8	5	50	153	25	121	66	3	15	13	328	38	7	0	8	74	3	5	6	191	10	1	5	2	17	74	20
1911.1452947_-49.83643	1	4	63	210	14	44	171	156	10	2	81	20	18	16	139	67	148	51	31	6	163	23	11	2	37	177	12	115	33	4	34	13	279	57	9	1	5	51	4	5	7	201	15	4	6	57	19	97	29
1911.1452947_-549.83643	7	11	59	220	3	80	27	70	5	2	56	15	23	3	103	16	90	28	4	20	58	21	15	5	37	22	3	46	40	4	8	7	219	43	8	1	16	51	6	5	55	24	9	2	15	114	10	79	18
1911.1452947_150.16357	2	3	35	112	3	19	132	144	15	4	83	18	13	24	284	126	106	35	20	17	54	23	4	8	50	120	19	50	16	22	13	41	238	19	10	5	7	68	5	6	17	115	29	3	8	43	16	82	31
1911.1452947_250.16357	11	4	54	114	19	43	72	427	6	2	47	11	41	2	89	53	91	26	11	14	55	18	11	8	75	54	7	48	32	4	16	7	202	62	7	5	4	93	1	8	16	109	12	2	6	8	13	38	37
1911.1452947_350.16357	2	4	50	117	10	30	46	311	4	2	49	18	15	5	105	131	125	38	5	4	31	15	5	5	66	71	10	49	9	13	12	7	211	68	6	0	15	41	3	3	4	70	14	2	6	12	8	55	28
1911.1452947_450.16357	2	1	38	111	7	23	55	170	5	2	59	15	16	13	135	200	114	45	20	11	68	15	7	2	38	111	7	40	22	7	24	36	242	106	8	4	8	53	1	2	4	68	10	2	0	67	12	46	30
1911.1452947_50.16357	1	2	19	57	2	13	77	53	7	5	28	7	6	13	72	24	56	42	15	6	50	12	8	4	28	36	23	51	14	10	9	5	218	21	7	2	6	54	1	7	19	114	3	3	7	4	7	78	14
1911.1452947_550.16357	3	0	121	55	6	72	41	109	1	1	39	14	28	5	94	124	109	32	9	17	68	17	5	9	19	58	11	38	17	10	28	5	246	113	9	1	19	68	20	2	7	28	19	3	6	17	10	103	34
1911.1452947_650.16357	12	7	133	39	9	93	47	124	10	2	46	38	20	13	95	165	171	24	11	20	50	24	9	5	5	27	1	38	11	6	6	21	250	134	8	2	14	105	2	4	8	35	23	6	5	12	9	50	25
1911.1452947_750.16357	0	0	39	40	0	30	53	91	0	1	23	12	6	6	15	51	150	22	11	19	42	11	1	4	27	69	10	70	12	3	9	4	129	47	3	3	8	24	0	3	3	6	9	0	1	3	12	40	14
1911.1452947_850.16357	1	5	102	37	2	97	34	66	6	1	47	7	42	0	5	72	116	20	8	19	15	25	4	4	8	28	8	34	16	1	3	7	134	75	2	1	8	41	5	2	68	27	11	2	13	82	12	79	25
1911.1452947_950.16357	2	2	30	142	9	32	34	11	4	1	48	12	18	3	2	55	287	13	8	57	24	10	2	3	13	9	2	88	12	0	6	2	243	40	4	4	4	7	4	5	10	2	5	0	0	3	11	108	14
2011.1452947_-149.83643	6	3	20	73	3	31	157	208	0	2	47	11	13	10	29	7	115	23	18	13	51	21	8	4	91	55	2	19	15	4	8	10	246	41	3	1	7	26	0	0	5	154	8	2	1	0	15	73	43
2011.1452947_-249.83643	5	4	41	120	13	23	142	230	6	4	89	12	9	34	194	20	167	41	26	14	85	31	9	6	161	136	6	105	24	4	23	10	329	42	8	2	11	85	2	6	3	147	24	4	3	8	17	115	41
2011.1452947_-349.83643	13	5	56	69	12	47	100	204	10	9	65	39	13	17	42	28	164	47	28	13	85	15	10	4	80	183	7	118	6	11	17	22	288	26	5	6	12	130	2	2	31	208	15	3	3	13	31	116	19
2011.1452947_-449.83643	3	7	29	200	6	12	61	93	15	3	59	45	48	14	89	9	222	41	21	32	86	22	4	1	21	119	3	114	22	5	9	12	207	21	5	3	6	95	2	2	5	108	7	3	4	33	24	71	31
2011.1452947_-49.83643	1	4	75	110	7	49	175	137	14	5	76	9	28	32	98	3	125	30	14	19	54	14	8	2	43	89	6	60	17	2	48	15	309	86	5	4	28	29	6	7	21	165	13	2	4	56	20	117	38
2011.1452947_-549.83643	7	11	31	206	6	36	49	59	17	4	70	12	17	13	67	14	142	30	15	8	105	28	7	6	10	24	1	35	22	2	16	6	235	22	4	3	4	62	1	3	16	33	9	0	5	7	19	56	22
2011.1452947_150.16357	2	10	40	149	12	26	216	334	12	4	93	26	10	24	128	82	184	63	36	37	104	26	13	6	72	104	18	55	25	15	15	24	244	44	24	2	9	82	1	5	25	310	17	0	7	5	33	81	46
2011.1452947_250.16357	4	4	21	125	9	18	145	349	7	4	146	14	19	41	43	120	147	85	19	37	25	32	12	5	64	166	15	91	21	32	10	17	282	34	17	5	17	68	3	7	14	163	51	4	3	5	34	51	52
2011.1452947_350.16357	8	5	17	54	7	22	82	196	5	4	103	25	8	21	39	208	161	39	12	40	29	23	5	6	42	145	5	89	8	51	22	28	167	38	29	2	12	78	3	2	7	107	25	5	4	36	19	60	55
2011.1452947_450.16357	5	4	29	112	13	25	36	375	5	1	114	8	17	30	28	111	131	33	20	34	27	39	6	3	59	93	5	68	10	23	17	11	186	108	9	1	7	62	2	1	6	81	9	6	2	4	21	64	35
2011.1452947_50.16357	9	6	35	159	6	36	188	166	15	5	75	28	19	40	211	9	147	51	27	26	73	28	11	6	62	167	15	71	27	14	25	16	304	32	6	9	6	43	4	6	41	246	15	4	3	4	28	121	29
2011.1452947_550.16357	4	1	63	94	5	68	41	175	4	3	68	20	29	11	141	322	151	28	13	23	28	12	11	1	32	136	6	63	22	19	9	18	189	76	5	1	8	66	0	3	9	81	15	4	7	5	12	48	29
2011.1452947_650.16357	0	0	13	55	6	4	41	103	4	0	60	19	3	4	64	176	151	21	8	15	63	2	5	4	6	82	5	69	7	2	11	17	172	101	4	2	6	40	0	2	1	36	69	3	21	39	9	67	21
2011.1452947_750.16357	1	0	53	29	0	40	8	7	3	1	15	5	3	0	0	24	62	7	7	7	11	11	2	2	2	12	3	7	5	2	1	5	75	36	1	2	5	14	2	2	42	6	4	0	5	38	3	28	3
2011.1452947_850.16357	4	4	54	21	3	26	20	53	5	1	54	7	7	3	0	83	57	17	10	17	10	25	11	7	5	91	1	37	6	2	4	2	180	67	1	4	7	50	21	4	45	19	4	1	4	57	13	93	19
2011.1452947_950.16357	2	7	35	81	3	20	26	6	13	1	52	28	4	3	6	147	139	17	19	19	13	15	3	9	11	65	4	49	9	1	4	0	115	50	1	0	2	20	43	3	7	3	15	1	41	15	3	110	24
2111.1452947_-149.83643	11	8	46	141	9	57	151	163	4	1	74	11	15	25	50	12	170	31	28	26	137	13	11	3	55	49	3	46	15	1	27	25	253	65	5	0	13	39	0	3	7	107	9	3	3	4	9	122	21
2111.1452947_-249.83643	5	7	45	75	9	35	129	370	9	3	31	20	6	4	35	25	142	29	46	17	110	13	7	4	80	57	7	68	12	3	14	15	254	35	9	2	11	132	0	2	5	91	11	3	4	9	21	125	26
2111.1452947_-349.83643	1	7	45	46	5	25	71	133	8	2	54	23	14	28	21	28	127	43	40	8	20	21	6	5	37	58	11	65	18	4	10	15	202	29	3	3	5	119	1	4	4	127	5	1	4	48	21	59	16
2111.1452947_-449.83643	0	2	29	28	4	22	37	35	13	4	39	15	3	3	4	10	87	27	3	4	29	14	3	2	21	47	4	41	7	2	2	7	102	44	3	0	6	52	1	1	5	40	5	1	2	106	3	14	12
2111.1452947_-49.83643	4	3	19	45	3	10	94	59	9	4	49	7	8	57	259	31	119	33	46	6	35	11	5	4	9	42	4	37	27	3	13	58	183	27	4	4	2	43	1	5	4	89	8	3	3	24	12	104	13
2111.1452947_-549.83643	2	9	53	247	7	44	45	16	8	1	34	8	7	23	46	27	115	31	4	12	25	33	10	11	5	13	1	19	12	2	6	6	149	42	5	1	5	34	0	3	6	13	4	4	7	23	22	39	14
2111.1452947_150.16357	1	5	58	46	6	36	50	19	2	3	43	1	7	9	67	4	60	24	7	9	4	34	10	5	19	57	9	40	10	6	13	6	129	71	8	1	11	36	1	3	1	65	22	2	0	41	11	35	18
2111.1452947_250.16357	3	4	58	68	14	52	116	345	5	4	105	11	12	12	6	21	87	39	9	31	20	19	7	7	49	112	8	60	15	19	14	13	180	106	28	3	12	43	3	3	2	150	17	2	5	21	24	48	53
2111.1452947_350.16357	7	3	54	161	15	49	159	392	4	7	128	17	15	27	20	82	136	58	20	36	43	38	3	6	44	173	25	123	30	23	20	23	265	88	20	4	10	76	4	5	23	153	26	5	2	19	18	64	59
2111.1452947_450.16357	5	10	35	121	12	25	85	382	4	7	85	12	18	11	38	170	135	36	23	19	33	35	7	1	58	132	10	61	14	13	19	19	160	120	34	1	2	72	2	3	18	110	14	3	1	36	22	58	48
2111.1452947_50.16357	9	5	33	65	1	26	107	60	8	3	55	10	11	31	93	6	97	31	8	3	42	6	5	3	12	38	5	23	9	4	19	7	145	26	4	1	6	30	2	5	2	113	7	1	3	6	11	60	18
2111.1452947_550.16357	6	2	51	122	10	33	120	463	6	5	125	16	22	15	41	159	157	71	11	15	49	17	12	5	67	155	12	77	20	15	11	18	276	96	9	5	8	52	4	2	45	170	61	8	2	5	18	49	47
2111.1452947_650.16357	2	0	40	49	8	16	110	209	6	1	108	8	4	1	15	117	134	53	15	27	50	33	10	7	31	89	5	123	15	7	15	11	182	70	4	6	6	33	4	3	2	67	22	5	44	102	13	57	24
2111.1452947_750.16357	16	13	65	57	6	46	67	70	9	1	76	10	21	8	16	237	130	43	28	11	42	15	3	14	24	73	4	57	20	23	31	11	227	61	4	1	5	87	4	4	3	25	47	0	111	81	12	158	18
2111.1452947_850.16357	5	3	13	10	3	12	14	4	5	0	19	6	7	3	5	44	38	14	1	9	10	12	1	5	6	10	4	14	10	9	5	1	106	21	2	0	4	6	37	1	40	2	6	1	49	29	3	64	3
2111.1452947_950.16357	1	0	4	6	2	8	1	5	1	0	12	1	0	0	0	2	28	4	3	3	3	15	0	4	2	11	7	4	1	1	2	0	14	5	0	0	2	2	145	0	120	0	13	2	0	47	3	30	0
2211.1452947_-149.83643	2	29	112	108	12	54	49	97	1	1	38	9	14	22	83	13	125	34	22	19	67	27	4	5	14	25	8	30	9	3	15	1	161	94	4	1	9	52	1	4	6	39	10	1	4	78	7	63	13
2211.1452947_-249.83643	4	3	53	180	6	38	75	144	11	7	52	5	19	9	82	39	140	27	41	22	101	23	9	9	10	154	8	76	20	5	27	8	291	103	2	4	13	99	0	5	17	46	20	1	7	2	9	154	21
2211.1452947_-349.83643	1	5	37	186	5	23	24	48	3	0	35	10	10	4	4	20	54	23	13	5	18	14	1	12	17	51	10	32	5	2	20	3	101	112	5	2	5	21	29	5	3	26	2	3	2	2	7	34	6
2211.1452947_-449.83643	7	35	54	333	11	18	96	166	10	5	66	32	31	25	38	85	214	53	20	39	97	43	4	16	25	196	34	101	14	12	23	12	244	31	4	5	3	113	2	8	7	44	15	2	1	45	19	100	14
2211.1452947_-49.83643	3	11	49	87	9	29	73	152	6	2	66	15	11	6	127	138	128	33	17	15	59	70	6	7	21	118	4	35	10	33	12	31	251	66	4	2	10	39	4	7	4	78	17	1	4	30	16	103	20
2211.1452947_-549.83643	0	9	60	274	5	44	51	70	4	1	42	6	7	3	49	33	347	41	11	15	42	23	3	3	5	29	18	45	6	3	25	3	186	55	3	0	6	50	1	3	10	8	11	1	0	2	6	64	8
2211.1452947_150.16357	1	4	59	98	8	24	102	88	1	8	91	12	13	16	140	40	106	43	29	22	41	12	6	5	36	161	7	37	13	3	25	11	241	33	15	4	8	60	2	4	6	86	5	1	3	1	7	125	45
2211.1452947_250.16357	4	3	27	39	0	11	44	20	2	0	65	5	10	13	13	11	71	24	7	29	20	18	8	2	7	126	16	46	5	11	15	10	164	106	4	1	8	39	2	3	5	50	22	4	0	24	8	40	28
2211.1452947_350.16357	5	2	17	76	12	11	109	124	4	1	158	11	14	14	17	16	119	16	18	49	15	22	6	7	36	184	13	126	10	10	46	19	182	93	12	2	3	47	1	4	15	127	9	4	4	42	10	78	45
2211.1452947_450.16357	1	5	57	178	15	42	113	434	8	5	215	19	12	24	21	63	127	58	34	71	32	37	20	8	62	148	13	132	30	16	55	34	278	126	12	4	9	19	3	9	5	182	17	7	14	27	22	90	69
2211.1452947_50.16357	3	4	94	70	7	60	108	187	3	4	47	9	25	26	162	6	90	51	26	19	66	22	9	4	26	60	11	46	17	18	16	14	188	108	6	1	6	44	2	3	12	141	8	0	4	22	12	76	21
2211.1452947_550.16357	8	4	35	244	25	11	182	602	1	5	190	26	14	27	18	118	220	54	40	43	53	37	18	10	85	244	13	131	28	37	48	18	313	147	31	6	10	116	3	4	10	199	38	11	13	3	31	122	52
2211.1452947_650.16357	9	4	50	94	20	26	137	341	6	5	198	32	14	32	24	266	173	89	25	30	49	38	11	13	46	231	6	102	52	23	21	33	285	171	29	7	5	121	1	8	6	239	66	9	21	19	39	66	71
2211.1452947_750.16357	3	6	66	56	14	38	87	38	6	6	86	4	12	15	36	43	70	55	12	18	29	27	6	5	10	212	3	102	22	5	21	10	169	219	8	2	17	67	1	2	1	74	15	3	38	23	6	68	24
2211.1452947_850.16357	5	8	56	13	5	31	15	8	2	2	18	0	14	1	1	23	32	12	5	16	2	13	3	8	3	7	4	13	5	0	5	6	92	69	2	0	4	7	0	2	89	5	6	0	19	0	4	14	17
2211.1452947_950.16357	2	0	9	3	1	6	1	2	3	0	4	2	2	1	1	2	11	6	0	7	0	7	3	2	0	1	3	5	2	0	2	0	24	13	0	0	9	3	2	1	218	4	15	0	2	20	1	2	3
2311.1452947_-149.83643	5	7	75	20	0	65	34	18	10	2	19	4	8	0	11	8	67	11	13	11	22	8	5	2	4	56	2	28	8	2	10	10	102	41	3	0	15	29	0	1	7	7	4	1	1	18	6	29	10
2311.1452947_-249.83643	4	0	52	82	5	22	24	33	4	3	36	19	11	4	28	80	106	15	22	6	34	33	5	7	9	42	4	84	14	2	15	27	138	27	5	0	4	61	29	0	11	7	4	2	2	49	4	44	9
2311.1452947_-349.83643	3	2	66	98	16	29	33	66	4	2	62	29	12	4	9	131	131	28	1	84	19	36	4	8	18	67	16	59	16	5	19	7	136	255	6	3	7	24	30	0	4	13	4	1	1	61	9	39	12
2311.1452947_-449.83643	6	9	55	95	6	30	49	194	4	2	72	41	16	5	40	242	230	35	10	28	52	16	6	13	14	155	10	50	9	14	8	30	175	29	3	1	4	50	2	2	6	17	14	1	2	21	5	75	16
2311.1452947_-49.83643	4	6	35	90	11	11	155	315	8	5	80	21	11	1	49	72	162	33	50	20	58	17	8	6	11	85	6	55	10	1	17	5	228	46	4	3	12	48	21	3	61	113	7	3	6	37	12	166	21
2311.1452947_-549.83643	2	14	106	294	4	63	32	155	5	6	64	18	25	0	9	116	195	34	9	5	47	40	6	11	7	50	5	13	5	2	9	1	232	73	1	0	16	60	2	1	1	5	11	0	1	121	9	79	9
2311.1452947_150.16357	0	0	98	36	6	52	39	19	4	1	58	2	14	0	14	14	77	24	15	23	7	44	6	3	9	71	4	30	9	2	19	2	138	134	1	1	12	18	0	3	2	16	5	3	13	78	4	52	13
2311.1452947_250.16357	4	2	20	42	4	13	74	92	5	1	43	17	14	23	72	75	136	58	22	15	47	23	5	4	8	72	7	28	7	3	13	7	215	20	5	1	8	46	1	2	15	155	12	0	3	14	9	63	20
2311.1452947_350.16357	4	1	59	92	15	34	76	259	11	11	97	9	11	14	2	97	90	38	21	29	20	21	6	3	35	122	7	70	21	8	22	16	175	49	14	5	3	37	5	1	5	120	15	1	3	44	13	62	33
2311.1452947_450.16357	0	1	41	155	3	30	109	172	6	1	98	11	9	13	4	53	98	55	18	25	12	15	12	6	19	79	12	59	18	4	21	32	141	109	23	1	11	7	3	4	30	107	35	1	2	3	8	39	33
2311.1452947_50.16357	2	3	25	143	7	7	105	82	11	1	41	9	4	9	109	60	121	28	15	6	18	24	1	1	19	98	4	25	21	2	24	19	129	26	10	1	5	47	3	6	2	52	7	1	1	7	8	64	11
2311.1452947_550.16357	3	2	36	105	17	24	201	203	5	6	188	14	9	16	48	28	150	56	44	27	62	30	10	5	39	184	19	147	29	20	32	25	283	133	10	2	3	63	1	3	38	158	22	4	9	11	22	78	68
2311.1452947_650.16357	5	3	30	65	10	23	178	81	4	2	143	8	15	17	45	92	140	58	13	73	26	35	9	5	39	265	22	149	30	11	35	41	299	405	20	3	11	27	3	4	9	156	33	7	8	5	22	106	44
2311.1452947_750.16357	2	3	25	56	9	21	220	82	4	3	145	8	10	29	48	31	91	66	9	32	47	33	14	7	50	224	43	117	40	35	25	11	248	143	36	0	12	62	4	6	8	206	57	2	3	2	17	74	49
2311.1452947_850.16357	8	3	58	94	4	19	72	142	4	4	53	11	46	3	8	66	71	17	17	27	19	27	3	7	22	58	19	49	10	4	9	12	113	86	20	3	6	50	6	2	25	42	13	3	25	69	6	57	13
2311.1452947_950.16357	1	2	51	61	8	34	47	10	6	4	50	3	6	10	2	103	159	33	16	26	27	10	6	23	5	122	2	35	16	1	2	3	236	52	3	3	9	60	2	1	40	11	5	2	29	9	10	86	25
2411.1452947_-149.83643	2	1	88	213	6	58	57	36	3	0	83	18	15	9	16	21	212	32	17	30	33	21	6	7	5	123	2	80	9	10	30	20	239	54	2	6	5	39	6	3	40	13	4	3	2	3	18	99	9
2411.1452947_-249.83643	10	19	37	441	19	13	70	104	3	7	71	30	5	25	6	93	338	31	9	15	87	14	12	10	10	82	1	39	13	5	18	8	201	24	5	3	1	52	2	3	16	11	5	4	4	17	21	96	8
2411.1452947_-349.83643	4	5	56	105	9	27	41	86	6	3	45	12	10	10	5	53	121	41	18	20	50	11	1	2	1	49	3	6	14	0	20	2	200	37	3	1	8	59	3	1	6	29	14	2	13	88	8	146	13
2411.1452947_-449.83643	0	8	66	179	7	51	27	23	3	3	52	11	15	4	20	111	229	33	19	16	16	21	6	5	7	56	2	11	20	5	35	14	210	66	1	1	7	91	2	2	3	16	6	2	2	15	8	124	10
2411.1452947_-49.83643	0	12	62	107	5	26	42	12	0	0	32	9	31	4	5	4	60	26	6	104	5	17	4	5	1	75	3	20	10	5	11	3	99	55	0	1	5	38	2	4	22	16	13	1	2	153	7	55	3
2411.1452947_-549.83643	5	2	102	34	9	99	14	26	1	1	45	9	13	4	5	15	85	52	8	10	12	24	5	5	4	15	14	26	7	2	8	2	154	66	3	3	8	52	1	4	31	1	13	2	7	23	19	43	9
2411.1452947_150.16357	12	2	52	95	12	19	88	144	7	1	61	14	7	8	51	35	172	65	58	8	30	23	3	9	25	84	4	27	10	8	15	4	236	39	8	4	4	51	5	5	29	118	12	2	28	12	18	135	19
2411.1452947_250.16357	2	4	25	281	18	15	117	56	8	2	93	13	8	25	79	20	167	73	37	16	58	22	4	3	6	64	1	47	25	1	27	17	233	21	4	4	7	83	2	8	7	164	17	2	8	6	23	84	24
2411.1452947_350.16357	4	2	41	110	17	21	87	28	7	6	34	8	10	2	8	45	123	52	17	17	18	23	3	6	12	178	7	61	8	10	25	13	157	107	10	3	1	37	1	3	20	53	19	0	22	1	12	60	19
2411.1452947_450.16357	1	24	34	24	1	40	23	2	3	3	45	4	17	1	2	12	30	19	3	12	15	19	4	4	4	45	4	16	12	4	5	3	143	55	2	0	12	12	0	1	6	22	8	1	1	281	10	20	8
2411.1452947_50.16357	2	10	8	149	23	5	38	125	3	2	48	16	5	3	25	32	176	32	25	8	30	16	3	2	7	115	5	67	7	2	21	2	138	8	2	1	3	49	1	2	18	35	9	3	2	2	10	75	4
2411.1452947_550.16357	3	5	15	77	8	12	154	54	0	7	171	10	8	12	17	18	184	75	19	31	26	22	10	6	34	131	14	127	14	12	31	18	206	81	9	2	9	27	0	5	6	115	14	5	4	1	17	63	59
2411.1452947_650.16357	3	11	44	48	20	59	79	59	10	6	126	6	29	16	3	11	136	64	11	47	19	25	9	5	18	117	23	109	17	6	17	12	320	168	17	0	21	28	3	1	8	74	33	7	3	30	22	61	55
2411.1452947_750.16357	0	3	76	62	28	35	128	75	12	6	170	6	18	12	16	8	141	55	22	51	17	30	10	7	23	275	7	143	12	4	38	13	193	117	16	2	19	40	2	9	2	90	16	5	7	3	10	44	23
2411.1452947_850.16357	0	5	39	66	11	22	96	131	9	3	173	8	9	25	33	16	143	67	18	25	22	24	9	1	29	126	9	119	23	4	20	19	174	196	24	4	10	17	4	8	7	72	9	2	6	4	55	76	22
2411.1452947_950.16357	2	19	25	32	11	32	100	92	6	3	117	11	12	10	17	20	103	37	12	50	20	43	7	8	26	120	31	92	34	9	15	19	184	116	11	1	13	39	0	4	14	69	26	1	12	72	13	59	30
911.1452947_-149.83643	2	12	99	114	1	57	17	14	8	0	43	12	26	1	7	100	181	13	20	6	17	13	5	4	8	45	4	20	8	4	7	17	162	94	1	1	11	40	6	7	17	14	10	1	0	84	8	54	10
911.1452947_-249.83643	1	14	55	191	7	47	68	109	4	4	65	11	9	6	12	26	106	24	22	7	63	23	8	2	32	62	2	42	15	3	14	12	146	51	4	1	11	75	1	2	12	49	18	3	1	227	11	50	10
911.1452947_-349.83643	3	15	22	143	9	13	55	73	8	2	50	17	5	6	23	67	114	16	16	14	37	15	7	2	12	99	3	57	8	1	8	7	114	30	0	2	6	87	1	8	5	51	18	6	5	60	19	105	11
911.1452947_-449.83643	1	19	32	70	3	19	14	50	3	0	18	8	8	1	0	34	102	6	6	16	15	22	6	1	1	61	1	7	8	0	3	2	73	26	2	1	5	47	2	4	6	1	3	1	2	62	6	73	7
911.1452947_-49.83643	2	7	150	207	13	101	63	31	4	2	56	17	17	3	36	19	200	22	40	22	13	19	9	2	9	44	2	36	31	1	25	5	184	103	5	2	17	84	0	2	7	21	18	2	2	26	10	147	30
911.1452947_-549.83643	2	7	128	28	12	112	51	32	2	2	60	20	11	8	2	72	189	49	7	26	8	35	9	7	18	36	2	34	8	4	4	29	186	102	2	4	16	102	1	6	9	20	41	5	18	15	10	95	11
911.1452947_150.16357	3	6	88	158	8	56	159	125	5	5	68	20	17	7	135	41	129	26	38	41	26	18	12	2	11	57	5	17	14	11	15	5	232	72	8	2	10	41	12	9	9	65	11	3	8	26	11	97	11
911.1452947_250.16357	9	13	64	224	21	56	136	157	11	5	70	18	10	20	43	54	218	46	19	25	85	6	7	2	24	86	2	56	30	19	22	13	233	58	10	8	12	66	7	7	8	132	4	4	5	25	12	92	18
911.1452947_350.16357	3	6	79	100	7	101	88	136	7	1	60	30	16	14	150	166	219	42	29	26	42	19	5	5	9	76	4	77	11	8	28	12	299	64	2	0	12	63	1	4	7	69	11	4	11	79	9	68	16
911.1452947_450.16357	7	27	37	37	9	21	53	9	6	5	83	6	20	8	11	14	112	28	17	50	17	32	5	3	30	85	2	62	7	19	16	14	233	74	15	2	5	33	1	3	16	43	21	2	5	84	10	53	23
911.1452947_50.16357	3	0	46	88	7	28	67	64	5	2	25	2	11	13	76	15	111	17	14	22	13	10	3	5	6	43	3	12	21	4	13	7	122	37	4	1	5	23	1	4	5	40	8	1	3	4	5	57	17
911.1452947_550.16357	8	16	27	38	17	37	34	38	2	4	63	4	27	1	2	3	34	14	15	14	7	7	1	3	16	91	2	65	3	12	25	7	101	105	4	1	3	24	2	2	2	45	4	0	3	55	7	32	21
911.1452947_650.16357	9	9	51	45	18	32	121	49	7	2	112	11	31	8	6	28	69	32	19	32	19	19	6	0	11	135	9	71	15	5	16	24	226	73	35	1	12	43	4	6	13	26	11	4	14	37	17	81	44
911.1452947_750.16357	3	5	64	40	15	42	103	73	17	7	172	5	17	6	39	22	108	46	33	36	8	17	11	2	18	132	3	144	18	3	26	24	275	67	32	0	14	63	6	12	9	34	11	7	9	1	21	62	46
911.1452947_850.16357	4	2	40	19	6	40	90	130	18	3	91	7	9	6	1	9	56	21	13	21	9	9	7	3	18	73	7	71	6	11	22	12	157	26	25	2	2	33	1	1	5	60	11	1	2	5	8	58	31
911.1452947_950.16357	4	5	128	25	17	114	103	110	16	7	127	11	15	18	19	51	159	22	22	50	41	9	10	4	41	239	10	132	22	6	31	14	221	194	14	3	6	41	2	12	13	62	14	1	6	14	6	54	38
-1858.421126_-1496.041291	0	1	7	34	1	12	18	42	0	2	24	4	4	1	2	15	47	19	2	7	8	8	4	4	6	78	14	22	8	0	11	2	90	11	5	0	2	26	1	0	41	4	3	3	6	6	8	74	4
-1858.421126_-1596.041291	2	2	91	36	4	86	51	21	0	2	47	10	10	2	1	51	111	19	3	26	20	13	9	12	4	102	4	41	10	5	14	4	182	81	2	2	8	51	2	2	57	22	21	2	12	34	10	59	16
-1858.421126_-1696.041291	7	10	65	40	3	18	18	55	0	0	43	6	6	2	3	105	73	51	9	18	5	9	4	3	0	98	1	25	2	5	10	2	87	35	3	1	2	50	3	2	85	31	6	2	32	35	11	28	11
-1858.421126_-1796.041291	8	12	34	37	6	5	12	3	1	1	45	4	6	0	1	99	50	11	14	11	8	6	3	4	0	50	3	27	8	2	4	2	86	38	2	0	6	19	2	4	3	27	3	1	35	37	5	37	14
-1858.421126_-1896.041291	2	4	52	49	17	45	40	18	0	1	126	17	13	3	1	129	103	30	16	45	21	13	7	2	18	215	5	65	19	2	21	22	218	106	5	1	7	74	2	2	2	18	9	10	86	44	18	73	24
-1858.421126_-1996.041291	6	4	9	56	15	12	56	8	4	1	147	8	4	6	3	55	171	26	16	55	23	10	8	2	16	146	4	81	3	0	10	12	157	55	15	0	6	49	1	7	15	9	11	3	24	21	17	54	34
-1858.421126_-2096.041291	0	4	51	21	16	44	47	8	3	4	72	13	28	3	1	12	124	14	14	36	12	15	10	0	14	122	1	79	11	0	17	5	126	106	9	0	16	7	1	0	14	21	6	1	8	9	20	44	19
-1858.421126_-2196.041291	4	20	7	53	17	6	73	22	4	3	85	6	2	24	18	10	135	31	22	28	10	12	7	1	13	139	15	42	4	1	11	4	95	266	19	1	0	20	2	5	7	25	9	0	11	63	15	62	22
-1858.421126_-2296.041291	13	8	83	51	11	57	38	48	1	3	44	16	21	3	24	101	97	20	7	19	21	15	5	0	33	80	5	25	13	3	13	2	166	65	3	1	11	44	3	1	30	36	9	3	11	16	0	50	15
-1858.421126_-2396.041291	3	2	56	17	8	28	24	11	0	0	34	7	12	1	21	63	121	15	1	31	9	7	2	1	6	63	2	28	1	0	12	4	86	83	0	0	12	34	2	3	12	8	5	3	0	39	5	62	12
-1858.421126_-2496.041291	12	16	68	23	10	59	19	92	1	2	31	13	5	4	4	145	155	19	14	19	22	11	8	3	3	50	4	51	9	6	4	7	73	67	2	1	3	21	17	2	2	4	11	4	0	47	3	93	24
-1858.421126_-2596.041291	4	7	88	186	35	55	27	38	1	1	33	12	12	2	41	51	224	26	24	15	27	15	7	2	12	45	2	18	12	21	8	2	141	79	2	0	2	34	15	3	33	14	11	1	3	4	10	67	22
-1858.421126_-2696.041291	1	1	58	86	8	52	33	30	3	0	15	9	12	4	1	56	152	12	19	13	12	5	5	4	2	78	1	17	5	16	11	6	80	71	2	1	9	8	0	0	17	4	5	1	2	12	8	71	19
-1858.421126_-2796.041291	2	6	74	157	13	100	56	62	3	1	48	9	11	1	14	43	302	47	20	7	50	27	2	5	15	39	3	29	5	5	5	10	145	73	3	0	7	112	0	5	60	32	11	0	9	27	12	89	18
-1858.421126_-2896.041291	3	5	35	191	11	43	42	84	9	2	58	17	5	2	8	102	313	19	21	19	49	10	8	2	6	112	5	41	11	3	11	21	140	48	4	1	10	59	3	3	17	25	3	4	2	0	15	62	11
-1858.421126_-2996.041291	3	11	337	195	10	885	11	13	3	4	22	3	22	3	0	3	110	26	7	66	56	7	7	5	5	5	6	1	19	1	2	3	106	40	1	2	32	17	12	1	5	6	1	8	2	83	12	10	13
-1958.421126_-1496.041291	3	1	99	29	7	164	20	25	8	5	38	3	9	0	1	30	62	28	12	17	6	15	6	11	17	42	3	28	6	0	6	5	120	61	3	2	5	22	25	4	41	8	7	1	28	22	8	90	9
-1958.421126_-1596.041291	0	0	46	4	2	148	3	3	0	2	7	2	2	0	0	4	7	1	2	4	2	6	3	1	2	5	0	4	7	3	1	1	53	27	0	0	4	5	3	1	123	3	8	1	1	34	2	13	5
-1958.421126_-1696.041291	15	6	12	15	2	11	5	2	2	0	19	6	0	2	2	45	35	7	1	10	7	4	6	2	1	9	4	3	6	1	3	2	48	7	4	2	3	2	5	3	272	2	18	1	6	14	4	26	2
-1958.421126_-1796.041291	7	6	29	3	2	33	0	18	0	1	15	1	7	1	1	18	19	9	0	10	3	2	1	0	1	5	0	7	2	1	1	0	28	39	2	0	4	3	2	3	29	1	6	2	7	24	1	8	5
-1958.421126_-1896.041291	6	20	115	65	8	100	37	32	2	2	73	4	42	4	2	95	83	11	5	83	21	18	6	3	25	138	1	39	7	1	16	7	177	121	2	2	10	29	3	3	19	12	14	4	44	142	10	22	16
-1958.421126_-1996.041291	7	12	102	54	3	42	23	38	2	0	41	9	22	1	2	20	85	7	7	52	3	16	4	4	3	109	0	64	6	4	11	5	129	163	3	1	7	16	2	4	0	4	14	0	0	35	7	33	21
-1958.421126_-2096.041291	6	16	77	35	12	70	46	42	2	3	73	6	14	2	2	3	107	13	17	105	27	11	9	5	32	185	5	85	14	2	21	15	130	137	3	2	15	15	2	5	0	15	28	1	3	162	9	37	26
-1958.421126_-2196.041291	3	3	55	31	24	75	40	36	2	6	93	7	8	9	5	21	110	38	12	23	12	8	7	3	23	176	4	82	15	6	16	10	148	117	8	1	5	45	1	6	20	9	9	2	12	3	12	59	32
-1958.421126_-2296.041291	4	1	44	53	24	41	35	25	1	5	112	6	6	2	47	68	109	29	18	25	14	14	5	6	37	113	4	55	15	8	9	2	209	74	18	1	10	44	2	3	9	20	9	5	2	3	17	71	27
-1958.421126_-2396.041291	3	4	66	42	15	32	50	126	17	1	52	21	15	3	28	157	176	28	15	46	19	18	12	74	34	221	11	121	25	18	47	31	228	56	7	4	8	62	3	6	20	15	15	3	5	13	6	139	30
-1958.421126_-2496.041291	1	0	46	142	11	14	13	66	0	0	18	4	10	3	2	24	217	13	5	1	6	1	4	1	6	18	6	14	9	8	3	2	81	34	1	0	6	37	2	0	20	6	4	2	2	15	2	23	7
-1958.421126_-2596.041291	7	2	145	104	8	117	70	46	2	2	39	8	45	8	79	91	170	21	11	60	17	8	8	5	5	50	6	47	13	2	13	18	188	113	3	2	18	24	10	3	2	20	10	1	3	37	11	22	16
-1958.421126_-2696.041291	5	6	27	123	9	29	49	77	5	2	29	16	10	2	18	95	134	11	20	18	38	9	5	3	5	40	5	41	9	0	10	7	112	33	3	0	2	58	12	3	28	7	4	1	3	55	9	50	10
-1958.421126_-2796.041291	10	11	71	39	6	71	28	88	6	6	26	4	24	13	15	26	90	10	17	15	22	20	6	2	11	28	2	38	11	1	11	10	144	56	3	0	6	27	5	4	12	29	4	3	2	36	5	39	18
-1958.421126_-2896.041291	2	3	16	157	6	16	26	29	6	2	34	13	13	2	13	34	144	35	11	11	20	14	2	1	15	54	3	51	11	4	8	9	192	24	3	0	4	82	3	2	15	15	5	2	11	41	4	57	12
-1958.421126_-2996.041291	0	10	79	459	10	69	35	69	10	4	37	11	15	9	63	64	210	14	11	13	35	22	11	3	4	28	9	30	9	6	12	14	124	58	7	2	11	39	5	7	4	5	6	1	4	13	15	61	22
-2058.421126_-1496.041291	0	2	36	55	0	45	42	7	10	2	52	5	8	1	2	18	110	17	3	18	9	15	7	2	18	139	3	61	10	18	8	4	115	40	2	0	5	8	6	2	24	8	11	4	6	40	5	58	7
-2058.421126_-1596.041291	0	0	1	8	2	10	0	0	1	3	8	1	0	0	0	7	9	6	3	4	0	3	4	3	1	13	2	5	4	1	3	0	11	1	2	0	1	0	10	0	145	1	6	0	0	0	3	43	0
-2058.421126_-1696.041291	1	2	32	3	1	52	1	6	3	4	8	2	1	1	1	3	35	10	1	9	3	6	2	5	4	10	2	4	9	1	3	1	100	38	4	2	4	3	56	3	246	3	13	2	2	4	4	15	3
-2058.421126_-1796.041291	0	0	102	13	4	74	7	12	0	0	27	4	14	1	7	9	50	6	5	8	3	1	3	1	4	121	1	39	6	2	13	10	78	139	3	0	2	22	0	1	19	5	5	1	9	0	7	46	7
-2058.421126_-1896.041291	1	4	52	26	6	23	18	45	1	1	70	10	13	2	14	79	131	27	14	33	21	12	6	7	18	138	2	33	27	4	12	9	103	194	3	0	12	18	0	2	32	23	5	3	9	22	13	34	21
-2058.421126_-1996.041291	1	7	16	38	5	14	49	19	4	1	128	6	28	3	6	20	178	14	24	43	51	34	12	1	43	298	5	104	6	8	26	8	118	271	7	3	9	11	3	10	4	18	3	6	1	42	17	82	16
-2058.421126_-2096.041291	3	19	71	29	6	72	26	26	2	0	64	5	10	4	9	26	128	11	9	41	19	13	12	6	22	160	3	95	7	3	13	4	139	156	3	0	3	11	3	8	0	15	10	4	3	23	9	32	25
-2058.421126_-2196.041291	1	1	90	37	8	37	49	80	3	8	74	11	7	1	4	7	106	32	13	36	36	7	4	2	13	64	5	85	15	3	29	4	138	93	6	3	14	31	9	4	0	22	2	1	4	82	17	92	23
-2058.421126_-2296.041291	2	0	33	63	4	19	40	67	1	7	30	12	8	7	16	74	122	21	6	29	27	19	4	5	29	99	6	55	9	5	15	26	132	29	3	3	5	37	1	0	9	12	5	0	1	11	6	38	17
-2058.421126_-2396.041291	1	2	101	55	1	49	26	42	5	0	52	6	15	0	0	10	69	14	18	12	10	11	3	2	8	111	1	38	9	5	16	10	152	105	4	2	9	15	1	2	2	9	13	3	3	1	9	48	18
-2058.421126_-2496.041291	2	5	18	23	7	21	18	38	9	2	53	7	6	2	48	64	109	8	23	11	12	5	3	1	22	103	10	44	7	3	14	20	109	78	4	2	0	27	2	2	25	12	4	1	10	2	6	41	18
-2058.421126_-2596.041291	5	2	50	118	24	23	79	171	12	3	68	13	9	50	19	102	150	38	37	29	54	14	11	5	17	90	9	48	10	7	18	11	167	51	5	2	9	84	2	7	4	102	18	4	14	25	16	104	28
-2058.421126_-2696.041291	6	2	37	120	15	17	66	155	7	6	35	11	10	7	137	54	145	24	15	12	50	7	5	4	36	34	5	31	11	4	14	5	165	18	4	1	11	108	2	4	5	46	3	1	5	4	10	73	18
-2058.421126_-2796.041291	3	3	97	87	9	56	57	152	12	5	40	17	15	6	19	19	168	27	27	7	37	7	20	6	43	120	13	30	11	6	9	7	179	85	3	2	14	125	5	10	27	54	6	3	3	45	11	140	19
-2058.421126_-2896.041291	1	4	22	206	27	46	72	198	10	3	58	8	4	9	86	29	165	19	24	10	55	21	6	7	33	74	11	33	9	16	17	6	186	32	0	1	6	108	3	4	11	79	9	1	2	33	6	128	26
-2058.421126_-2996.041291	1	12	50	356	6	58	31	116	4	4	47	14	8	8	108	183	227	48	13	13	68	12	5	5	11	35	10	37	7	4	8	17	115	36	6	1	9	55	0	9	42	21	10	2	9	10	16	70	23
-2158.421126_-1496.041291	9	20	68	44	6	62	20	13	14	3	44	6	6	5	10	151	111	16	9	18	10	10	3	6	2	38	5	39	20	0	5	1	121	40	1	0	5	27	1	2	11	2	11	5	45	18	7	84	11
-2158.421126_-1596.041291	0	6	58	41	4	95	27	15	4	5	44	21	5	3	4	127	82	23	7	19	13	18	10	6	8	84	12	40	3	0	2	1	97	63	1	2	9	37	28	1	86	6	11	1	18	118	10	90	27
-2158.421126_-1696.041291	0	4	28	16	10	15	20	5	2	1	32	5	8	0	0	115	55	26	12	7	4	1	7	3	5	22	3	5	5	3	0	10	56	45	3	2	6	18	12	1	73	5	8	4	22	15	3	39	7
-2158.421126_-1796.041291	0	6	16	52	17	21	46	76	0	1	69	4	6	6	6	67	104	40	9	18	14	18	5	2	25	76	10	30	17	32	12	4	162	30	9	1	4	74	4	1	11	18	6	4	14	29	6	66	26
-2158.421126_-1896.041291	7	16	39	41	14	55	43	126	2	0	86	10	14	2	11	105	99	17	28	38	23	15	7	3	30	71	1	68	6	10	7	15	152	54	19	0	8	64	2	2	13	35	8	9	3	69	10	37	49
-2158.421126_-1996.041291	4	3	31	90	10	30	37	115	6	3	117	5	20	4	0	35	127	35	34	28	56	23	15	4	64	368	4	118	12	5	22	9	176	203	5	3	15	56	1	7	0	38	9	24	3	4	13	67	52
-2158.421126_-2096.041291	4	1	10	40	7	18	30	52	2	2	48	5	3	2	17	85	121	14	24	20	15	7	8	2	16	112	3	67	4	4	7	9	96	116	3	1	11	27	0	3	1	5	6	4	1	3	6	31	22
-2158.421126_-2196.041291	5	2	53	103	17	26	32	159	5	6	57	3	32	4	17	58	80	30	13	27	28	7	4	6	13	160	5	51	18	2	24	9	94	128	2	2	13	23	6	2	30	45	8	2	1	21	8	39	23
-2158.421126_-2296.041291	7	6	27	116	11	16	50	349	6	1	113	13	20	4	17	99	98	33	20	22	28	8	6	3	39	99	9	50	7	3	13	6	158	33	3	0	12	33	4	2	3	53	21	13	4	36	10	58	43
-2158.421126_-2396.041291	2	3	63	61	10	35	18	34	1	0	35	3	10	1	1	27	79	13	15	6	3	12	4	0	15	18	5	35	8	2	4	2	112	56	0	0	8	31	1	1	20	1	4	2	1	27	4	31	11
-2158.421126_-2496.041291	5	4	16	87	9	14	55	135	5	5	61	17	8	3	32	56	141	33	23	31	13	8	5	2	20	180	3	71	9	2	15	8	188	41	6	3	4	41	3	5	18	9	9	8	4	20	11	80	40
-2158.421126_-2596.041291	2	2	17	30	10	16	85	112	7	0	28	11	4	13	2	15	111	18	18	14	32	10	4	2	40	116	16	36	3	7	8	2	103	28	4	3	3	80	0	2	4	105	2	1	1	2	13	82	23
-2158.421126_-2696.041291	3	4	57	97	9	51	114	218	18	2	73	11	15	28	143	99	188	34	30	10	68	11	4	10	119	153	12	36	19	24	29	28	288	48	7	3	8	185	4	4	20	162	16	7	0	15	19	125	49
-2158.421126_-2796.041291	2	10	41	195	23	37	206	154	10	4	72	23	10	52	36	22	190	40	44	10	85	12	14	6	93	97	9	47	16	6	35	19	265	38	7	4	12	204	5	7	9	189	10	2	4	47	24	111	39
-2158.421126_-2896.041291	0	3	35	112	12	35	106	144	14	2	49	14	9	61	111	9	113	24	23	4	55	15	6	0	26	116	9	45	20	12	22	10	224	41	5	2	5	77	1	1	2	137	8	1	1	76	10	84	29
-2158.421126_-2996.041291	4	11	57	87	8	63	39	18	15	0	25	10	11	14	55	32	100	17	5	6	37	16	8	1	23	184	2	64	11	3	2	4	147	71	4	2	14	18	9	2	28	19	8	1	3	6	8	83	12
-2258.421126_-1496.041291	2	7	168	119	3	155	36	5	16	3	63	21	18	4	2	197	181	21	21	27	6	10	16	17	8	27	8	69	12	2	11	2	161	114	11	6	7	19	3	5	31	2	10	3	29	28	14	200	18
-2258.421126_-1596.041291	8	3	141	129	2	187	19	53	6	4	64	13	37	6	7	73	225	24	17	47	12	18	18	4	19	120	6	60	9	4	14	7	215	73	6	3	11	55	10	2	44	8	14	10	13	52	16	125	39
-2258.421126_-1696.041291	5	6	117	138	7	65	55	128	11	5	116	12	39	17	8	153	247	25	14	59	20	19	12	6	16	87	13	66	18	3	13	6	237	59	10	1	13	78	28	7	11	23	57	5	90	80	14	106	34
-2258.421126_-1796.041291	2	2	41	37	2	35	19	31	1	2	21	1	6	1	2	34	71	15	9	14	9	9	3	1	7	8	3	26	7	0	3	5	89	26	5	1	6	35	0	0	2	1	15	1	7	17	6	20	20
-2258.421126_-1896.041291	4	4	66	50	9	64	49	74	3	3	65	13	9	4	17	73	115	41	39	13	24	8	8	3	20	76	3	42	10	7	5	8	147	105	4	1	12	57	0	1	16	30	12	7	5	3	10	66	46
-2258.421126_-1996.041291	3	4	47	143	17	47	28	79	3	3	94	6	11	2	5	38	107	13	28	28	20	13	10	0	26	77	3	97	10	5	9	6	135	135	5	4	13	24	1	1	4	13	11	5	1	33	12	74	62
-2258.421126_-2096.041291	3	5	32	144	18	21	27	123	2	5	133	11	15	1	2	16	87	43	23	16	18	16	13	3	57	66	7	80	18	1	12	3	235	65	10	3	12	33	0	9	5	66	13	15	3	2	7	134	78
-2258.421126_-2196.041291	2	4	27	143	7	22	50	142	10	3	104	10	14	14	13	127	126	14	14	19	24	10	7	4	56	52	23	49	13	9	23	4	170	37	9	3	11	40	3	10	12	72	12	7	3	101	11	70	41
-2258.421126_-2296.041291	3	2	72	153	19	69	73	153	4	2	71	5	27	7	20	16	73	21	25	10	19	4	15	0	45	48	10	56	19	10	7	6	221	89	9	4	20	32	5	9	3	67	12	11	2	10	9	63	52
-2258.421126_-2396.041291	0	9	103	37	6	103	5	101	1	3	56	2	14	1	5	21	74	16	9	4	10	10	12	0	11	64	8	36	4	0	5	2	105	99	2	3	15	8	1	6	11	8	6	4	2	14	11	34	24
-2258.421126_-2496.041291	1	5	93	81	13	43	52	114	6	4	30	4	12	9	22	5	97	17	10	7	82	8	10	2	23	14	9	30	8	7	13	3	128	60	1	0	5	25	3	4	5	43	7	3	3	2	10	29	16
-2258.421126_-2596.041291	4	4	63	179	12	55	202	247	11	3	63	20	22	51	160	98	171	46	26	14	56	12	9	6	63	79	32	66	16	17	27	21	230	52	5	5	10	90	2	12	6	214	9	2	4	6	24	87	26
-2258.421126_-2696.041291	4	0	78	83	7	60	111	163	17	4	67	13	17	28	115	105	130	37	35	9	50	13	4	1	68	36	19	36	17	10	28	21	185	87	7	3	14	114	1	5	7	157	16	5	11	6	10	66	21
-2258.421126_-2796.041291	5	3	65	93	4	73	94	174	7	2	47	7	24	30	30	20	74	22	41	24	63	9	6	6	64	64	7	39	21	4	24	11	208	57	3	1	15	65	0	8	1	86	10	3	2	7	18	59	10
-2258.421126_-2896.041291	13	11	60	112	8	54	124	247	13	9	64	28	14	53	28	15	200	45	50	18	74	18	7	0	107	96	12	73	33	6	18	15	337	40	8	3	9	140	2	1	4	147	19	4	1	71	19	90	44
-2258.421126_-2996.041291	1	2	48	132	5	41	45	95	9	3	35	20	7	10	91	72	176	27	8	5	44	15	8	5	15	18	8	48	13	0	7	5	138	50	5	0	7	60	0	0	3	24	8	2	7	2	8	78	11
-2358.421126_-1496.041291	9	4	57	192	3	39	34	8	2	6	40	6	13	0	5	261	126	12	5	31	9	11	5	2	1	9	4	73	7	4	21	4	116	29	5	2	3	2	1	4	8	1	10	2	2	0	9	217	37
-2358.421126_-1596.041291	9	10	80	116	10	83	39	11	4	6	54	7	9	1	3	435	163	11	6	15	11	25	8	5	5	79	7	70	9	2	13	1	146	134	5	2	1	13	1	4	10	5	9	5	3	42	19	268	33
-2358.421126_-1696.041291	1	7	110	122	11	125	29	58	15	3	69	3	13	2	28	217	182	19	21	55	21	9	15	2	2	95	7	92	21	19	11	6	176	79	4	3	6	29	8	4	26	9	40	2	38	14	12	123	20
-2358.421126_-1796.041291	11	16	156	43	5	152	17	31	5	5	50	24	31	3	35	207	184	22	12	29	63	8	7	2	2	15	4	51	23	2	3	25	202	159	9	0	32	57	32	1	5	21	11	3	5	57	15	55	25
-2358.421126_-1896.041291	1	3	34	36	7	82	13	34	2	1	24	19	18	0	15	270	108	50	13	10	46	5	5	1	13	43	8	52	11	7	7	23	210	99	2	1	4	33	3	1	12	22	15	11	14	1	7	25	19
-2358.421126_-1996.041291	1	1	17	85	9	13	10	70	4	1	56	4	5	4	2	6	52	8	11	4	12	5	0	1	21	18	1	67	8	1	6	6	125	26	6	1	0	7	2	4	1	13	1	10	6	6	6	59	28
-2358.421126_-2096.041291	1	5	69	132	11	69	27	348	1	4	105	9	27	13	2	20	74	19	12	4	15	10	9	0	43	65	5	103	19	1	7	2	181	78	2	2	4	25	7	16	6	21	10	11	3	33	12	107	48
-2358.421126_-2196.041291	4	2	9	60	21	12	21	34	2	0	42	6	4	2	2	11	34	6	14	11	9	5	8	1	14	29	1	70	11	1	5	8	121	18	6	1	3	10	0	4	4	11	4	8	3	46	4	59	29
-2358.421126_-2296.041291	1	1	95	82	12	65	61	119	0	0	34	4	10	2	12	55	59	4	14	4	31	9	4	5	21	17	1	53	6	4	9	3	129	75	7	2	8	29	3	2	6	27	6	18	3	3	5	60	33
-2358.421126_-2396.041291	2	0	75	76	14	35	45	99	3	0	34	4	12	1	1	16	57	11	14	10	26	14	6	1	23	29	3	37	11	2	8	3	166	55	3	1	8	14	3	2	3	9	6	6	1	2	10	46	34
-2358.421126_-2496.041291	4	6	40	59	20	36	112	171	24	3	62	13	24	12	79	66	108	17	28	11	75	13	8	5	54	45	12	43	25	1	8	17	235	56	6	4	6	99	6	6	10	146	11	5	6	50	25	60	36
-2358.421126_-2596.041291	6	5	89	11	6	73	12	195	5	2	33	27	15	18	27	151	103	33	4	21	18	16	16	2	23	57	3	7	21	5	10	33	132	18	1	2	7	44	1	10	1	98	11	5	0	6	9	52	24
-2358.421126_-2696.041291	9	7	168	36	11	118	20	98	21	10	69	29	35	66	27	57	123	41	11	29	29	20	16	8	74	82	20	26	54	5	16	15	295	24	5	5	30	81	6	15	4	211	41	12	6	46	22	77	33
-2358.421126_-2796.041291	2	1	45	125	7	36	53	283	10	2	38	8	15	30	60	38	91	15	28	6	77	11	10	2	56	36	10	55	33	2	23	11	195	36	4	3	5	39	1	15	4	97	10	6	2	0	5	43	33
-2358.421126_-2896.041291	6	6	64	89	7	39	181	125	53	6	95	13	13	36	56	57	199	47	62	11	90	14	15	3	47	88	11	89	27	2	23	17	245	88	7	2	9	111	4	6	2	98	6	8	10	10	11	116	36
-2358.421126_-2996.041291	1	5	52	104	4	52	45	60	7	3	34	9	5	22	73	71	96	38	12	7	38	7	2	3	4	14	2	49	26	1	1	6	123	74	1	0	8	34	0	5	8	40	3	2	4	24	10	31	20
-2458.421126_-1496.041291	6	8	130	136	4	205	41	9	3	2	56	9	12	2	3	147	122	18	2	50	37	16	1	8	7	41	5	101	12	3	17	5	150	68	8	2	10	5	3	3	6	2	10	1	0	80	10	128	34
-2458.421126_-1596.041291	0	1	94	108	5	82	33	9	2	7	32	2	4	2	1	143	99	4	6	27	6	13	6	4	8	11	6	68	18	0	6	1	106	56	9	2	17	6	5	6	3	2	2	1	0	12	18	172	16
-2458.421126_-1696.041291	0	6	111	118	5	124	62	22	5	1	68	10	17	2	2	105	283	15	10	38	17	16	8	7	3	198	5	125	19	3	18	2	174	134	5	2	8	17	4	7	7	3	9	3	3	68	10	147	14
-2458.421126_-1796.041291	2	3	78	36	9	81	40	125	3	3	33	20	20	1	17	73	137	32	14	30	31	15	7	2	21	54	4	65	13	0	5	3	176	60	8	1	7	61	0	2	9	21	8	2	34	4	11	72	27
-2458.421126_-1896.041291	0	2	67	53	9	74	23	115	6	4	31	27	14	2	52	336	158	13	10	11	55	8	5	5	14	74	10	30	12	4	13	51	187	88	7	3	11	39	2	4	2	61	15	12	9	4	15	47	56
-2458.421126_-1996.041291	4	5	48	67	8	14	45	157	5	5	52	37	8	5	66	392	216	16	12	25	96	16	11	2	22	91	8	79	31	10	18	41	174	130	5	3	11	49	4	6	4	41	8	14	30	8	14	84	43
-2458.421126_-2096.041291	3	3	74	83	11	57	38	229	4	3	63	3	5	1	12	85	82	8	26	11	13	15	4	5	32	35	4	55	12	2	4	17	161	60	6	3	8	19	2	3	4	36	9	17	3	18	12	78	38
-2458.421126_-2196.041291	8	7	46	86	8	61	42	233	5	0	56	8	16	4	23	152	134	15	21	27	71	18	7	6	28	27	3	92	5	6	8	10	166	68	3	2	11	39	2	4	5	41	28	14	20	33	6	58	39
-2458.421126_-2296.041291	1	2	56	70	14	43	30	91	0	2	36	25	22	5	31	151	141	6	9	12	38	10	2	2	12	40	4	48	13	10	4	20	190	93	4	5	7	39	0	3	3	52	9	5	3	4	7	35	37
-2458.421126_-2396.041291	6	14	81	37	0	105	11	123	2	3	27	19	14	2	9	140	79	10	3	5	31	13	1	3	17	13	1	17	10	0	2	16	77	109	2	0	13	13	3	4	3	29	7	1	4	59	11	24	8
-2458.421126_-2496.041291	10	13	36	27	10	31	83	57	10	2	85	12	39	3	53	78	68	24	11	42	23	11	12	6	33	60	9	43	14	26	4	13	257	44	7	3	9	116	7	6	11	41	16	1	2	65	11	41	28
-2458.421126_-2596.041291	4	2	94	13	7	140	8	66	8	2	28	27	13	12	4	53	89	54	2	9	7	10	11	6	13	68	7	19	33	3	8	13	146	11	8	1	24	58	0	8	1	28	11	10	2	10	11	63	28
-2458.421126_-2696.041291	1	4	58	12	17	36	8	76	11	4	67	17	4	14	14	41	122	34	5	4	8	12	15	5	24	39	9	15	42	4	12	14	181	9	10	1	7	59	0	9	3	37	3	5	4	4	5	76	26
-2458.421126_-2796.041291	3	2	42	87	10	30	89	146	7	0	74	19	7	26	69	88	163	13	31	13	54	19	1	3	42	36	19	76	10	2	12	19	179	26	2	3	3	87	2	6	4	41	3	4	3	38	6	62	31
-2458.421126_-2896.041291	2	1	32	115	5	51	81	128	12	2	43	11	13	7	44	41	171	26	39	26	83	9	9	3	49	23	5	35	42	7	5	4	281	58	8	2	8	121	3	7	5	63	8	5	14	1	5	45	20
-2458.421126_-2996.041291	3	12	35	38	0	187	14	63	2	1	60	4	10	1	9	32	72	23	39	30	109	17	16	1	9	2	6	9	26	1	0	7	49	33	1	3	26	27	4	3	127	8	10	0	7	13	8	9	6
-2558.421126_-1496.041291	11	7	235	71	2	259	19	10	4	2	26	3	7	2	0	24	57	5	2	33	5	13	4	4	10	18	1	53	12	0	1	1	112	158	4	2	19	11	7	3	1	2	10	2	2	46	4	24	16
-2558.421126_-1596.041291	0	6	149	120	4	126	31	2	3	1	30	5	8	6	1	33	105	7	6	54	25	14	1	0	4	22	1	32	5	2	3	3	74	70	1	1	5	5	1	3	0	4	4	0	3	38	8	60	14
-2558.421126_-1696.041291	9	14	129	66	7	562	16	56	2	3	239	19	8	3	8	81	113	24	250	306	650	47	9	6	7	14	2	17	64	5	0	11	81	119	8	5	145	8	2	6	4	10	11	3	33	102	24	33	11
-2558.421126_-1796.041291	1	0	100	21	12	429	9	32	5	2	184	18	21	0	1	34	58	12	150	147	545	26	12	1	10	6	6	9	28	2	4	9	57	93	1	2	181	8	0	4	3	10	2	1	17	43	31	17	6
-2558.421126_-1896.041291	5	5	135	48	15	450	40	85	12	2	200	11	14	1	22	100	68	35	134	150	585	9	16	4	19	52	9	21	18	6	2	18	85	131	4	6	160	30	1	5	4	42	6	6	24	11	26	15	20
-2558.421126_-1996.041291	4	9	56	43	9	254	16	63	3	4	120	19	13	3	36	55	67	18	106	73	375	14	17	4	4	35	6	19	35	5	5	10	134	38	1	3	90	15	2	6	4	24	8	4	15	22	11	9	15
-2558.421126_-2096.041291	2	7	59	36	5	176	29	32	3	2	138	9	2	0	31	71	96	25	113	60	395	4	9	2	6	55	2	26	20	7	2	9	89	32	3	2	75	19	1	4	2	16	6	7	23	9	23	26	12
-2558.421126_-2196.041291	2	12	32	69	5	125	24	219	8	8	103	29	14	3	76	290	135	16	45	34	209	12	8	5	30	50	6	58	32	5	7	52	134	26	2	2	47	31	27	3	8	44	19	5	3	33	19	19	57
-2558.421126_-2296.041291	3	5	109	69	14	218	51	107	7	7	142	17	15	4	56	92	91	27	65	35	249	15	15	6	11	174	6	48	12	21	17	8	179	86	7	5	79	46	1	5	7	32	25	6	37	8	10	36	30
-2558.421126_-2396.041291	3	6	64	78	7	207	61	212	5	9	102	37	9	3	23	77	127	22	65	20	360	24	19	3	19	112	6	45	23	10	6	41	146	95	2	5	39	71	2	11	8	42	5	6	28	27	17	21	28
-2558.421126_-2496.041291	10	6	29	71	4	24	82	160	15	2	82	19	4	1	54	135	123	33	6	1	57	9	7	3	11	104	8	46	17	10	6	25	164	42	2	1	4	91	1	3	18	34	12	3	30	16	13	75	22
-2558.421126_-2596.041291	2	3	40	48	7	32	36	39	9	3	34	6	3	0	26	27	127	37	15	12	18	10	3	2	14	40	4	18	11	3	4	5	94	41	8	1	1	38	3	6	5	13	4	2	6	83	10	57	22
-2558.421126_-2696.041291	4	8	89	43	5	85	46	55	12	1	83	8	12	0	25	30	156	23	19	23	45	12	14	4	5	43	6	39	28	5	2	5	197	94	4	1	17	103	8	9	3	8	8	3	4	40	14	59	27
-2558.421126_-2796.041291	2	3	41	51	7	47	35	211	13	2	78	5	13	2	14	100	475	78	40	40	55	7	10	3	5	45	5	29	12	8	1	24	323	51	4	0	8	95	4	8	6	15	13	5	15	32	17	27	42
-2558.421126_-2896.041291	3	3	78	36	5	198	27	239	18	3	95	10	17	1	24	11	163	38	42	6	227	21	5	2	15	39	5	24	23	0	2	12	145	84	1	3	35	51	4	9	0	61	12	6	4	5	12	40	31
-2558.421126_-2996.041291	0	14	35	12	2	286	7	6	2	1	36	4	69	0	7	2	24	10	23	7	115	11	4	3	3	12	3	1	21	0	0	1	24	30	1	3	30	2	2	2	111	6	27	4	2	79	3	4	2
-2658.421126_-1496.041291	5	6	77	89	6	76	18	3	2	2	12	6	6	1	0	63	45	6	5	24	8	13	8	2	11	5	1	49	10	2	3	2	51	43	4	1	5	12	0	0	1	1	0	3	1	23	8	61	10
-2658.421126_-1596.041291	0	12	68	12	0	106	7	0	1	0	8	1	12	3	0	21	12	1	1	11	8	5	0	1	0	7	0	3	5	0	3	1	86	49	0	0	2	7	0	2	1	0	7	1	6	78	1	5	9
-2658.421126_-1696.041291	2	3	78	78	5	125	30	10	0	1	22	2	4	0	3	16	206	11	5	44	9	6	8	2	3	40	5	53	7	18	7	3	90	60	2	0	9	6	2	3	2	0	7	7	5	18	4	57	16
-2658.421126_-1796.041291	2	2	54	13	3	81	10	19	6	1	33	3	2	0	3	35	34	12	13	18	65	6	4	2	1	25	0	9	3	0	3	8	79	56	1	1	43	9	0	0	2	4	2	0	11	4	7	20	7
-2658.421126_-1896.041291	2	5	55	65	4	88	17	47	3	2	39	10	11	2	36	163	152	7	19	25	108	10	9	1	8	101	3	21	5	6	3	28	186	59	4	2	32	32	2	6	0	16	5	3	5	3	8	35	27
-2658.421126_-1996.041291	0	1	63	20	6	56	7	25	1	0	26	9	2	3	2	157	33	9	1	9	17	7	3	3	8	9	3	12	6	1	4	14	51	29	3	1	9	10	0	3	1	6	8	2	1	67	3	57	18
-2658.421126_-2096.041291	2	2	69	55	11	126	25	55	3	7	58	19	12	3	29	236	124	14	32	25	155	14	14	3	26	58	5	39	21	7	9	50	103	59	6	0	29	36	6	6	4	37	8	12	5	2	9	47	27
-2658.421126_-2196.041291	3	2	111	36	10	254	16	119	9	1	134	27	20	0	38	228	132	19	66	40	257	18	12	2	22	50	9	35	16	0	2	30	153	89	5	1	60	31	1	5	4	27	7	8	0	7	7	30	27
-2658.421126_-2296.041291	4	3	52	32	9	314	24	38	6	2	168	5	9	2	10	57	79	19	126	38	436	17	16	6	12	29	8	18	29	2	2	3	85	52	4	2	61	11	7	13	3	27	12	9	6	6	6	22	16
-2658.421126_-2396.041291	1	3	75	25	9	230	17	96	4	2	122	21	19	3	18	176	92	12	62	42	238	14	6	3	2	70	4	38	21	6	2	30	115	53	4	2	41	30	3	4	3	28	3	1	9	18	16	28	27
-2658.421126_-2496.041291	4	7	105	51	5	511	71	34	7	2	296	7	12	4	6	35	109	43	164	28	598	31	17	2	6	149	1	45	43	8	6	6	149	95	9	4	128	51	3	9	4	46	16	14	27	16	12	34	13
-2658.421126_-2596.041291	3	7	39	32	8	337	34	88	3	5	207	4	6	0	15	99	78	28	105	15	329	24	12	8	20	121	4	19	50	4	2	4	194	42	7	8	74	28	2	22	6	70	16	8	16	37	14	21	15
-2658.421126_-2696.041291	1	5	62	48	6	357	41	135	7	8	188	22	9	2	28	128	173	75	91	34	402	18	27	5	12	56	10	38	43	10	2	18	168	40	10	9	140	77	2	11	6	26	13	5	7	11	29	55	23
-2658.421126_-2796.041291	2	3	51	48	3	363	13	34	3	0	169	4	13	1	21	8	63	20	82	16	487	13	16	2	5	40	2	25	31	5	2	5	136	46	3	2	65	17	1	2	4	12	23	3	4	12	16	15	7
-2658.421126_-2896.041291	3	12	117	42	4	424	12	31	13	3	134	5	14	2	8	2	85	16	77	19	414	23	12	3	10	18	2	15	51	8	2	7	103	68	3	2	89	20	1	10	5	4	11	6	6	8	16	15	18
-2658.421126_-2996.041291	0	4	21	31	1	76	7	4	5	3	18	2	5	2	4	1	22	9	13	15	75	12	9	1	2	18	4	4	21	3	3	4	68	26	1	0	13	14	1	7	169	11	19	0	0	10	4	19	3
-2758.421126_-1496.041291	6	11	21	109	10	20	6	5	4	6	52	6	14	4	3	61	73	12	8	20	5	17	10	2	2	12	1	57	37	4	2	4	35	81	9	1	20	6	2	3	1	3	10	4	4	6	8	40	42
-2758.421126_-1596.041291	5	4	32	148	2	49	40	7	1	5	49	5	13	1	2	179	208	10	9	38	11	4	13	3	4	37	10	86	9	1	14	5	125	66	9	3	6	5	4	6	4	2	13	2	2	8	10	167	25
-2758.421126_-1696.041291	3	11	197	81	6	264	15	17	8	0	41	3	57	1	5	67	87	25	3	37	8	10	8	1	2	65	3	37	12	0	7	5	116	144	2	2	19	24	4	1	1	0	15	3	27	39	14	58	21
-2758.421126_-1796.041291	9	10	79	37	3	66	50	25	14	1	35	18	21	7	74	153	133	59	4	7	24	12	6	6	10	24	3	50	17	16	6	14	191	123	8	4	3	45	14	4	4	5	19	6	1	18	5	52	23
-2758.421126_-1896.041291	2	0	87	49	3	95	24	46	2	2	55	26	14	4	44	268	148	10	10	16	78	14	9	1	19	22	3	58	12	7	5	40	205	133	5	2	13	55	3	4	2	19	12	7	10	29	11	40	29
-2758.421126_-1996.041291	1	0	29	59	3	28	26	42	4	1	34	5	13	2	8	76	75	17	7	5	73	4	7	0	16	16	2	19	5	2	4	8	177	17	0	1	3	18	2	0	3	5	6	2	1	7	8	47	26
-2758.421126_-2096.041291	1	9	33	72	11	20	39	190	1	0	63	8	7	4	14	100	122	13	30	25	29	11	4	4	27	74	3	66	19	12	13	18	162	63	3	0	11	26	1	20	4	18	13	22	3	30	7	71	49
-2758.421126_-2196.041291	2	4	64	67	11	68	37	69	2	4	43	15	5	3	36	184	136	16	13	14	38	11	8	4	13	21	2	60	15	4	4	26	179	59	2	1	3	56	0	1	1	28	14	6	0	5	12	26	24
-2758.421126_-2296.041291	1	1	43	40	4	37	11	126	0	1	20	26	10	2	23	234	123	14	6	8	26	2	9	5	15	21	7	34	8	5	8	34	106	63	2	1	7	26	0	0	2	24	7	7	0	1	4	34	39
-2758.421126_-2396.041291	2	3	52	41	12	66	59	88	3	2	45	18	8	3	20	104	91	18	14	6	65	12	4	0	45	48	10	43	6	3	8	19	145	80	5	2	18	35	19	1	1	44	14	4	4	40	10	44	29
-2758.421126_-2496.041291	0	2	24	17	6	12	10	88	6	2	42	6	13	1	27	90	86	15	5	4	13	2	5	1	17	19	5	18	5	0	2	27	99	14	2	1	2	45	2	2	4	35	6	2	2	10	4	20	20
-2758.421126_-2596.041291	7	9	49	143	14	53	74	142	16	2	91	25	6	5	79	212	194	55	26	16	68	14	10	6	21	42	15	62	15	2	7	19	168	52	6	3	8	141	3	1	10	54	9	4	4	73	11	72	47
-2758.421126_-2696.041291	4	5	51	55	5	56	112	122	9	3	74	3	7	28	72	64	91	30	19	5	63	6	7	4	19	40	6	35	29	7	12	5	194	65	7	2	8	104	3	6	4	81	7	1	5	1	6	67	31
-2758.421126_-2796.041291	1	8	126	100	6	134	39	114	5	1	44	3	23	4	44	71	140	26	3	23	24	6	9	2	32	18	7	16	25	1	2	5	201	139	7	2	16	81	0	6	2	20	14	3	7	55	6	23	34
-2758.421126_-2896.041291	8	7	65	83	4	85	56	96	13	7	94	8	7	6	35	117	369	41	17	32	142	17	9	4	15	23	6	44	96	5	5	21	243	62	11	4	12	195	2	3	1	8	17	9	3	0	10	65	81
-2758.421126_-2996.041291	4	1	38	17	4	131	4	11	0	2	53	1	10	0	1	1	23	4	30	35	99	8	5	4	1	0	0	2	13	1	1	3	25	18	3	0	35	3	4	1	31	3	7	2	7	11	4	15	2
-2858.421126_-1496.041291	0	9	38	107	7	20	12	9	1	2	36	6	14	4	4	39	157	5	5	53	6	13	10	5	1	17	5	87	32	2	5	3	31	75	2	3	9	9	1	4	4	2	13	3	4	4	8	28	22
-2858.421126_-1596.041291	3	5	84	137	14	136	35	7	6	0	66	9	13	9	9	26	240	14	5	68	7	17	9	6	7	45	6	87	7	3	16	5	114	58	6	2	7	16	9	3	7	2	14	0	10	28	21	58	14
-2858.421126_-1696.041291	3	6	156	46	13	143	36	72	7	5	71	6	14	3	20	96	172	8	13	45	14	15	8	5	11	103	6	88	15	1	10	6	154	127	2	4	9	58	12	2	10	4	78	2	24	24	14	67	43
-2858.421126_-1796.041291	1	1	18	55	2	17	26	75	4	3	28	22	8	1	9	256	139	16	10	33	67	5	3	3	0	72	1	49	7	7	2	7	89	63	2	0	6	31	23	1	5	16	21	3	23	19	9	20	16
-2858.421126_-1896.041291	10	8	65	81	12	83	54	170	1	5	62	37	16	3	72	478	255	21	23	11	94	11	9	5	18	132	6	79	14	5	7	65	241	159	2	0	12	68	2	4	11	36	7	7	23	3	6	89	48
-2858.421126_-1996.041291	3	0	30	126	16	28	23	62	1	5	75	12	53	6	26	146	120	19	13	12	41	13	9	5	29	43	8	93	12	1	6	46	182	58	2	2	5	33	1	0	6	12	9	14	4	36	5	61	51
-2858.421126_-2096.041291	2	1	87	151	23	45	36	143	3	3	98	16	15	2	11	122	105	13	14	3	53	15	5	4	26	57	8	97	18	4	13	28	221	84	4	0	14	41	2	1	2	25	7	21	2	2	13	81	67
-2858.421126_-2196.041291	0	2	21	86	9	28	42	81	4	1	50	2	9	1	1	13	42	14	12	12	19	9	9	2	20	14	5	54	10	3	11	3	104	32	2	0	5	15	2	1	0	22	6	16	1	24	4	42	25
-2858.421126_-2296.041291	9	13	59	186	24	21	45	107	5	0	57	6	5	4	2	18	40	29	10	12	19	11	5	1	41	55	5	49	9	8	18	9	135	56	6	2	5	11	8	7	32	27	5	12	3	19	13	68	44
-2858.421126_-2396.041291	2	2	9	163	9	7	19	85	3	2	20	8	2	0	1	6	39	9	10	5	32	6	2	1	11	27	10	28	4	4	12	6	69	21	7	0	3	17	0	3	0	12	5	13	2	2	4	46	18
-2858.421126_-2496.041291	19	13	66	109	15	60	90	116	4	1	70	4	12	9	17	33	119	48	16	18	36	15	5	3	33	71	18	92	16	4	8	13	222	73	2	2	12	35	2	7	15	33	7	4	2	73	9	86	38
-2858.421126_-2596.041291	2	3	41	97	9	45	157	193	20	7	66	28	29	23	170	107	151	33	36	9	78	20	6	2	44	63	5	55	19	22	16	17	213	58	6	2	6	88	4	2	8	101	13	4	5	37	13	91	45
-2858.421126_-2696.041291	8	2	41	127	10	58	204	198	8	6	85	21	5	21	60	144	166	28	33	3	73	15	16	9	49	134	8	64	77	16	25	15	220	45	4	2	4	110	5	14	19	142	19	3	2	7	15	68	50
-2858.421126_-2796.041291	8	10	51	97	1	52	115	91	15	3	46	2	11	12	56	3	81	19	11	14	33	15	14	4	48	50	7	77	18	1	11	13	130	43	3	2	5	59	1	6	2	45	9	2	0	29	7	65	34
-2858.421126_-2896.041291	8	5	68	88	10	121	108	213	5	3	94	6	16	22	23	33	277	43	39	45	62	16	18	5	73	45	10	62	27	2	24	15	278	76	4	3	21	134	4	5	9	73	19	5	34	27	12	69	59
-2858.421126_-2996.041291	10	13	49	38	2	53	30	80	5	3	46	5	52	9	2	19	96	15	6	20	29	12	7	5	2	0	1	8	9	0	3	1	173	44	7	1	6	18	3	3	8	13	13	4	2	11	7	32	13
-2958.421126_-1496.041291	2	2	83	38	11	97	24	18	10	0	34	5	4	3	15	199	175	24	12	8	8	10	4	6	6	21	1	26	19	1	10	5	105	55	1	3	9	19	2	2	6	0	5	1	63	53	4	98	5
-2958.421126_-1596.041291	5	3	69	54	9	89	58	49	4	2	74	10	7	1	11	246	142	24	27	18	15	17	10	3	7	129	3	40	19	1	4	3	197	64	2	2	9	22	15	1	10	8	6	3	74	41	9	192	23
-2958.421126_-1696.041291	1	5	97	41	1	105	23	88	1	1	43	13	13	2	1	55	102	17	10	27	14	14	2	9	6	33	4	77	12	1	2	2	97	102	3	0	3	52	15	3	0	3	21	3	20	30	4	44	12
-2958.421126_-1796.041291	2	0	44	27	6	40	20	85	1	1	52	9	11	0	5	80	100	16	10	9	13	11	7	2	9	123	5	88	13	2	3	6	202	113	2	1	2	29	21	2	6	7	57	2	28	18	7	26	25
-2958.421126_-1896.041291	2	1	66	89	15	51	25	108	1	2	65	11	11	3	19	92	128	7	8	11	26	15	4	1	26	61	4	62	13	6	8	4	141	138	6	2	4	19	2	5	1	17	7	3	1	58	13	54	38
-2958.421126_-1996.041291	2	2	55	158	20	37	26	37	1	3	93	2	12	1	2	25	124	28	23	16	26	7	5	0	18	110	6	82	15	0	12	6	203	196	0	1	5	17	0	3	4	43	9	20	1	26	13	60	37
-2958.421126_-2096.041291	11	26	66	165	23	32	37	196	2	3	260	7	12	3	10	37	147	28	33	43	35	32	7	0	35	176	6	136	12	1	20	6	187	153	8	1	8	17	3	7	4	41	7	22	5	66	11	120	70
-2958.421126_-2196.041291	3	1	14	86	27	5	50	136	3	1	64	17	2	4	31	183	156	24	18	15	23	6	6	2	22	64	3	59	5	2	9	17	137	19	9	0	3	43	2	3	5	39	12	7	0	2	13	57	36
-2958.421126_-2296.041291	2	1	24	89	16	20	60	183	3	2	87	14	5	5	1	86	150	32	18	11	28	11	2	4	61	94	5	65	7	39	15	3	137	34	2	1	4	102	0	2	19	99	16	10	4	1	13	64	35
-2958.421126_-2396.041291	0	1	9	96	11	4	13	121	1	3	29	1	7	0	2	2	23	7	9	2	26	17	3	2	5	10	2	32	3	0	4	2	72	8	0	0	3	2	0	1	0	5	1	2	2	0	4	38	9
-2958.421126_-2496.041291	0	3	31	42	7	22	45	36	0	4	27	0	12	3	0	12	63	6	16	5	60	7	5	0	10	37	4	21	4	2	1	3	147	19	3	0	6	7	0	4	1	36	4	3	1	5	7	66	35
-2958.421126_-2596.041291	6	8	28	50	2	35	89	84	9	2	52	10	7	32	115	178	128	22	17	11	33	10	5	1	9	62	10	15	15	2	9	47	101	33	5	2	5	45	0	3	1	68	14	0	2	55	7	56	43
-2958.421126_-2696.041291	1	1	64	43	5	70	87	188	6	2	62	20	13	27	128	154	132	46	29	3	49	34	13	2	62	57	3	53	13	3	22	22	153	66	4	1	8	126	2	1	4	85	11	1	3	14	10	74	42
-2958.421126_-2796.041291	11	10	42	115	7	45	180	181	10	0	63	17	18	69	108	82	157	29	30	11	74	9	12	3	52	52	4	30	23	4	29	13	209	68	7	1	9	70	1	4	9	136	7	3	6	18	15	102	30
-2958.421126_-2896.041291	2	3	76	91	3	66	114	79	11	2	43	10	13	33	52	28	90	15	45	7	39	9	8	4	15	86	5	67	10	0	16	15	138	56	5	1	14	69	1	4	36	63	16	1	1	8	12	47	34
-2958.421126_-2996.041291	28	17	81	49	5	90	74	149	16	4	38	13	11	36	24	15	93	33	23	16	24	13	8	4	62	35	7	43	20	8	5	5	170	79	2	0	14	51	0	4	6	61	11	4	5	72	19	36	23
-3058.421126_-1496.041291	4	1	181	47	3	245	18	4	3	2	22	9	11	3	8	151	58	8	9	6	11	19	4	5	4	24	2	14	25	2	4	2	84	144	2	0	20	25	2	1	17	1	5	0	29	71	1	31	24
-3058.421126_-1596.041291	0	11	80	12	5	126	17	12	1	0	33	6	13	1	0	16	53	20	2	8	14	11	4	4	1	21	5	13	11	1	2	2	145	98	1	4	12	3	13	7	209	0	22	2	17	133	4	47	6
-3058.421126_-1696.041291	1	1	7	6	4	8	6	11	1	0	9	1	8	1	1	23	33	1	9	1	2	4	4	3	0	0	5	3	7	1	3	0	33	23	1	2	0	7	0	0	212	5	11	1	34	13	2	29	1
-3058.421126_-1796.041291	3	10	74	29	2	48	51	40	3	1	95	4	28	5	4	92	160	19	17	33	29	25	3	4	14	101	5	82	18	6	4	11	166	96	2	2	10	33	1	4	55	14	19	2	40	84	17	65	16
-3058.421126_-1896.041291	6	7	68	65	25	63	59	108	2	3	110	5	16	4	9	54	156	12	21	20	27	31	8	1	19	160	2	105	19	7	14	5	158	177	8	0	4	47	1	5	2	23	10	4	3	32	12	57	57
-3058.421126_-1996.041291	3	3	26	35	8	6	29	34	2	3	76	12	2	0	8	41	190	48	40	19	22	10	8	3	62	197	7	94	6	3	20	15	102	219	3	0	6	28	0	7	4	36	4	2	0	1	11	34	37
-3058.421126_-2096.041291	2	4	96	40	13	76	51	24	1	4	69	13	18	1	2	107	172	31	19	30	31	16	7	1	17	204	5	85	13	2	22	14	241	251	2	0	16	29	3	1	6	30	10	13	1	81	12	62	49
-3058.421126_-2196.041291	2	9	56	79	8	61	75	126	1	2	88	7	14	4	5	28	123	29	45	26	20	40	16	2	14	242	4	82	5	20	10	11	163	145	14	1	7	45	0	2	7	50	4	6	1	7	11	62	62
-3058.421126_-2296.041291	10	2	37	80	18	17	70	145	2	5	81	14	6	20	5	56	138	25	31	17	26	14	7	3	36	144	3	74	14	6	22	4	201	25	8	2	1	61	3	5	2	58	15	5	3	19	11	42	30
-3058.421126_-2396.041291	1	2	58	10	2	33	7	7	0	1	21	7	8	4	3	16	22	9	5	19	3	12	3	1	2	10	3	6	9	0	2	1	107	52	0	0	7	3	0	2	3	0	6	2	7	58	1	26	11
-3058.421126_-2496.041291	1	4	49	50	12	50	75	60	2	2	52	12	16	7	3	31	137	18	32	13	22	18	8	4	10	86	9	49	9	13	17	11	186	71	5	0	7	72	2	2	4	36	10	1	16	43	10	70	36
-3058.421126_-2596.041291	1	5	79	71	12	63	92	148	2	1	34	31	17	19	10	54	207	40	23	8	65	25	4	5	49	96	17	27	5	19	9	6	183	89	1	2	9	146	2	2	10	51	18	2	2	9	14	109	37
-3058.421126_-2696.041291	3	11	12	72	9	4	59	99	4	1	20	6	29	7	33	6	90	32	12	70	13	9	4	3	12	32	0	11	6	9	10	2	51	12	3	5	6	83	4	11	3	38	12	1	1	75	4	44	9
-3058.421126_-2796.041291	1	2	29	119	7	32	217	185	24	2	53	6	4	74	142	8	88	26	27	26	87	11	8	2	57	42	5	64	8	4	28	11	184	20	2	3	12	85	3	3	2	157	13	2	0	35	8	78	31
-3058.421126_-2896.041291	12	8	56	107	5	72	131	242	9	4	64	18	9	65	123	80	135	25	45	9	90	12	16	7	42	70	9	67	25	6	16	24	187	52	6	3	21	103	1	4	27	108	15	4	2	33	19	103	44
-3058.421126_-2996.041291	3	14	26	198	1	34	96	58	19	2	47	10	11	33	50	27	118	27	19	6	74	17	9	3	30	28	5	36	18	1	8	10	206	32	1	3	7	57	8	2	14	44	4	3	4	9	24	123	48
-3158.421126_-1496.041291	0	3	124	33	6	193	21	11	3	0	38	7	25	2	1	70	83	8	9	19	5	13	4	22	8	7	4	29	10	0	2	6	135	152	0	0	19	11	0	5	205	2	20	1	28	131	2	43	23
-3158.421126_-1596.041291	4	11	50	11	5	208	4	4	6	1	17	8	5	0	1	3	40	13	2	7	7	4	3	6	5	4	4	3	1	2	3	1	31	37	1	1	1	7	68	3	400	3	26	0	0	90	9	35	3
-3158.421126_-1696.041291	0	3	47	4	4	47	15	8	2	0	24	10	8	0	4	33	63	15	2	16	1	8	2	8	4	17	4	5	6	2	3	0	81	32	1	1	6	11	5	2	240	3	13	0	34	144	9	42	10
-3158.421126_-1796.041291	1	13	79	29	12	58	58	104	2	1	65	6	51	2	30	31	91	15	4	29	5	14	2	3	19	88	7	48	14	1	21	3	144	72	19	0	8	41	3	1	6	31	12	1	14	114	11	30	25
-3158.421126_-1896.041291	0	13	44	47	4	29	27	27	0	2	106	3	9	1	10	67	88	9	7	24	12	20	4	1	28	156	4	49	8	3	17	8	107	82	1	0	2	31	1	3	0	25	22	0	27	49	2	28	25
-3158.421126_-1996.041291	9	19	65	34	8	54	32	30	5	1	90	3	18	4	1	15	134	18	14	26	7	6	3	3	26	211	1	86	6	3	25	6	154	238	8	1	7	10	0	1	3	8	8	2	2	28	8	42	41
-3158.421126_-2096.041291	2	7	79	33	10	58	38	7	1	0	95	3	19	8	1	10	168	12	23	36	11	8	7	4	26	265	14	92	13	1	14	4	124	250	5	4	11	38	1	1	11	17	11	7	0	4	10	62	31
-3158.421126_-2196.041291	4	11	112	74	18	78	99	126	2	3	117	11	13	2	6	11	150	90	35	22	45	17	4	3	27	90	6	103	16	15	17	5	201	184	25	3	15	62	2	0	4	86	10	3	14	7	13	39	60
-3158.421126_-2296.041291	1	4	51	73	11	27	69	213	2	2	112	7	11	4	2	7	114	36	48	31	2	12	4	1	40	143	2	99	3	1	6	4	155	87	4	3	7	72	0	4	1	38	11	1	22	68	3	71	34
-3158.421126_-2396.041291	5	7	74	68	7	78	64	57	4	2	60	4	18	6	2	23	98	31	55	36	13	6	7	5	37	71	11	50	21	15	14	5	117	240	1	2	14	35	6	1	9	14	11	7	15	28	7	103	33
-3158.421126_-2496.041291	9	2	27	19	8	19	23	20	3	0	22	1	9	0	7	4	66	12	3	22	5	5	0	2	4	43	1	18	3	1	4	2	83	65	2	0	2	43	2	0	0	11	13	0	2	12	3	20	6
-3158.421126_-2596.041291	7	7	68	43	13	87	58	20	2	0	22	7	9	29	2	9	83	28	11	7	5	6	1	0	18	22	4	24	6	10	13	14	115	70	1	0	14	71	1	2	14	46	8	1	3	20	4	21	15
-3158.421126_-2696.041291	4	4	72	112	8	83	107	260	8	2	46	21	9	48	45	65	181	14	29	7	26	10	5	5	67	125	9	40	9	30	27	19	195	67	5	1	4	191	3	4	8	127	6	5	4	20	16	107	46
-3158.421126_-2796.041291	3	4	69	47	10	81	41	133	15	0	41	6	14	18	8	7	69	16	24	16	36	5	8	3	65	40	4	18	8	22	15	7	126	55	2	2	6	188	0	2	16	80	7	1	3	5	2	28	20
-3158.421126_-2896.041291	1	6	39	146	10	61	63	124	6	1	38	12	8	16	40	30	74	19	15	7	28	9	9	1	43	35	6	44	9	2	8	13	118	74	7	3	14	124	0	2	6	28	8	3	2	9	11	74	33
-3158.421126_-2996.041291	3	1	67	295	8	88	50	113	5	0	33	17	13	31	35	7	99	11	7	8	88	8	10	2	10	93	1	41	10	3	5	4	109	51	4	0	14	57	0	2	2	64	8	1	3	1	15	85	32
-3258.421126_-1496.041291	1	0	77	30	3	128	26	19	6	1	45	4	8	2	7	130	102	17	16	6	10	7	4	8	0	111	17	29	7	2	4	2	108	41	1	0	15	7	33	1	14	4	5	1	17	64	8	141	27
-3258.421126_-1596.041291	0	0	7	7	2	12	1	3	1	0	2	2	1	0	1	3	22	2	2	4	3	18	3	0	0	3	1	4	5	2	1	1	15	10	0	0	0	1	1	1	222	0	11	1	0	1	5	12	3
-3258.421126_-1696.041291	1	2	13	6	2	13	2	3	0	0	7	0	2	2	0	1	23	3	2	1	1	1	0	2	2	9	1	5	4	0	0	1	81	22	2	0	2	0	1	0	132	3	8	1	3	19	1	6	0
-3258.421126_-1796.041291	1	2	54	14	12	30	52	74	12	0	43	1	9	0	2	38	63	23	13	20	11	11	3	3	7	123	2	47	7	2	9	11	157	73	0	1	2	34	1	2	9	23	35	3	39	57	7	17	16
-3258.421126_-1896.041291	2	0	62	40	13	37	41	54	4	3	62	8	11	1	6	30	120	25	11	26	13	12	1	0	7	199	8	67	5	4	17	5	151	112	9	1	9	85	3	2	31	15	6	2	4	23	9	64	32
-3258.421126_-1996.041291	4	1	69	45	16	47	32	59	3	3	90	8	20	9	2	41	151	23	19	34	27	21	15	4	25	211	7	105	17	5	8	10	199	240	9	1	19	33	2	5	21	31	21	7	20	113	9	43	43
-3258.421126_-2096.041291	6	6	61	50	21	29	52	12	6	1	123	4	18	3	1	20	143	32	32	26	14	8	7	2	12	120	2	60	18	6	12	8	217	237	4	4	9	52	1	4	30	17	10	4	21	2	15	57	53
-3258.421126_-2196.041291	0	2	115	52	14	57	36	47	2	2	92	8	9	1	9	37	156	27	20	33	12	21	9	3	39	157	2	91	9	5	16	14	158	195	9	2	15	33	2	1	6	6	13	4	5	65	13	79	35
-3258.421126_-2296.041291	14	9	71	51	5	50	60	46	1	2	81	8	13	7	2	15	183	24	11	32	11	13	4	5	30	124	15	105	7	5	14	9	134	86	15	1	10	39	4	3	19	46	5	1	7	19	10	58	25
-3258.421126_-2396.041291	3	6	44	68	12	22	70	43	3	4	50	6	14	2	40	45	122	31	21	35	19	12	8	3	41	181	6	78	10	8	19	5	181	57	2	2	1	61	0	5	4	19	15	3	0	42	12	87	41
-3258.421126_-2496.041291	3	6	26	69	8	19	121	117	6	5	74	18	3	37	68	182	284	61	24	42	46	25	9	4	74	118	21	112	15	18	33	14	255	55	6	6	4	165	0	5	5	109	24	4	6	8	10	114	28
-3258.421126_-2596.041291	5	6	51	37	10	50	56	53	3	1	33	19	12	5	30	154	141	31	18	15	36	8	5	4	18	27	4	26	14	2	11	19	146	87	4	0	9	44	0	1	4	16	10	1	0	71	9	56	14
-3258.421126_-2696.041291	4	1	25	99	3	29	64	102	2	1	40	2	5	23	12	12	72	9	10	3	130	8	0	1	5	21	3	42	11	13	6	1	138	44	3	0	5	35	9	5	47	55	7	2	2	0	3	23	15
-3258.421126_-2796.041291	19	21	58	135	15	64	58	89	5	3	45	8	11	17	15	52	104	11	18	21	48	8	10	3	29	103	2	64	15	1	5	8	127	38	6	1	18	104	0	3	52	46	19	5	2	28	6	78	28
-3258.421126_-2896.041291	2	1	96	153	11	95	56	101	5	1	45	21	28	9	34	95	177	16	22	9	14	5	7	1	40	88	4	23	8	4	8	19	176	79	2	0	14	67	3	2	4	20	7	2	1	29	11	84	41
-3258.421126_-2996.041291	4	12	31	201	16	18	61	118	8	2	50	18	15	6	114	83	173	28	12	23	31	13	9	2	27	50	10	37	17	3	12	10	189	27	6	0	9	68	0	6	3	8	11	2	5	26	6	102	24
-3358.421126_-1496.041291	0	23	47	14	2	95	5	5	3	1	23	3	9	1	0	14	56	5	2	23	4	2	11	14	2	0	2	8	9	1	3	2	72	62	2	0	11	13	1	2	115	0	8	0	6	59	2	14	7
-3358.421126_-1596.041291	2	1	75	37	2	61	36	19	5	3	52	3	3	1	0	46	115	25	8	31	11	3	4	2	3	117	1	40	11	2	9	2	95	126	1	1	3	15	4	2	43	10	4	3	12	65	3	36	13
-3358.421126_-1696.041291	2	3	112	35	6	57	28	24	2	1	39	4	9	2	3	48	64	49	10	36	9	6	3	2	9	69	4	37	12	1	12	7	124	78	6	0	8	5	1	1	7	21	10	3	11	26	5	20	13
-3358.421126_-1796.041291	3	4	34	34	6	29	41	6	1	5	57	4	4	8	4	92	51	11	19	46	10	5	8	4	8	110	5	36	7	1	12	2	114	81	7	1	8	60	3	4	4	33	9	0	57	36	6	32	13
-3358.421126_-1896.041291	0	3	31	40	20	26	32	15	5	0	77	4	5	7	7	26	75	15	12	31	11	1	3	6	9	50	6	30	16	3	8	11	76	54	17	0	7	22	0	0	1	16	13	2	16	1	6	52	19
-3358.421126_-1996.041291	2	4	20	41	16	24	69	65	4	5	90	5	6	4	3	72	100	56	13	29	35	15	12	5	22	147	9	66	8	4	27	10	145	60	25	1	10	58	0	3	39	41	20	1	25	2	8	42	31
-3358.421126_-2096.041291	1	2	60	57	13	44	53	15	1	3	81	5	8	5	3	22	133	18	16	19	21	13	6	4	22	137	7	90	18	4	26	9	152	156	10	1	11	23	0	4	3	10	4	2	26	0	22	79	32
-3358.421126_-2196.041291	8	13	31	49	2	23	44	81	7	1	77	6	9	6	19	15	75	35	8	18	13	19	3	2	7	43	3	46	10	2	17	14	122	58	3	1	8	12	3	2	7	15	8	0	5	80	5	50	23
-3358.421126_-2296.041291	13	20	76	18	4	39	27	49	3	0	32	10	5	4	19	125	98	16	5	11	30	9	4	2	7	57	3	27	9	1	7	2	86	41	0	0	8	48	4	2	14	23	14	1	1	174	11	41	18
-3358.421126_-2396.041291	2	3	51	31	17	34	76	64	8	0	40	8	8	16	70	88	112	35	19	26	40	12	4	3	18	124	6	41	8	7	7	1	139	45	10	4	11	71	0	1	64	47	14	1	6	74	8	97	29
-3358.421126_-2496.041291	4	1	68	23	3	56	71	60	7	1	22	7	7	25	6	107	128	21	10	24	36	6	2	1	18	58	3	16	7	16	17	8	90	89	8	1	12	43	2	0	32	58	19	1	0	10	10	40	24
-3358.421126_-2596.041291	0	5	87	16	6	101	26	43	1	5	30	16	7	0	30	69	115	8	12	18	34	12	1	1	6	55	1	28	15	3	6	11	95	83	3	0	8	28	12	2	4	4	1	1	3	32	7	50	13
-3358.421126_-2696.041291	6	9	82	77	17	73	52	100	5	1	19	12	5	4	23	106	146	29	16	18	9	7	6	1	6	59	2	25	5	7	6	26	126	58	1	1	3	46	0	2	54	40	12	2	1	38	17	74	42
-3358.421126_-2796.041291	3	0	14	58	8	19	35	27	2	0	18	6	1	2	34	7	36	1	6	3	11	19	0	0	7	96	0	25	2	6	4	2	73	14	1	1	2	31	1	2	3	8	1	0	1	45	1	31	18
-3358.421126_-2896.041291	7	8	16	264	19	22	119	91	12	3	75	33	12	5	31	111	362	65	15	27	54	17	13	5	36	168	9	71	10	4	15	17	196	38	4	0	13	103	2	4	72	37	13	8	20	39	22	347	32
-3358.421126_-2996.041291	3	1	66	200	10	74	16	42	3	0	31	20	9	1	7	36	226	20	1	9	21	31	7	1	3	41	5	9	5	3	3	8	72	53	3	0	4	33	0	1	2	2	1	2	0	46	9	24	18
1077.1239951_-1607.857618	7	18	52	36	2	66	13	22	0	1	28	2	15	0	1	22	47	12	3	19	9	26	6	8	7	35	5	14	8	0	5	5	95	50	0	2	5	12	50	3	13	0	8	3	10	112	6	30	6
1077.1239951_-1707.857618	0	12	45	12	1	59	2	3	3	1	39	2	58	2	3	2	15	14	4	6	13	14	6	4	1	1	0	4	10	2	0	3	31	25	1	1	5	1	1	2	78	2	9	4	0	106	4	13	5
1077.1239951_-1807.857618	2	1	32	1	4	60	1	2	4	0	23	1	4	2	1	23	13	5	2	2	2	13	3	4	0	4	3	4	3	0	1	1	30	38	2	1	5	2	0	4	81	0	2	0	8	82	8	14	2
1077.1239951_-1907.857618	4	6	63	82	7	40	31	108	5	2	66	5	12	1	2	149	100	49	20	25	22	17	7	7	12	68	8	45	10	10	9	13	166	53	1	0	13	62	2	10	1	17	20	0	28	90	12	43	13
1077.1239951_-2007.857618	1	4	97	51	9	69	23	33	6	1	98	7	7	7	3	65	90	17	9	27	12	12	8	5	14	145	3	45	9	8	13	9	116	188	8	0	8	10	4	8	7	18	4	1	12	12	11	35	21
1077.1239951_-2107.857618	0	2	44	75	10	32	30	100	5	0	97	6	21	1	9	32	98	27	10	33	11	12	8	1	26	176	6	69	5	5	14	9	209	127	8	0	9	34	2	5	3	12	19	4	5	2	19	56	17
1077.1239951_-2207.857618	2	3	41	84	25	31	39	72	5	1	123	15	9	1	2	17	188	19	28	39	25	33	6	3	17	204	6	134	16	4	18	14	247	134	5	1	12	32	2	13	7	3	30	4	6	54	34	88	25
1077.1239951_-2307.857618	0	5	137	25	10	107	32	58	3	2	34	3	25	8	5	8	77	30	14	19	14	10	5	3	17	45	4	49	22	0	13	3	136	116	5	2	7	8	5	3	5	24	23	5	1	46	6	57	9
1077.1239951_-2407.857618	1	4	60	33	19	38	38	60	2	0	64	2	15	4	6	25	66	11	30	7	9	8	5	1	22	48	7	27	8	7	5	5	117	51	3	2	9	17	1	3	3	4	7	2	8	29	14	53	9
1077.1239951_-2507.857618	3	0	21	48	7	12	26	103	3	0	43	16	3	3	34	261	95	32	18	14	6	12	4	1	9	148	2	32	3	7	3	15	105	19	4	2	3	48	2	3	10	19	9	7	10	4	8	68	10
1077.1239951_-2607.857618	3	3	69	50	5	76	25	24	6	2	30	11	15	3	29	134	87	22	20	7	7	7	7	0	37	99	2	16	9	13	9	0	142	89	1	0	9	43	5	4	4	10	13	3	15	4	6	59	11
1077.1239951_-2707.857618	0	1	80	44	10	86	23	24	6	3	18	4	6	9	48	139	100	40	7	3	21	8	2	4	4	41	2	19	5	2	7	5	92	52	1	3	12	23	2	1	4	36	3	0	20	2	13	25	10
1077.1239951_-2807.857618	8	5	52	102	9	52	92	244	10	1	36	13	34	30	20	93	150	56	16	45	67	24	5	4	21	40	3	25	13	12	7	15	202	60	1	4	5	85	3	5	45	99	13	3	5	25	21	85	23
1077.1239951_-2907.857618	5	3	85	67	6	59	46	95	12	2	53	20	17	29	34	14	46	18	18	2	53	20	5	1	16	8	0	20	18	1	10	7	87	56	1	0	20	37	0	3	7	51	4	2	0	2	21	49	21
1077.1239951_-3007.857618	2	2	18	112	12	7	72	134	7	2	69	27	14	11	27	28	94	23	27	22	48	15	11	5	26	89	9	51	10	3	13	18	142	25	7	1	15	44	0	8	22	29	7	6	4	8	23	89	14
1077.1239951_-3107.857618	2	5	10	45	0	12	13	19	2	1	11	7	2	0	11	14	62	14	0	5	34	17	3	3	0	16	2	7	5	5	2	6	50	15	3	0	8	22	3	3	48	2	5	2	3	1	7	10	5
1177.1239951_-1607.857618	1	3	72	47	10	60	32	46	6	3	32	4	7	3	7	183	92	25	10	1	8	6	10	2	2	80	2	38	16	1	5	1	103	46	2	2	4	38	4	4	13	11	9	4	58	19	7	89	14
1177.1239951_-1707.857618	1	2	27	6	2	37	6	5	6	1	16	3	3	1	1	51	26	9	0	6	3	5	4	2	1	5	3	3	2	0	1	0	30	25	2	0	0	2	1	0	38	0	5	1	16	46	6	19	2
1177.1239951_-1807.857618	0	0	69	10	4	47	6	10	3	1	10	2	10	1	1	4	28	13	0	11	7	15	3	2	2	6	4	13	5	0	11	2	58	60	2	1	6	0	5	1	78	2	4	2	1	11	3	27	6
1177.1239951_-1907.857618	5	8	56	40	5	54	15	34	2	7	51	7	14	4	3	101	129	22	6	12	15	17	8	6	11	63	2	53	11	3	11	8	116	90	5	0	4	51	0	3	15	27	13	8	16	32	7	33	22
1177.1239951_-2007.857618	18	7	24	105	16	26	48	133	5	4	76	3	10	4	4	76	130	32	16	62	19	29	16	8	27	205	4	113	9	6	18	2	160	120	8	0	9	42	4	2	7	35	10	7	19	18	15	63	37
1177.1239951_-2107.857618	3	5	87	33	10	67	27	89	2	2	51	4	9	3	2	5	43	12	8	13	10	11	7	2	15	55	5	29	8	2	9	4	94	66	4	1	12	13	1	3	3	29	20	0	0	47	8	23	17
1177.1239951_-2207.857618	6	3	45	31	4	24	38	85	5	4	62	7	11	4	3	48	93	30	11	21	6	15	5	1	9	136	4	75	5	3	11	17	117	36	5	1	7	29	2	4	4	32	6	1	3	53	10	40	19
1177.1239951_-2307.857618	3	3	19	66	16	8	38	79	16	1	50	6	11	8	37	131	122	21	16	29	35	11	17	1	17	101	2	40	12	2	5	5	130	46	3	2	14	33	3	8	2	49	1	11	20	21	31	48	19
1177.1239951_-2407.857618	3	1	70	50	12	54	29	52	3	1	46	5	26	2	20	45	105	16	12	18	24	23	11	2	5	52	7	34	3	3	7	9	180	68	1	1	7	32	1	4	16	7	4	6	3	27	15	32	21
1177.1239951_-2507.857618	5	1	56	93	9	52	69	152	6	2	63	32	22	7	18	137	154	38	25	22	18	37	6	3	17	26	4	44	15	4	14	7	248	58	2	4	18	48	1	5	7	32	7	3	1	3	23	68	22
1177.1239951_-2607.857618	8	6	92	64	6	90	41	86	8	1	47	9	22	2	27	147	71	31	20	33	68	31	12	2	10	65	6	25	7	3	4	3	109	107	0	1	18	22	1	12	19	16	13	4	18	68	17	74	13
1177.1239951_-2707.857618	7	5	72	66	6	50	38	105	8	3	37	14	6	3	22	117	133	51	11	16	25	25	6	1	6	29	4	20	4	1	4	9	97	68	1	2	8	35	0	7	3	44	12	3	6	1	12	58	15
1177.1239951_-2807.857618	4	1	86	64	4	62	68	169	13	3	44	10	17	22	40	120	96	41	27	12	58	32	12	6	15	31	3	32	26	4	12	14	174	73	0	0	21	52	1	6	23	62	6	5	4	16	17	72	44
1177.1239951_-2907.857618	1	4	73	95	2	55	79	16	6	2	43	13	10	21	59	49	64	29	16	7	27	22	11	3	13	39	6	47	12	2	20	23	130	61	5	2	10	80	8	5	23	57	8	4	4	11	14	63	27
1177.1239951_-3007.857618	11	10	56	101	9	25	88	176	14	1	55	18	13	30	45	48	164	53	21	19	110	19	7	1	39	39	11	33	9	3	28	13	204	33	6	3	5	86	0	3	5	55	4	2	3	0	17	83	28
1177.1239951_-3107.857618	0	0	2	17	3	4	18	10	6	2	14	4	8	1	22	34	47	16	3	2	11	20	5	2	6	18	1	5	4	1	6	2	68	8	3	0	2	31	4	1	60	2	1	2	0	3	7	15	7
1277.1239951_-1607.857618	0	15	68	77	7	89	28	43	4	5	68	5	27	5	2	160	94	34	6	16	4	10	12	4	10	49	3	50	15	3	3	1	217	50	6	2	3	24	17	3	11	12	10	3	55	11	13	107	19
1277.1239951_-1707.857618	2	6	56	37	8	61	14	13	4	2	41	7	11	2	11	165	68	30	11	10	8	17	8	8	13	51	6	41	5	5	4	4	83	52	3	0	17	42	2	2	6	1	5	3	28	4	7	75	23
1277.1239951_-1807.857618	1	8	78	34	3	49	36	76	3	4	28	3	10	1	6	73	78	29	9	11	6	12	5	1	1	79	2	43	6	29	4	1	102	57	1	3	3	16	2	2	18	4	31	2	19	67	7	17	12
1277.1239951_-1907.857618	1	5	62	18	4	52	23	136	7	2	50	3	24	1	1	107	45	13	11	23	10	18	6	6	1	26	5	52	9	4	4	3	172	45	4	0	9	19	9	6	15	15	17	1	31	55	20	30	9
1277.1239951_-2007.857618	0	1	60	110	20	53	24	106	2	1	75	5	11	5	9	23	61	31	23	20	23	15	10	3	14	76	1	82	22	2	11	3	190	57	2	1	10	39	1	2	9	17	8	2	3	38	11	38	16
1277.1239951_-2107.857618	1	7	76	118	19	60	43	114	0	0	77	14	27	1	1	42	141	31	22	11	18	25	14	4	37	169	5	112	55	4	32	8	195	96	4	3	14	12	3	3	3	16	5	9	7	5	14	91	33
1277.1239951_-2207.857618	4	14	22	72	17	11	43	93	4	1	62	14	7	7	2	22	105	19	10	11	14	24	3	1	30	160	4	66	3	6	20	16	99	42	5	1	12	11	2	3	2	42	1	10	4	44	8	34	19
1277.1239951_-2307.857618	5	4	56	124	15	45	57	158	2	1	37	3	26	5	26	70	97	37	9	13	38	15	16	4	22	51	6	37	21	15	3	6	195	80	7	2	14	42	37	5	3	78	8	5	8	24	18	58	31
1277.1239951_-2407.857618	5	7	45	53	6	50	46	54	8	0	51	13	12	6	26	104	101	23	5	12	17	21	5	2	8	42	14	21	9	2	5	19	164	41	3	0	12	26	28	3	19	29	8	3	3	21	9	29	14
1277.1239951_-2507.857618	3	3	133	119	15	109	53	89	5	2	58	11	18	2	9	80	72	27	11	29	14	40	10	5	11	49	2	50	11	3	13	8	172	111	3	3	20	37	1	7	17	39	7	2	7	43	19	64	30
1277.1239951_-2607.857618	0	1	89	51	11	92	36	93	7	2	31	10	7	7	13	35	108	39	15	12	17	22	8	7	13	25	4	35	16	8	14	7	171	65	3	4	10	25	2	4	5	28	9	3	3	39	14	54	12
1277.1239951_-2707.857618	9	3	15	46	6	9	29	61	7	3	33	3	8	8	1	47	66	10	2	27	31	11	6	2	8	3	4	19	2	1	2	14	110	13	4	0	5	19	0	1	1	25	16	2	0	87	8	23	8
1277.1239951_-2807.857618	0	5	72	71	6	72	81	117	4	0	47	9	15	23	54	16	49	22	8	6	24	17	16	4	75	75	3	38	10	3	13	31	150	59	3	3	7	48	1	8	2	59	9	2	0	48	17	53	24
1277.1239951_-2907.857618	5	3	114	71	11	120	79	121	7	1	60	8	15	48	31	98	95	50	21	7	48	40	14	1	18	47	20	33	17	2	26	15	223	89	6	0	15	47	1	7	7	70	9	5	2	2	16	73	17
1277.1239951_-3007.857618	1	8	50	167	4	45	85	120	11	1	58	16	16	40	35	53	164	74	23	23	23	27	10	2	31	63	9	72	14	4	19	13	229	37	7	3	10	77	3	3	7	53	10	1	1	6	24	90	25
1277.1239951_-3107.857618	2	1	15	36	1	124	10	2	2	2	7	5	7	1	15	1	9	12	1	3	6	33	1	3	7	2	2	5	2	0	1	0	39	27	2	1	4	3	1	3	86	1	12	0	5	2	13	8	1
1377.1239951_-1607.857618	3	4	54	79	7	47	14	5	5	5	17	5	5	5	2	240	75	23	1	15	2	18	4	2	3	8	4	28	8	4	7	4	124	51	2	1	4	13	2	4	35	2	11	2	7	25	14	117	8
1377.1239951_-1707.857618	3	13	166	125	4	200	42	15	8	4	57	8	10	7	1	174	158	29	7	26	4	33	7	9	6	60	3	67	18	42	5	8	145	116	3	2	8	32	2	8	9	2	8	4	5	54	15	80	9
1377.1239951_-1807.857618	0	15	101	72	8	101	36	117	4	8	70	18	52	4	26	127	213	30	23	82	24	19	7	7	9	89	4	109	19	2	13	13	164	83	3	3	11	25	4	33	6	16	33	4	34	110	14	63	18
1377.1239951_-1907.857618	11	21	107	20	9	70	11	58	15	2	44	6	34	2	2	94	50	37	12	38	10	20	9	5	8	57	10	33	22	2	12	6	180	67	7	1	4	7	37	3	25	5	88	4	25	81	5	12	15
1377.1239951_-2007.857618	0	1	60	43	5	43	18	62	2	0	43	12	6	0	39	121	109	29	13	10	49	23	3	2	6	21	4	30	20	21	10	9	124	54	3	1	19	24	0	1	4	19	8	2	5	39	17	44	11
1377.1239951_-2107.857618	1	4	28	78	13	22	24	132	4	3	90	6	5	2	4	36	68	43	20	2	23	26	9	7	22	22	3	71	10	3	3	9	126	30	1	0	4	16	0	5	0	28	2	8	1	65	16	63	28
1377.1239951_-2207.857618	4	3	63	134	13	56	31	149	4	1	62	10	19	6	5	24	64	46	8	7	14	24	11	4	16	34	2	59	7	1	6	0	145	43	1	0	15	13	1	5	3	18	4	11	9	1	21	80	21
1377.1239951_-2307.857618	3	8	39	251	14	44	51	200	5	6	72	13	10	3	3	15	80	65	13	6	42	30	8	5	45	75	3	74	14	10	16	4	161	31	6	5	9	11	0	6	4	59	18	13	4	23	21	67	28
1377.1239951_-2407.857618	1	1	36	76	10	31	34	243	7	2	39	22	11	4	61	201	124	59	15	9	14	16	1	3	27	57	5	65	7	7	5	24	133	27	5	4	19	40	1	2	5	48	7	3	2	7	11	47	22
1377.1239951_-2507.857618	4	2	51	73	12	51	80	233	8	4	78	15	28	17	32	123	206	81	18	27	56	29	6	8	33	51	12	57	19	6	14	23	192	83	3	4	14	28	5	2	6	43	8	7	21	5	27	74	42
1377.1239951_-2607.857618	1	2	31	70	8	38	96	44	12	2	69	7	13	10	56	17	114	43	16	2	49	35	4	0	37	81	11	58	28	5	17	13	192	55	2	2	14	50	2	2	2	32	9	1	0	21	17	108	32
1377.1239951_-2707.857618	5	4	76	114	13	62	87	164	11	1	63	15	13	7	34	120	139	64	25	6	45	19	10	10	42	54	9	49	44	3	18	28	209	87	3	2	8	69	1	8	5	41	11	0	18	20	24	88	29
1377.1239951_-2807.857618	3	6	63	74	8	63	62	127	11	5	67	19	34	11	42	36	90	35	9	7	33	34	9	6	20	39	10	23	12	5	19	6	278	68	8	4	21	50	2	8	8	52	21	2	2	108	17	63	13
1377.1239951_-2907.857618	4	2	128	95	3	110	71	288	10	1	67	14	14	21	51	21	96	46	7	13	45	28	13	2	30	42	5	59	10	1	18	7	219	76	2	3	10	47	2	0	3	62	8	6	21	1	11	51	19
1377.1239951_-3007.857618	4	4	56	122	8	40	70	127	18	0	34	5	16	29	113	52	105	52	17	7	69	29	11	1	58	17	10	41	18	3	15	17	181	33	1	1	11	60	2	8	4	96	9	3	5	1	16	34	23
1377.1239951_-3107.857618	1	2	7	20	0	82	4	14	3	3	7	5	6	2	0	1	21	18	6	2	6	26	4	3	4	0	3	2	1	0	2	2	22	17	2	1	2	3	0	1	253	5	17	1	2	1	9	2	4
1477.1239951_-1607.857618	5	5	35	81	9	61	29	5	3	6	29	7	22	5	3	359	94	28	7	13	3	25	15	4	3	13	3	27	12	0	7	3	192	58	6	4	1	4	1	3	4	3	11	4	4	21	9	131	19
1477.1239951_-1707.857618	9	8	48	76	7	84	22	52	2	6	47	10	9	7	2	73	254	21	2	37	12	14	9	4	7	25	2	85	16	2	20	7	168	56	2	1	7	12	3	7	6	4	12	1	6	22	5	81	11
1477.1239951_-1807.857618	3	11	87	53	6	114	22	52	3	1	28	12	5	2	1	37	81	31	3	40	25	11	8	1	5	23	2	35	13	3	2	5	144	85	6	0	4	15	0	3	5	4	14	2	15	19	11	27	18
1477.1239951_-1907.857618	9	5	84	75	11	57	35	87	11	1	83	16	19	1	84	160	124	75	9	32	35	24	10	5	24	32	4	71	7	14	6	5	184	52	12	3	14	51	12	2	11	33	57	0	46	95	12	64	14
1477.1239951_-2007.857618	2	6	42	58	10	43	22	47	7	2	33	11	20	2	15	148	109	37	18	16	31	9	9	4	16	35	2	39	8	2	9	27	163	38	8	0	4	48	1	5	1	16	11	9	5	36	12	44	23
1477.1239951_-2107.857618	2	3	84	130	22	62	35	120	2	3	63	14	9	6	6	83	139	40	14	5	24	24	4	2	21	44	5	45	9	7	4	6	155	114	1	1	9	24	6	2	8	28	7	5	3	15	22	71	32
1477.1239951_-2207.857618	3	8	26	71	7	19	41	50	0	1	64	7	5	3	2	22	64	23	5	5	17	8	7	0	44	21	2	34	8	17	2	3	114	20	8	0	6	9	1	3	2	27	5	4	2	39	13	67	14
1477.1239951_-2307.857618	2	3	20	92	16	35	46	176	3	3	71	16	10	10	5	93	111	55	10	15	34	33	10	4	40	114	6	97	21	10	17	11	190	44	14	7	10	29	5	5	7	80	13	9	3	13	30	85	56
1477.1239951_-2407.857618	10	7	75	140	11	62	49	199	16	1	66	14	17	11	43	127	141	38	11	11	29	42	3	6	12	49	4	54	11	1	8	9	190	62	0	2	10	40	0	3	1	31	8	14	4	56	17	41	33
1477.1239951_-2507.857618	6	11	47	59	11	34	62	212	4	0	56	15	14	8	16	91	143	33	11	9	13	34	3	4	8	37	5	54	21	2	6	21	135	50	2	3	5	38	1	3	1	14	13	2	18	72	12	45	16
1477.1239951_-2607.857618	3	1	56	82	5	29	34	133	5	1	58	29	7	14	50	147	143	36	9	10	62	25	10	2	18	65	7	33	25	6	6	29	129	68	4	2	11	26	1	7	4	24	10	2	2	66	10	29	17
1477.1239951_-2707.857618	7	13	64	82	8	38	42	156	21	5	62	22	8	1	16	103	127	72	9	10	47	30	9	2	31	28	7	50	19	2	7	28	136	36	5	4	12	49	6	2	9	22	15	3	5	25	16	68	30
1477.1239951_-2807.857618	4	4	53	34	6	46	26	155	14	6	40	6	5	3	13	81	179	68	7	5	23	21	4	2	12	54	9	17	5	2	10	11	128	38	2	5	7	61	1	4	4	29	4	5	2	2	6	69	21
1477.1239951_-2907.857618	5	8	94	95	6	59	49	113	11	4	37	7	5	16	31	31	130	51	34	21	34	23	9	4	56	19	9	50	14	6	4	3	147	69	5	3	5	50	3	1	13	83	8	3	3	19	12	40	28
1477.1239951_-3007.857618	3	8	59	67	0	141	36	27	21	5	65	2	9	10	26	11	53	56	22	47	115	22	7	4	26	28	6	10	10	0	5	9	99	34	5	1	24	34	3	1	1	18	6	1	9	76	10	24	21
1477.1239951_-3107.857618	8	3	7	2	0	13	0	2	0	2	2	4	4	0	0	1	2	14	2	3	1	25	7	0	2	1	1	1	0	0	3	5	8	6	1	1	2	2	0	2	296	3	22	2	0	4	7	4	2
1577.1239951_-1607.857618	3	3	47	97	5	67	30	1	1	1	26	5	7	2	4	117	94	26	4	40	19	27	9	7	4	8	10	63	7	0	8	5	115	45	2	1	6	4	2	2	4	2	6	2	1	45	18	111	15
1577.1239951_-1707.857618	0	0	21	20	1	37	15	3	2	2	12	3	2	2	1	1	40	7	10	23	8	2	2	0	2	6	7	7	2	1	1	1	47	24	0	1	2	4	5	0	1	0	0	0	1	1	7	17	2
1577.1239951_-1807.857618	3	2	64	57	5	51	9	5	2	2	34	6	16	1	3	30	96	19	1	52	13	15	4	1	5	28	1	17	4	4	2	2	124	36	6	2	6	14	34	6	2	1	4	3	18	22	7	17	5
1577.1239951_-1907.857618	1	4	34	36	9	35	19	63	5	4	44	16	8	6	20	104	83	28	11	13	23	24	3	4	1	75	2	17	6	4	1	29	139	36	3	2	7	17	1	6	3	26	6	2	12	29	8	32	6
1577.1239951_-2007.857618	0	5	60	35	7	42	37	138	6	2	44	25	17	10	21	221	101	22	3	12	17	15	4	6	21	49	5	48	21	1	2	16	138	48	5	0	2	40	2	11	6	41	6	0	12	9	7	48	12
1577.1239951_-2107.857618	2	2	22	33	5	8	24	49	3	2	20	24	25	4	11	137	89	33	11	6	11	14	3	5	11	27	4	32	16	1	3	14	101	38	3	2	1	26	0	2	18	18	7	7	3	2	7	27	25
1577.1239951_-2207.857618	3	1	34	28	6	38	22	68	0	1	36	21	13	2	29	191	142	31	8	11	26	16	4	7	4	56	5	57	7	3	4	25	128	46	1	1	5	28	0	6	6	21	7	13	4	3	9	28	28
1577.1239951_-2307.857618	2	1	34	62	3	53	12	48	11	0	45	19	4	1	48	110	94	23	24	14	67	10	10	3	5	14	1	25	10	4	2	25	87	47	5	0	13	15	0	3	3	14	8	3	1	2	12	13	16
1577.1239951_-2407.857618	4	1	67	98	5	54	37	59	1	3	34	16	19	11	25	152	124	46	13	12	29	24	16	6	8	129	4	42	16	3	6	33	184	61	3	3	12	36	1	8	15	13	11	4	16	39	10	34	25
1577.1239951_-2507.857618	6	12	115	65	8	204	31	129	7	4	96	6	11	6	21	79	103	45	24	13	160	43	9	6	36	82	5	28	13	2	8	5	184	97	1	3	28	34	8	9	4	20	14	3	13	42	17	27	19
1577.1239951_-2607.857618	2	5	75	162	12	252	112	125	13	4	135	25	18	8	31	133	114	35	73	21	261	36	9	10	23	210	7	65	23	4	13	8	173	54	3	1	56	59	2	10	12	22	10	5	39	19	22	83	30
1577.1239951_-2707.857618	5	11	64	61	9	284	70	49	5	4	123	5	3	3	10	19	51	53	65	23	296	28	12	13	5	48	2	28	26	0	2	1	84	54	1	4	42	47	1	8	2	6	8	3	16	55	18	28	8
1577.1239951_-2807.857618	3	8	94	46	2	367	9	25	4	6	145	5	8	8	3	21	160	55	100	98	396	31	11	4	2	2	3	9	29	2	2	3	120	62	3	2	99	31	0	7	1	11	7	4	13	3	21	11	7
1577.1239951_-2907.857618	13	11	68	72	8	201	36	19	11	7	90	6	23	2	29	4	94	59	58	52	177	34	15	9	13	16	9	10	14	4	10	2	123	43	3	2	60	10	1	2	2	6	17	1	6	35	18	27	14
1577.1239951_-3007.857618	2	4	33	86	4	232	9	11	7	2	62	7	12	4	18	6	30	45	34	33	166	39	16	9	17	18	8	9	19	4	7	2	76	32	4	1	51	24	3	6	47	2	11	7	8	49	18	18	15
1577.1239951_-3107.857618	4	6	6	0	1	72	0	0	3	0	6	2	1	0	0	2	5	15	0	0	1	12	3	1	1	0	0	0	1	1	0	0	7	13	0	0	1	1	0	1	213	3	14	0	0	1	5	2	2
1677.1239951_-1607.857618	1	4	105	107	6	110	24	6	0	1	39	10	18	2	1	54	88	15	3	49	8	26	2	4	12	22	3	73	12	2	4	5	178	79	1	3	11	11	0	2	5	2	5	1	1	16	22	71	17
1677.1239951_-1707.857618	0	3	47	50	4	58	14	9	2	4	18	2	10	3	0	8	60	7	6	30	4	6	5	1	3	4	0	14	6	0	2	7	61	28	2	4	27	2	1	6	1	2	2	2	1	38	6	10	5
1677.1239951_-1807.857618	1	6	79	63	8	330	7	10	6	5	155	5	7	2	1	6	85	13	143	182	358	31	5	4	3	4	5	14	41	1	9	4	54	73	1	2	126	11	1	5	5	5	8	0	29	32	19	15	3
1677.1239951_-1907.857618	4	3	73	17	9	345	5	4	8	6	183	7	11	2	0	1	44	27	125	110	487	25	12	5	3	6	3	0	25	9	1	3	26	65	1	2	119	2	2	5	5	6	1	4	1	53	24	11	3
1677.1239951_-2007.857618	5	8	82	37	2	392	40	88	6	5	220	12	15	6	21	17	71	44	130	144	680	29	14	9	11	50	2	15	36	4	3	7	123	97	6	3	97	29	1	7	7	43	10	7	8	6	35	19	12
1677.1239951_-2107.857618	4	4	49	27	7	257	22	60	3	5	172	22	11	4	10	76	99	64	104	55	416	35	8	8	0	51	3	20	30	6	4	8	70	47	2	3	109	19	1	8	1	8	4	3	3	19	30	13	6
1677.1239951_-2207.857618	1	4	39	36	13	234	15	99	4	5	160	37	13	6	27	171	118	40	85	36	385	27	6	7	3	36	11	21	21	8	3	21	134	39	1	0	52	39	1	5	3	22	7	5	6	9	27	38	9
1677.1239951_-2307.857618	15	1	62	61	8	245	57	50	8	11	142	11	4	4	30	92	113	37	82	50	359	40	20	11	10	111	3	60	33	10	13	7	106	71	7	2	65	32	1	6	5	23	16	10	19	9	14	40	28
1677.1239951_-2407.857618	7	7	98	74	7	341	63	143	12	5	227	37	19	6	42	260	174	53	106	45	414	48	17	7	17	82	6	39	26	20	7	28	164	68	6	2	90	34	13	5	7	33	19	3	12	54	26	56	22
1677.1239951_-2507.857618	2	2	44	35	6	233	49	85	5	7	158	23	12	3	15	199	174	58	95	19	351	28	11	4	13	127	8	25	23	5	7	16	126	31	11	5	51	36	2	7	4	23	7	4	30	1	21	50	10
1677.1239951_-2607.857618	10	16	64	84	6	173	47	135	6	8	127	26	10	10	59	160	131	53	53	15	309	38	10	8	8	157	8	59	29	8	10	32	189	50	5	0	47	44	2	4	7	50	15	1	18	17	25	52	25
1677.1239951_-2707.857618	1	8	55	59	5	167	47	74	6	5	127	13	8	5	39	107	188	43	54	28	192	28	12	3	13	75	9	27	21	1	4	9	105	55	4	1	54	77	4	11	2	7	4	5	20	16	17	38	15
1677.1239951_-2807.857618	4	3	100	73	10	407	27	106	5	4	173	12	10	1	16	49	266	64	119	43	371	30	14	6	5	15	12	19	34	1	5	19	108	49	4	2	59	73	4	1	2	9	9	8	3	32	24	12	15
1677.1239951_-2907.857618	3	1	22	26	4	57	12	32	8	3	36	14	9	1	3	8	61	25	15	15	32	10	3	4	7	15	5	6	8	1	10	6	125	18	0	1	9	19	1	1	25	2	3	2	1	2	3	15	13
1677.1239951_-3007.857618	2	1	36	38	2	171	2	34	20	2	45	1	7	0	20	1	27	26	12	27	90	31	5	4	17	38	4	3	24	3	4	4	54	65	2	2	28	19	0	2	42	2	7	6	1	45	7	5	7
1677.1239951_-3107.857618	1	0	4	2	0	35	2	3	4	2	4	2	1	0	0	2	3	12	3	7	1	32	4	2	3	2	3	1	2	1	1	2	4	6	1	1	2	1	2	1	434	0	25	3	0	3	8	4	2
1777.1239951_-1607.857618	2	7	101	85	5	105	44	6	3	2	31	8	11	5	2	80	127	26	3	20	6	22	2	5	1	24	3	63	13	0	15	3	134	56	5	3	8	0	0	4	2	4	11	2	3	8	20	84	13
1777.1239951_-1707.857618	3	8	53	57	3	98	26	8	4	1	23	3	26	0	3	76	91	19	1	32	4	14	2	3	1	24	2	32	2	3	5	5	74	68	1	3	20	7	0	6	2	0	5	1	0	64	6	67	15
1777.1239951_-1807.857618	3	3	88	83	4	92	27	8	6	3	35	5	22	1	3	27	157	31	3	52	9	23	6	5	7	42	5	50	15	2	6	2	137	59	3	1	14	16	1	2	2	3	7	1	4	19	12	44	15
1777.1239951_-1907.857618	4	2	47	69	11	61	46	57	13	1	54	14	23	12	32	187	169	62	6	17	18	37	10	6	24	77	7	67	12	8	5	4	222	56	4	7	17	55	51	5	1	5	18	1	45	4	25	80	11
1777.1239951_-2007.857618	3	2	46	42	8	27	21	107	4	2	64	44	19	4	46	304	194	51	10	9	60	27	13	3	25	30	4	57	16	2	3	43	262	65	1	1	6	33	10	5	4	44	11	9	6	11	15	44	43
1777.1239951_-2107.857618	2	6	98	69	9	58	16	111	3	0	37	16	17	9	5	117	135	29	15	17	18	20	1	4	13	30	4	43	9	10	0	12	168	72	8	3	4	36	1	2	5	17	14	3	5	20	13	30	19
1777.1239951_-2207.857618	3	2	48	67	2	26	28	105	3	1	34	18	6	10	32	162	174	32	11	10	18	19	1	3	14	42	8	54	13	8	9	18	134	50	3	2	4	35	3	3	6	20	10	19	3	14	20	56	32
1777.1239951_-2307.857618	4	5	135	89	15	102	20	137	4	3	65	25	18	3	46	334	229	23	17	13	40	29	6	5	14	21	9	66	23	16	6	56	148	116	5	1	12	47	1	5	12	31	18	5	5	54	17	55	29
1777.1239951_-2407.857618	1	5	16	84	4	22	25	204	2	4	56	47	9	8	53	206	190	39	18	16	62	16	7	2	21	84	5	66	23	5	11	31	200	17	18	2	8	60	36	7	3	54	18	3	4	5	24	43	32
1777.1239951_-2507.857618	7	5	78	128	4	90	50	243	3	4	70	37	10	11	37	255	196	50	15	7	60	30	5	8	23	60	9	42	26	0	15	25	187	73	2	0	11	75	3	5	5	58	10	1	8	18	24	57	20
1777.1239951_-2607.857618	1	2	129	175	13	112	66	104	5	2	54	35	21	5	11	97	133	45	15	8	83	25	3	1	26	40	7	26	19	4	3	4	190	119	5	3	26	43	3	4	14	58	7	0	1	9	17	78	31
1777.1239951_-2707.857618	3	1	65	88	1	41	37	55	12	2	80	11	6	4	26	106	165	72	7	12	29	17	4	4	7	44	5	35	10	4	17	9	152	44	0	6	7	62	1	2	6	14	11	2	3	3	11	70	22
1777.1239951_-2807.857618	2	2	79	66	2	72	65	85	31	5	76	31	17	5	29	189	212	82	22	22	53	29	14	6	17	72	6	40	14	3	10	25	200	59	6	3	9	92	8	5	6	29	10	6	4	10	17	100	28
1777.1239951_-2907.857618	1	6	90	114	8	83	39	81	19	4	39	11	14	13	41	21	162	55	11	13	53	27	8	2	24	12	5	37	8	2	5	2	154	42	3	1	17	78	1	7	3	30	0	2	6	0	14	41	13
1777.1239951_-3007.857618	3	11	41	15	2	139	8	21	5	2	52	5	32	7	2	17	40	22	20	42	107	43	9	10	2	2	9	9	17	2	5	4	49	20	3	1	34	6	1	2	258	25	20	2	3	153	13	8	1
1777.1239951_-3107.857618	0	2	42	8	3	373	0	2	3	1	7	2	1	1	0	0	10	30	1	2	9	42	10	3	7	2	3	2	5	1	4	1	29	27	0	2	9	0	0	3	481	1	28	2	0	5	4	2	7
1877.1239951_-1607.857618	3	5	13	113	4	37	36	3	4	3	34	10	14	5	1	241	128	25	2	24	18	26	9	3	2	23	1	74	9	2	6	5	112	26	3	2	8	3	3	3	2	3	18	3	2	10	20	168	20
1877.1239951_-1707.857618	1	2	54	73	7	37	26	1	4	4	30	2	16	0	1	233	70	15	3	12	3	23	3	1	4	3	5	44	9	2	4	2	94	85	2	1	6	11	1	4	16	7	5	0	1	12	11	108	11
1877.1239951_-1807.857618	6	13	94	118	7	86	26	58	14	3	91	19	20	9	13	154	248	29	17	74	24	26	5	6	13	73	5	95	14	8	14	10	181	102	4	4	10	19	15	3	4	8	27	4	11	25	20	67	21
1877.1239951_-1907.857618	3	6	74	44	4	109	23	107	4	6	77	34	28	1	30	255	178	53	13	14	41	22	12	10	6	37	3	56	8	7	7	29	176	99	2	1	8	67	50	6	6	22	32	1	47	59	21	72	24
1877.1239951_-2007.857618	3	2	65	33	6	56	11	57	1	2	46	17	13	1	30	147	170	38	4	24	29	14	6	4	13	18	0	34	17	3	1	25	134	85	2	2	1	21	4	2	2	17	9	4	2	2	19	32	23
1877.1239951_-2107.857618	4	1	48	115	11	38	29	119	1	3	51	4	8	2	4	7	68	38	17	4	18	17	7	5	12	28	1	47	17	2	4	1	104	41	2	0	5	5	0	2	3	20	4	16	1	9	9	36	23
1877.1239951_-2207.857618	0	1	19	150	28	12	24	169	3	4	103	11	5	0	1	9	78	34	23	16	16	22	5	6	23	34	3	92	22	3	14	7	158	11	6	2	1	19	5	4	1	25	5	14	2	18	20	80	27
1877.1239951_-2307.857618	0	8	21	142	17	26	46	148	4	4	76	6	4	5	2	15	80	47	11	12	17	17	5	5	28	46	3	48	11	11	4	4	146	30	13	1	4	22	1	3	2	56	26	7	2	54	17	67	37
1877.1239951_-2407.857618	4	0	24	130	19	11	52	254	0	5	64	9	5	1	1	26	82	51	12	5	18	19	7	4	18	29	6	32	9	4	8	3	107	22	2	2	5	19	12	6	2	44	7	5	11	10	13	48	13
1877.1239951_-2507.857618	1	6	69	120	14	43	55	142	17	6	43	18	13	4	19	71	131	45	23	17	38	28	9	7	23	77	4	52	16	4	7	15	197	64	8	2	7	28	0	1	13	36	9	1	5	3	24	100	35
1877.1239951_-2607.857618	8	6	67	91	11	71	57	189	20	5	48	9	21	23	22	20	110	47	23	11	29	41	9	6	20	92	12	44	58	2	18	8	163	74	3	4	12	40	4	6	1	51	12	2	2	10	23	84	18
1877.1239951_-2707.857618	3	2	53	137	10	64	99	94	17	5	63	9	15	28	32	8	71	45	7	6	56	27	9	4	46	96	7	42	18	2	16	8	201	38	6	0	7	89	1	6	7	68	21	4	3	27	11	66	23
1877.1239951_-2807.857618	0	1	23	48	4	26	34	74	14	2	42	14	5	12	14	136	166	23	14	14	37	13	6	2	5	35	4	19	10	1	4	28	113	24	5	1	8	36	1	1	2	42	4	2	2	29	9	50	18
1877.1239951_-2907.857618	2	7	110	77	4	78	92	178	19	6	59	15	17	34	57	85	235	65	44	1	70	24	13	5	35	17	5	39	45	4	13	8	209	64	1	3	16	103	2	18	8	81	10	2	5	98	17	45	25
1877.1239951_-3007.857618	6	2	74	120	5	50	70	109	11	3	53	20	12	28	56	56	149	62	34	8	67	21	12	6	13	20	10	60	14	1	8	6	175	50	5	2	7	65	5	13	10	53	3	3	4	2	16	41	24
1877.1239951_-3107.857618	8	17	23	12	2	64	3	1	2	2	5	3	1	0	3	0	10	35	4	16	4	26	2	1	1	1	1	1	0	1	1	0	31	13	1	2	17	4	3	2	155	10	14	3	2	33	4	3	2
1977.1239951_-1607.857618	6	2	27	137	2	60	17	7	3	4	32	4	36	5	3	181	84	16	2	7	4	25	8	4	1	2	0	50	6	2	6	1	96	93	6	3	5	7	2	1	8	3	13	1	3	6	16	156	14
1977.1239951_-1707.857618	2	1	79	79	6	39	22	14	6	1	54	23	25	2	14	117	164	34	12	31	17	29	9	8	8	34	10	49	6	2	8	4	156	51	3	2	8	8	1	2	10	10	8	1	16	15	7	95	14
1977.1239951_-1807.857618	1	0	103	98	5	94	36	319	8	4	102	10	23	4	4	55	135	46	32	58	9	26	4	8	5	104	7	96	16	15	26	4	171	88	2	3	8	33	6	4	5	4	91	11	28	1	16	47	18
1977.1239951_-1907.857618	0	3	134	56	3	109	23	130	11	2	45	9	28	3	3	130	110	18	8	15	14	37	11	7	7	56	8	105	21	1	5	6	239	104	8	2	17	35	13	4	21	10	75	2	41	61	12	41	17
1977.1239951_-2007.857618	1	0	63	43	4	72	14	54	0	2	36	7	4	1	4	21	45	9	2	6	17	13	7	2	14	71	1	51	14	6	2	1	99	129	2	0	7	5	2	1	2	5	1	3	1	20	9	22	9
1977.1239951_-2107.857618	3	2	48	140	11	22	54	257	8	3	97	16	13	7	4	111	114	69	12	14	33	34	14	8	19	63	9	131	29	3	15	21	195	57	2	1	6	6	4	3	5	61	3	20	6	73	10	82	39
1977.1239951_-2207.857618	3	1	33	90	11	19	35	134	1	5	56	9	109	6	14	65	107	35	4	19	28	13	15	8	32	34	7	30	19	1	14	3	166	35	2	3	6	22	0	2	13	45	20	4	3	12	9	57	27
1977.1239951_-2307.857618	4	4	34	70	11	15	45	117	7	4	40	4	18	8	3	92	141	57	3	7	33	39	9	3	14	64	7	59	22	9	10	26	107	67	2	3	4	43	2	3	12	37	8	4	12	3	17	42	18
1977.1239951_-2407.857618	6	0	22	80	4	11	24	159	6	3	44	12	8	4	6	29	105	25	15	12	13	26	3	4	13	20	3	38	23	1	6	15	79	39	4	1	4	53	1	9	6	16	3	2	7	12	15	17	21
1977.1239951_-2507.857618	6	4	71	86	9	40	64	60	7	5	57	7	21	11	31	36	163	50	14	17	66	30	14	0	20	81	6	22	18	7	10	5	165	49	2	1	14	15	2	5	20	56	23	6	3	28	11	56	16
1977.1239951_-2607.857618	1	0	80	149	12	89	29	119	5	4	44	14	27	2	28	57	53	27	15	7	46	25	4	4	7	40	4	14	14	3	8	2	132	84	1	1	15	17	0	7	3	42	12	1	2	38	10	72	13
1977.1239951_-2707.857618	4	11	44	61	5	39	39	78	8	2	36	12	14	11	51	142	82	15	9	2	46	18	11	1	8	28	3	26	12	1	20	10	151	31	2	1	3	21	1	5	2	31	11	1	3	5	11	64	19
1977.1239951_-2807.857618	4	22	58	60	5	35	86	133	18	7	71	11	21	59	119	58	100	63	37	16	47	19	14	5	35	57	8	78	24	2	33	8	198	41	5	1	12	61	1	3	5	106	8	2	2	12	10	50	24
1977.1239951_-2907.857618	3	9	43	89	7	44	117	181	7	2	55	30	9	47	54	117	257	70	35	8	33	31	5	3	9	48	2	66	21	4	15	31	226	40	2	3	10	82	2	7	11	104	7	1	5	3	28	65	24
1977.1239951_-3007.857618	11	14	74	95	1	96	63	110	18	5	57	14	11	49	14	53	213	62	29	15	52	42	9	7	34	11	3	21	9	0	23	22	185	91	1	2	14	79	2	9	23	88	19	4	8	32	30	38	15
1977.1239951_-3107.857618	1	0	41	23	0	47	2	2	2	2	8	1	7	1	1	0	10	13	2	5	1	28	0	4	1	0	1	0	3	0	2	0	15	30	0	2	6	2	0	0	126	1	6	0	0	32	6	4	2
2077.1239951_-1607.857618	9	8	130	63	2	107	13	12	5	1	53	11	15	5	1	209	132	43	13	1	8	32	8	16	0	10	5	20	31	1	5	6	122	99	2	3	7	27	12	4	33	5	10	4	84	49	14	161	18
2077.1239951_-1707.857618	0	8	74	29	4	63	17	6	11	3	44	7	16	0	0	123	95	35	5	17	15	11	4	9	3	19	3	10	4	1	3	0	202	49	1	1	4	22	3	2	6	2	12	1	24	55	4	44	7
2077.1239951_-1807.857618	2	10	48	47	5	27	19	38	3	5	54	5	9	1	0	60	85	34	18	13	8	33	1	2	2	99	9	67	9	2	8	2	135	69	2	5	9	38	2	2	5	2	17	6	27	75	6	96	7
2077.1239951_-1907.857618	1	4	60	22	3	23	23	94	0	3	31	4	8	1	11	33	62	15	9	8	3	10	3	2	7	20	2	20	7	0	5	0	117	24	1	1	3	14	2	1	18	1	11	1	16	1	6	34	6
2077.1239951_-2007.857618	3	4	51	23	5	37	22	154	4	1	66	5	8	5	19	43	81	41	5	17	3	30	5	2	7	66	7	56	16	2	6	6	113	71	2	0	3	10	1	5	5	8	9	3	22	107	8	25	12
2077.1239951_-2107.857618	7	2	102	92	22	37	58	54	5	3	139	11	14	7	2	84	157	36	27	26	24	35	7	4	18	291	3	94	12	8	21	21	210	157	3	2	5	23	3	4	4	32	7	8	38	11	12	39	52
2077.1239951_-2207.857618	1	2	22	51	8	28	37	60	3	3	50	4	3	5	1	8	57	14	24	7	20	15	7	0	13	111	2	86	8	11	9	8	97	44	1	2	11	6	3	4	1	15	3	2	1	4	11	35	29
2077.1239951_-2307.857618	2	2	20	48	3	6	10	36	0	0	26	3	6	2	1	8	59	14	9	2	16	18	4	4	4	63	4	22	13	9	6	2	46	47	2	1	3	12	0	3	5	20	5	1	2	7	6	13	8
2077.1239951_-2407.857618	5	0	46	17	7	25	35	40	7	3	25	5	9	4	29	28	76	13	17	19	8	29	6	4	6	86	4	41	22	2	6	11	101	57	2	2	6	27	0	2	10	11	12	5	4	10	5	19	14
2077.1239951_-2507.857618	4	7	77	57	5	85	53	45	7	8	69	2	34	3	18	111	158	39	24	13	24	33	5	0	7	48	5	36	12	10	9	7	189	82	4	1	14	41	1	4	3	19	25	2	10	23	15	54	21
2077.1239951_-2607.857618	4	0	17	63	8	21	50	49	8	3	69	9	10	3	50	236	125	19	14	26	53	17	3	2	21	87	11	20	11	1	8	8	121	32	0	3	4	32	1	5	33	25	10	1	22	12	17	103	6
2077.1239951_-2707.857618	2	0	69	67	9	53	65	70	14	10	48	19	14	12	65	117	151	38	4	11	33	28	12	6	24	127	4	55	35	7	21	4	179	62	4	0	14	33	1	4	7	44	10	8	9	1	14	155	31
2077.1239951_-2807.857618	2	5	22	44	0	13	48	82	4	5	20	27	9	10	49	74	81	25	9	17	27	11	4	3	21	11	4	53	10	2	9	6	118	23	4	1	3	38	1	5	37	11	6	1	3	36	6	60	14
2077.1239951_-2907.857618	2	2	57	114	7	68	78	129	6	0	61	12	11	31	11	36	122	39	15	12	28	22	9	1	26	18	2	51	8	3	11	7	166	56	3	1	8	52	3	6	9	60	5	1	3	45	15	53	12
2077.1239951_-3007.857618	10	10	45	87	5	74	48	168	5	1	47	14	12	48	22	18	188	63	9	9	42	23	8	5	0	15	7	41	5	4	17	6	207	149	2	1	10	60	13	7	4	43	13	2	10	16	15	85	20
2077.1239951_-3107.857618	2	4	54	37	4	96	11	31	1	3	7	7	3	2	1	2	23	36	4	11	24	35	2	7	10	4	3	3	5	1	4	0	54	32	1	0	11	19	3	1	27	1	9	0	3	5	2	11	6
2177.1239951_-1607.857618	3	4	51	22	5	48	34	13	13	2	53	5	9	6	1	153	108	41	14	8	10	16	3	43	5	62	2	39	14	7	3	0	113	20	3	3	0	7	1	0	20	3	5	1	70	58	1	72	5
2177.1239951_-1707.857618	1	1	29	16	1	21	13	8	2	2	24	4	3	2	10	62	51	25	5	3	4	27	2	9	4	58	6	7	2	0	0	0	37	19	1	1	1	19	0	0	138	1	3	0	11	14	5	44	1
2177.1239951_-1807.857618	0	1	20	15	2	29	1	2	3	2	5	4	2	2	2	2	35	18	3	4	6	43	2	2	2	11	4	7	7	0	3	1	32	23	0	2	3	1	10	1	315	2	20	1	3	22	9	14	1
2177.1239951_-1907.857618	2	4	113	30	2	52	6	8	10	3	39	6	8	3	2	56	104	63	4	12	11	22	5	5	1	44	4	15	4	3	1	1	109	69	1	1	16	9	3	0	25	3	6	0	32	89	8	39	12
2177.1239951_-2007.857618	0	5	56	61	7	26	34	19	3	4	86	13	11	9	0	126	189	54	19	36	30	24	8	6	4	140	2	55	5	3	11	4	144	68	3	5	6	15	4	0	3	43	5	2	41	40	12	44	16
2177.1239951_-2107.857618	0	1	83	52	8	34	15	40	2	0	40	3	7	1	2	53	162	56	16	2	18	23	5	9	3	107	8	49	6	4	12	2	120	109	2	3	6	15	0	2	6	6	12	3	16	2	5	21	17
2177.1239951_-2207.857618	0	2	82	37	9	62	18	32	4	4	79	6	11	0	10	32	111	38	10	15	19	34	8	2	23	182	7	70	9	3	22	9	146	100	5	0	12	23	3	6	24	9	44	3	4	14	13	62	31
2177.1239951_-2307.857618	1	2	31	36	1	13	47	32	3	3	93	5	10	8	6	31	164	35	27	18	16	39	11	5	26	73	3	84	8	7	19	9	117	120	6	1	2	20	2	3	29	14	1	0	3	45	8	72	23
2177.1239951_-2407.857618	1	5	40	60	16	26	55	112	3	2	88	14	10	6	28	70	79	14	20	22	16	20	5	5	16	69	8	57	18	4	10	6	159	61	4	2	10	32	2	7	26	24	9	4	54	21	11	58	18
2177.1239951_-2507.857618	7	3	51	53	11	47	42	105	5	6	74	35	12	8	104	329	131	53	18	31	15	37	8	7	11	169	8	83	18	5	16	6	154	63	4	3	8	16	3	3	36	25	19	5	60	130	10	101	24
2177.1239951_-2607.857618	1	3	57	40	9	37	31	18	5	4	66	15	17	6	72	361	121	59	15	27	11	45	7	10	17	150	19	34	15	7	8	4	235	35	1	2	8	55	1	17	3	52	7	1	40	12	10	119	15
2177.1239951_-2707.857618	0	2	25	29	6	27	18	41	9	2	17	4	3	3	29	84	112	57	11	7	20	29	1	3	34	45	6	9	9	8	3	0	94	30	2	2	1	32	0	0	19	50	17	1	5	2	9	39	11
2177.1239951_-2807.857618	1	0	41	135	13	27	64	81	6	2	32	5	5	14	38	32	137	35	22	2	19	16	0	2	24	47	3	18	10	1	14	5	136	19	4	0	13	48	2	1	1	77	5	1	1	0	5	77	13
2177.1239951_-2907.857618	0	2	33	157	16	35	51	129	9	4	40	8	11	13	55	10	126	41	10	6	44	28	3	4	21	23	7	29	18	7	13	4	203	37	1	1	11	142	1	6	6	48	16	1	2	2	10	77	18
2177.1239951_-3007.857618	5	9	54	213	6	50	27	100	11	1	28	15	20	22	77	67	281	76	17	15	40	34	6	11	21	24	9	36	16	4	18	3	155	51	1	1	7	76	0	7	16	21	9	4	4	1	11	77	22
2177.1239951_-3107.857618	3	6	76	150	6	77	23	25	6	3	38	8	8	17	88	38	159	74	5	13	55	56	4	8	5	30	6	21	14	3	4	3	156	35	5	0	6	47	1	4	1	19	9	0	16	71	5	39	14
2277.1239951_-1607.857618	1	4	45	47	5	53	14	5	4	1	37	8	7	3	1	3	53	25	7	19	15	34	5	7	2	110	3	48	12	2	7	5	75	43	0	1	0	32	14	3	14	6	4	2	5	98	6	29	6
2277.1239951_-1707.857618	1	2	87	31	5	52	23	12	5	4	52	2	8	2	4	82	98	36	8	7	11	43	0	5	5	25	4	35	13	1	7	0	108	42	1	4	9	26	64	2	29	3	3	3	16	87	7	100	9
2277.1239951_-1807.857618	0	1	3	1	1	8	0	6	0	0	3	2	1	2	1	0	8	6	1	4	1	13	2	0	1	1	2	2	1	1	0	0	10	10	1	0	1	0	0	0	107	0	5	2	0	0	0	15	0
2277.1239951_-1907.857618	0	4	69	26	2	85	2	9	3	0	23	0	5	2	4	22	37	25	2	3	3	16	2	1	2	26	1	9	5	1	4	0	56	55	4	2	6	10	1	0	82	8	10	2	4	44	7	10	14
2277.1239951_-2007.857618	0	9	37	72	20	36	37	9	1	1	100	8	10	3	1	126	168	81	12	37	13	24	8	7	7	154	7	54	10	6	9	5	126	73	10	4	19	17	0	3	0	28	15	6	48	48	14	31	22
2277.1239951_-2107.857618	6	19	40	55	10	27	41	74	2	3	63	7	8	4	4	24	97	71	22	10	14	22	2	2	13	105	5	73	4	7	13	2	97	62	5	1	7	17	0	4	20	30	12	2	27	33	7	31	25
2277.1239951_-2207.857618	2	2	56	46	14	31	59	72	0	3	102	3	12	9	11	64	155	50	25	25	22	38	10	6	18	94	16	65	16	4	27	6	160	78	12	5	1	47	1	3	15	11	12	1	13	20	8	106	41
2277.1239951_-2307.857618	1	0	70	22	5	56	22	18	3	3	80	10	10	1	14	44	116	44	29	13	12	39	3	5	19	137	5	55	20	3	26	12	103	111	3	2	6	17	2	2	12	22	17	1	28	44	8	78	11
2277.1239951_-2407.857618	1	3	18	33	10	30	42	76	5	1	64	5	16	2	22	30	59	55	10	6	10	16	7	8	5	93	2	24	16	2	6	0	199	77	3	1	4	39	0	4	45	13	11	2	31	26	10	31	19
2277.1239951_-2507.857618	3	2	17	26	7	17	33	29	8	4	57	15	62	12	91	313	72	52	18	10	26	36	6	5	7	118	6	40	16	15	13	2	126	31	3	0	3	21	4	6	22	30	13	1	48	108	7	97	19
2277.1239951_-2607.857618	13	11	97	142	16	65	32	65	6	7	53	10	21	5	18	178	249	55	17	30	20	26	4	8	17	119	6	27	10	12	20	12	171	73	5	5	14	50	5	4	6	36	12	2	22	37	9	112	22
2277.1239951_-2707.857618	2	2	72	121	9	67	57	168	7	7	43	20	18	3	42	111	189	60	29	20	40	42	1	5	40	62	6	30	6	39	20	7	202	74	4	2	10	130	4	6	5	76	17	1	14	16	9	72	10
2277.1239951_-2807.857618	1	4	34	62	8	22	65	119	8	3	54	11	4	16	63	12	115	45	33	6	32	23	1	10	27	100	10	56	14	18	17	14	116	34	1	0	4	116	0	1	4	59	9	0	2	3	9	73	12
2277.1239951_-2907.857618	0	0	31	22	5	35	17	118	9	1	19	6	7	1	20	104	113	32	7	6	8	14	4	5	20	110	6	5	2	11	11	5	58	27	2	0	0	51	0	2	25	37	3	1	2	0	2	48	7
2277.1239951_-3007.857618	2	2	37	114	4	37	12	58	4	2	34	8	6	4	59	58	98	49	11	5	29	45	9	5	4	29	5	11	12	2	9	4	84	31	4	2	3	34	0	4	12	6	16	0	4	0	4	62	10
2277.1239951_-3107.857618	0	3	62	86	7	70	27	41	6	7	15	6	2	3	5	37	147	108	9	15	45	68	7	4	8	5	5	20	41	2	7	4	95	41	4	2	2	34	9	4	16	3	8	2	5	36	8	71	14
2377.1239951_-1607.857618	0	0	3	0	0	3	1	0	1	2	1	0	2	2	1	0	6	2	1	1	0	5	1	2	1	0	4	1	0	0	0	0	1	3	2	0	2	0	0	0	0	0	0	0	1	0	2	3	0
2377.1239951_-1707.857618	2	1	107	12	9	255	20	64	3	2	25	4	11	3	1	23	72	45	7	7	13	23	6	1	5	53	2	11	15	2	8	6	74	107	3	1	6	17	1	3	36	5	9	4	13	58	10	39	10
2377.1239951_-1807.857618	1	7	55	40	7	44	34	8	15	3	44	26	9	8	13	136	88	80	17	15	12	24	4	3	1	74	3	6	10	2	7	3	198	37	0	0	3	37	33	6	72	10	17	6	56	44	16	72	11
2377.1239951_-1907.857618	2	2	57	23	9	41	34	37	3	4	60	2	13	1	1	37	48	41	8	10	8	19	6	8	8	77	5	23	10	2	12	1	91	105	4	2	3	39	1	2	8	3	7	0	19	27	11	28	10
2377.1239951_-2007.857618	4	5	52	60	24	43	39	36	3	2	129	13	10	2	2	148	80	36	21	40	7	27	10	5	13	99	6	32	19	5	14	12	179	70	14	1	6	30	1	3	3	9	7	6	56	2	21	39	28
2377.1239951_-2107.857618	10	1	31	59	16	31	68	28	11	7	185	13	15	3	2	44	183	87	18	25	25	56	10	10	17	121	7	110	9	3	33	25	199	92	19	4	8	43	2	7	10	25	14	7	59	2	33	79	31
2377.1239951_-2207.857618	1	7	125	54	13	72	16	24	10	2	103	5	11	6	9	143	96	30	20	8	9	37	10	3	12	113	3	50	13	2	12	7	209	101	12	1	17	22	0	1	8	17	7	5	34	6	19	77	22
2377.1239951_-2307.857618	2	4	39	51	17	19	33	92	0	4	101	12	4	4	30	90	119	78	17	18	14	38	9	7	12	105	2	46	32	7	17	8	113	138	9	1	7	30	0	1	11	11	8	2	26	3	15	40	18
2377.1239951_-2407.857618	2	1	47	25	14	25	43	31	5	5	55	12	10	10	54	311	120	67	11	18	16	16	8	4	2	96	10	24	9	3	6	17	121	52	2	1	2	34	0	2	52	20	11	4	45	2	12	65	13
2377.1239951_-2507.857618	1	1	11	2	2	17	13	11	1	1	21	15	4	3	30	16	137	20	14	3	5	11	1	3	6	14	13	4	8	3	4	8	73	49	0	2	5	8	0	3	9	2	2	1	2	0	4	42	9
2377.1239951_-2607.857618	12	13	14	15	3	24	68	13	7	7	30	29	5	7	8	8	165	41	20	9	48	27	7	5	15	66	38	13	7	7	17	25	132	41	5	0	3	11	1	1	36	3	9	0	2	8	17	98	12
2377.1239951_-2707.857618	0	2	49	23	5	30	15	39	3	2	41	3	6	1	2	55	139	54	15	9	9	44	3	3	18	49	1	14	0	2	6	10	120	45	0	0	3	40	7	1	13	6	11	1	0	94	12	65	4
2377.1239951_-2807.857618	1	1	52	28	6	65	20	47	3	2	33	14	20	4	1	130	133	93	19	25	10	33	9	5	6	156	9	27	8	39	20	20	135	60	1	0	4	43	0	0	49	12	12	3	14	12	23	97	12
2377.1239951_-2907.857618	16	11	15	41	2	21	33	41	1	3	31	17	18	2	20	52	115	44	17	5	23	35	3	4	3	46	9	32	14	4	10	11	164	32	4	0	4	29	0	3	5	6	7	1	1	61	8	104	15
2377.1239951_-3007.857618	1	2	91	238	4	64	4	17	3	2	12	7	13	2	40	56	123	29	2	3	21	45	2	3	3	1	7	4	9	1	3	7	60	41	3	1	9	32	1	0	4	8	2	0	1	19	6	33	3
2377.1239951_-3107.857618	0	13	29	15	1	57	3	5	5	1	21	5	33	1	0	0	6	39	1	32	9	36	3	6	1	5	2	1	17	1	0	2	13	4	3	1	32	1	0	2	4	1	3	0	3	146	3	3	1
877.1239951_-1607.857618	1	1	59	29	11	64	17	4	5	4	16	4	14	0	1	2	73	17	8	34	12	16	3	5	2	32	10	28	10	1	9	2	105	62	3	1	9	13	37	7	104	1	12	3	1	0	10	34	6
877.1239951_-1707.857618	0	2	9	32	7	30	5	24	1	0	19	2	8	2	4	54	56	18	3	23	11	3	7	3	1	75	2	21	8	1	1	3	88	22	1	1	4	19	3	3	16	5	2	2	2	22	7	32	13
877.1239951_-1807.857618	2	4	61	54	5	43	42	62	0	0	79	15	24	5	17	147	60	39	14	68	14	11	13	3	7	178	6	22	16	6	8	7	209	43	10	6	11	48	7	2	9	37	10	1	53	70	21	47	26
877.1239951_-1907.857618	1	3	79	77	25	48	47	59	4	2	117	12	12	8	2	113	85	48	27	52	9	20	3	5	10	103	6	39	11	5	33	2	180	55	21	1	8	36	3	10	6	14	7	1	58	44	9	67	21
877.1239951_-2007.857618	1	2	16	72	25	16	36	19	3	4	179	7	4	3	2	95	90	44	17	32	16	15	11	2	16	80	5	35	6	1	19	9	147	49	34	1	4	18	5	4	4	21	19	0	46	10	14	72	29
877.1239951_-2107.857618	11	12	31	46	25	31	53	163	4	10	120	11	26	4	0	101	128	72	23	65	20	35	7	1	31	141	16	57	18	2	14	7	215	48	20	3	7	53	2	5	4	45	23	3	42	37	18	109	18
877.1239951_-2207.857618	0	7	69	47	10	43	41	118	2	1	80	7	6	1	2	38	119	49	20	24	15	33	5	2	1	191	12	74	9	3	19	24	129	59	15	3	1	32	11	5	29	31	26	3	12	13	15	47	23
877.1239951_-2307.857618	2	11	27	24	15	23	32	29	1	3	63	9	31	3	14	37	133	67	19	15	13	24	4	0	24	67	5	62	15	0	22	12	125	68	6	6	12	20	0	2	9	14	8	2	1	183	14	82	11
877.1239951_-2407.857618	3	7	29	21	14	24	28	75	2	0	54	8	5	1	35	125	86	37	24	18	7	18	5	3	2	100	3	47	10	2	4	4	83	93	2	0	4	30	1	0	16	6	5	1	29	38	7	38	14
877.1239951_-2507.857618	1	5	102	30	3	26	18	23	2	2	13	13	9	1	6	102	77	33	15	19	10	13	5	3	32	35	10	15	5	4	17	13	64	105	3	0	4	73	2	1	44	17	10	0	0	1	6	46	11
877.1239951_-2607.857618	0	5	32	44	7	19	32	73	15	4	55	13	19	12	91	208	182	38	29	55	39	31	4	7	14	40	14	47	17	4	16	20	194	39	3	2	6	46	3	4	9	60	17	1	0	17	19	64	31
877.1239951_-2707.857618	0	12	58	51	10	60	23	91	4	4	11	4	12	3	1	26	125	38	17	22	12	21	4	4	5	14	2	2	8	10	2	5	127	45	2	1	3	55	0	5	14	2	3	1	1	69	7	46	7
877.1239951_-2807.857618	2	2	90	29	11	98	22	97	3	6	28	14	10	3	15	144	114	24	9	16	16	16	3	6	2	32	10	27	11	5	8	21	205	109	2	2	11	38	2	2	45	12	15	1	7	25	15	55	21
877.1239951_-2907.857618	2	4	35	93	8	42	88	80	0	3	68	16	17	4	44	88	196	62	18	29	33	15	7	6	17	88	9	73	22	3	7	5	228	59	4	4	3	89	2	0	19	16	11	8	14	3	29	188	18
877.1239951_-3007.857618	3	16	74	187	9	73	39	75	2	4	38	26	24	4	4	87	251	49	20	21	68	27	6	7	3	144	6	66	5	3	9	30	234	65	5	1	12	42	1	3	4	19	15	2	3	24	16	58	18
877.1239951_-3107.857618	0	3	4	148	4	2	5	1	0	1	1	0	0	1	11	3	48	7	1	0	17	4	0	0	3	0	2	10	4	0	1	0	9	1	2	0	0	3	0	1	0	1	0	0	1	0	3	4	4
977.1239951_-1607.857618	0	1	61	28	2	78	12	6	1	0	19	3	9	4	0	4	24	24	4	10	14	25	4	3	8	44	7	45	8	2	1	1	65	68	3	0	16	7	18	5	44	4	12	3	5	51	9	33	3
977.1239951_-1707.857618	1	3	10	4	2	23	2	4	5	2	7	0	4	2	5	50	11	10	3	3	3	9	3	1	0	20	2	4	2	0	1	0	52	14	2	0	3	4	0	2	130	3	11	1	0	20	5	5	2
977.1239951_-1807.857618	1	2	24	10	1	51	2	0	3	2	5	2	2	3	3	3	11	14	2	6	3	5	5	4	1	2	1	2	3	3	0	0	32	32	0	0	1	4	2	1	167	2	7	1	10	33	3	6	4
977.1239951_-1907.857618	3	11	71	50	6	72	13	9	9	2	71	3	8	10	3	56	52	25	12	27	15	20	7	2	2	38	2	12	12	1	1	1	128	103	2	0	7	17	4	1	5	8	5	2	42	167	7	32	4
977.1239951_-2007.857618	2	1	20	35	20	10	32	10	2	6	77	6	19	1	3	83	44	14	7	27	8	18	10	3	22	87	1	30	9	3	9	6	157	53	1	2	8	19	1	5	3	13	4	2	36	4	12	56	34
977.1239951_-2107.857618	1	1	64	68	13	41	44	93	3	10	82	9	22	8	5	60	117	85	18	40	12	17	9	0	14	96	6	32	11	4	15	9	192	122	13	0	9	41	1	2	4	21	7	1	44	2	16	76	32
977.1239951_-2207.857618	1	4	53	51	18	28	34	12	6	5	92	11	4	0	2	62	100	39	30	29	6	16	7	4	14	116	1	46	2	7	18	6	112	87	18	1	7	26	3	2	42	7	8	0	33	124	12	46	32
977.1239951_-2307.857618	1	0	14	38	9	11	27	40	3	3	50	2	10	0	2	30	83	27	16	10	18	11	1	2	11	73	3	23	2	1	11	12	75	103	9	1	3	4	1	1	4	6	10	1	7	70	10	28	21
977.1239951_-2407.857618	5	14	53	52	11	31	60	69	4	4	68	19	18	12	47	112	124	24	12	46	22	19	11	6	16	274	23	60	27	5	24	21	243	110	5	1	10	36	1	3	29	22	44	5	11	53	19	126	29
977.1239951_-2507.857618	0	4	19	50	4	13	45	47	5	2	33	21	4	6	46	265	210	57	21	14	11	13	10	2	29	140	12	40	8	20	12	11	164	21	7	2	3	56	0	4	5	34	5	3	10	2	22	135	19
977.1239951_-2607.857618	0	1	53	89	4	24	67	100	7	5	34	17	9	12	25	234	200	41	40	14	41	21	7	1	24	71	4	23	6	14	23	36	176	76	7	0	10	93	3	10	15	43	14	4	12	23	18	137	26
977.1239951_-2707.857618	2	2	49	53	6	60	54	95	2	1	27	9	9	21	11	34	91	23	8	6	38	14	5	5	8	24	1	4	7	9	5	8	72	48	3	1	4	73	1	4	3	49	8	3	1	27	13	45	7
977.1239951_-2807.857618	2	4	46	57	10	32	48	59	6	3	37	7	17	8	15	45	83	16	8	13	16	16	6	1	34	57	6	19	4	17	8	9	101	28	5	1	7	67	1	5	3	57	7	1	1	99	22	56	26
977.1239951_-2907.857618	16	5	21	187	13	55	49	136	5	2	54	31	15	12	30	86	125	33	14	6	49	21	12	4	15	135	2	54	9	5	19	25	128	35	4	4	14	76	0	2	17	30	6	2	1	54	16	94	16
977.1239951_-3007.857618	3	3	77	297	8	105	22	61	4	1	44	11	10	5	17	7	167	17	11	8	45	32	16	3	6	63	4	22	14	3	10	5	98	87	4	1	21	54	1	4	28	5	8	6	2	78	20	27	15
977.1239951_-3107.857618	1	5	11	167	4	7	27	5	4	5	19	10	5	8	34	4	79	20	6	3	48	14	4	3	14	18	1	25	8	1	7	8	126	17	1	0	1	26	1	3	4	9	2	2	2	3	5	35	16
1034.7852465_-2769.457843	10	13	48	3	6	42	8	2	3	2	17	1	10	1	3	1	31	10	11	11	7	17	4	2	0	47	0	40	12	0	0	4	96	53	2	0	11	4	1	3	23	2	6	0	0	72	7	10	7
1034.7852465_-2869.457843	0	0	72	15	9	49	16	23	5	0	30	3	8	2	1	0	48	14	14	24	4	48	9	1	0	43	1	29	10	1	6	2	109	350	1	2	17	25	5	5	6	5	7	3	0	39	7	27	14
1034.7852465_-2969.457843	15	7	26	27	28	22	137	30	6	5	102	14	33	1	10	12	83	35	24	33	13	69	16	5	2	140	5	119	14	2	33	8	194	80	3	3	7	36	2	0	16	38	14	3	1	86	14	60	36
1034.7852465_-3069.457843	2	2	67	36	12	108	70	88	7	2	73	7	13	5	10	48	103	36	14	25	34	31	8	9	10	130	5	60	10	1	12	4	130	107	1	0	2	67	2	1	19	44	10	1	8	9	16	114	24
1034.7852465_-3169.457843	7	18	76	53	6	62	96	56	4	3	37	7	16	3	24	19	89	29	13	21	24	34	9	3	1	47	1	51	19	3	10	9	114	62	3	2	16	77	7	3	28	28	36	3	16	40	16	83	32
1034.7852465_-3269.457843	5	3	45	53	0	54	43	33	7	4	24	10	5	8	42	22	125	64	25	23	26	20	11	5	4	36	2	25	17	0	6	4	139	38	3	1	7	152	2	3	32	29	16	7	1	37	10	97	22
1034.7852465_-3369.457843	0	1	33	19	8	23	35	12	4	1	19	4	7	3	10	15	58	28	11	7	13	25	5	4	2	85	3	40	12	0	18	3	125	29	4	1	5	54	1	2	34	11	8	2	0	121	7	58	12
1034.7852465_-3469.457843	3	0	49	28	4	50	16	19	5	0	24	11	34	2	2	51	73	23	3	17	16	28	5	6	1	4	5	12	13	2	18	3	86	71	0	0	13	62	0	2	9	3	14	5	11	23	14	253	11
1034.7852465_-3569.457843	2	5	51	22	2	38	4	6	4	1	16	4	15	0	3	4	62	18	4	14	7	45	5	1	2	1	2	6	11	1	10	3	88	42	0	3	14	48	2	2	78	0	11	4	4	53	11	111	10
1034.7852465_-3669.457843	6	6	43	45	4	55	37	79	2	1	11	6	19	4	2	6	31	14	3	34	4	24	5	4	1	7	3	16	17	0	6	3	79	40	0	5	5	55	0	2	66	2	16	1	2	101	9	171	18
1034.7852465_-3769.457843	2	2	85	22	8	42	33	52	4	3	19	6	9	2	3	30	118	31	4	6	21	28	8	10	5	41	3	36	14	2	10	0	116	60	4	6	10	74	0	6	75	6	26	1	5	32	5	115	24
1034.7852465_-3869.457843	0	2	78	12	6	50	21	19	2	1	33	1	12	1	3	1	56	23	11	6	13	32	4	3	1	8	2	20	13	1	24	5	65	63	4	0	6	45	1	4	32	2	15	1	3	139	9	96	17
1034.7852465_-3969.457843	0	0	28	12	5	33	12	20	5	3	26	4	4	2	11	33	33	26	10	9	4	25	2	10	2	29	2	10	2	3	9	2	37	33	1	4	2	21	3	1	63	6	12	2	1	196	3	66	14
1034.7852465_-4069.457843	8	15	125	26	8	195	21	15	13	6	31	15	78	4	0	9	50	70	3	94	13	50	11	6	21	74	7	40	20	3	11	3	182	102	1	10	18	11	3	6	32	5	34	5	2	171	84	151	19
1034.7852465_-4169.457843	1	0	26	21	1	35	10	10	16	0	16	4	8	1	3	3	50	14	1	4	8	19	2	5	0	17	4	48	8	2	8	3	54	71	0	8	6	13	0	2	64	1	44	2	0	17	10	109	5
1034.7852465_-4269.457843	1	1	125	24	5	181	2	7	1	2	11	1	26	4	2	1	34	37	5	10	7	31	4	18	4	16	2	15	6	0	9	0	115	104	1	2	9	5	0	0	27	1	18	2	2	7	5	11	12
1134.7852465_-2769.457843	3	2	39	17	0	52	11	6	8	2	4	74	10	2	2	11	81	25	8	0	6	15	4	46	2	2	4	8	9	0	5	2	93	32	2	2	1	12	518	5	11	2	3	1	1	5	8	138	36
1134.7852465_-2869.457843	1	0	56	16	7	88	43	19	16	2	31	6	14	17	94	6	33	26	8	17	10	21	10	3	3	49	1	30	21	0	9	3	125	52	5	0	7	25	6	3	101	31	21	3	5	2	6	25	14
1134.7852465_-2969.457843	2	4	20	12	9	10	52	57	2	5	18	2	6	0	18	8	32	18	4	12	9	15	2	2	1	59	3	22	4	2	12	4	100	23	3	1	3	36	0	3	3	12	9	0	1	44	2	23	6
1134.7852465_-3069.457843	7	9	67	38	34	53	62	37	7	3	85	9	22	3	12	18	80	48	12	10	14	59	17	4	16	124	6	65	26	2	11	3	172	191	8	2	12	67	1	3	5	15	27	4	7	57	8	87	37
1134.7852465_-3169.457843	5	2	69	82	8	69	66	23	8	5	35	9	24	4	24	8	121	73	30	34	39	27	12	7	17	75	10	16	15	4	17	5	182	44	4	4	6	147	3	1	5	52	19	3	2	22	11	70	15
1134.7852465_-3269.457843	3	1	47	49	10	28	76	72	5	3	48	8	13	15	97	7	76	58	23	20	25	20	13	9	10	72	6	24	15	3	2	4	157	63	5	1	8	146	7	3	6	50	16	5	2	14	17	82	23
1134.7852465_-3369.457843	1	2	27	47	9	24	35	18	10	5	18	8	10	3	4	13	79	30	6	4	9	23	11	10	5	56	3	26	10	0	7	5	120	23	1	1	4	92	0	2	3	17	6	3	2	11	13	65	4
1134.7852465_-3469.457843	2	9	63	39	12	71	17	48	7	4	44	4	20	5	0	6	114	40	7	26	13	41	9	8	6	27	6	18	21	2	4	2	181	54	2	0	9	142	0	3	17	16	31	2	1	88	11	86	16
1134.7852465_-3569.457843	2	4	74	138	10	86	61	96	6	1	32	10	28	6	5	26	117	31	2	20	35	39	12	6	1	15	0	13	15	3	8	2	135	58	4	1	3	105	0	5	48	1	19	2	25	2	14	397	27
1134.7852465_-3669.457843	2	2	127	55	5	107	45	96	8	4	39	3	34	2	5	17	89	22	6	19	9	32	12	6	1	35	3	23	10	2	8	4	133	115	3	2	19	129	1	4	46	7	22	3	7	3	14	267	22
1134.7852465_-3769.457843	4	2	112	9	9	83	13	30	2	3	20	6	35	0	2	4	56	24	20	9	5	38	4	2	2	12	3	9	12	4	26	1	142	131	1	2	21	22	4	3	13	5	14	0	3	16	6	197	22
1134.7852465_-3869.457843	7	1	52	21	10	72	65	21	5	3	39	6	10	1	2	8	69	24	25	36	21	28	15	17	5	9	2	21	14	1	38	7	155	58	5	3	16	42	1	4	27	4	16	6	4	34	12	380	16
1134.7852465_-3969.457843	4	1	62	19	5	95	26	10	4	1	23	7	15	0	7	0	65	22	4	12	15	37	10	7	3	18	2	15	12	5	14	6	71	68	1	5	13	52	0	0	3	15	13	2	8	21	10	284	13
1134.7852465_-4069.457843	4	2	22	25	3	37	56	13	10	3	33	11	4	2	4	11	49	38	13	12	13	51	7	9	8	62	4	50	14	2	7	8	80	43	1	2	8	14	1	5	45	8	20	1	4	122	46	166	17
1134.7852465_-4169.457843	5	1	59	34	13	102	33	19	12	3	63	25	38	3	1	16	96	35	8	35	18	63	10	20	46	92	5	85	16	1	13	15	145	326	3	1	19	21	24	4	83	2	9	3	0	63	171	178	26
1134.7852465_-4269.457843	5	2	119	8	0	520	0	3	2	0	4	2	24	3	0	2	11	22	0	22	12	53	6	7	1	1	1	5	10	3	2	2	61	80	0	4	7	2	0	0	1	0	8	5	0	53	11	6	6
1234.7852465_-2769.457843	1	1	14	5	11	14	12	7	3	0	9	69	9	1	0	12	55	35	5	4	5	17	6	3	1	3	3	3	7	1	4	4	86	17	4	0	3	0	533	3	8	0	6	9	3	2	6	222	21
1234.7852465_-2869.457843	5	7	94	30	6	84	38	45	7	4	46	6	13	4	35	7	46	39	13	13	12	41	9	5	5	52	6	28	18	12	7	2	138	64	4	6	8	6	41	5	98	7	29	3	4	43	12	47	20
1234.7852465_-2969.457843	3	1	37	37	14	39	36	63	14	6	70	21	6	17	42	84	93	20	11	10	25	24	9	5	11	53	1	48	29	16	7	6	143	148	7	2	4	49	2	1	6	13	21	5	3	46	11	45	30
1234.7852465_-3069.457843	8	8	46	21	4	52	45	18	10	1	27	4	9	3	24	35	84	33	5	17	10	14	15	3	2	29	1	40	17	3	1	1	88	49	3	2	9	54	1	0	2	19	10	6	4	9	9	69	13
1234.7852465_-3169.457843	6	1	78	73	7	79	88	173	10	4	66	11	35	8	22	90	209	73	11	25	36	37	17	7	17	19	10	22	21	10	11	4	185	71	2	6	19	214	1	4	4	48	25	5	2	4	13	121	26
1234.7852465_-3269.457843	7	12	33	48	3	26	43	113	7	2	21	10	10	5	11	47	98	28	7	16	28	25	7	4	7	45	2	22	31	5	11	3	108	37	0	2	4	65	1	6	5	33	19	2	0	53	11	58	18
1234.7852465_-3369.457843	2	6	75	83	8	80	59	90	1	2	31	12	17	2	21	19	73	27	13	23	47	22	10	4	3	25	6	22	11	1	11	1	138	79	2	2	12	126	0	4	11	42	17	1	3	3	11	96	18
1234.7852465_-3469.457843	5	11	37	39	4	49	41	36	2	1	18	3	12	1	0	11	53	18	10	8	8	29	4	3	2	11	5	19	19	0	6	0	57	54	2	0	0	57	0	2	35	2	16	2	3	30	3	76	8
1234.7852465_-3569.457843	19	17	24	116	0	31	27	93	2	2	14	3	3	5	0	2	31	11	1	4	53	24	4	0	2	3	2	9	16	2	4	1	50	39	1	0	3	47	0	1	41	1	7	0	1	138	7	51	5
1234.7852465_-3669.457843	4	4	69	75	9	100	67	41	6	0	19	9	10	2	2	55	60	16	14	24	22	41	6	5	9	53	1	14	13	2	1	5	91	73	5	2	13	52	1	5	23	12	13	3	16	12	7	104	25
1234.7852465_-3769.457843	2	1	40	8	7	41	23	14	7	4	33	25	9	1	2	14	66	20	53	18	19	24	8	4	1	12	4	15	11	7	13	5	98	48	1	2	7	44	0	1	6	6	8	1	6	6	15	207	12
1234.7852465_-3869.457843	6	1	41	34	13	46	45	43	5	2	45	10	15	5	5	6	107	30	77	30	12	41	10	8	1	14	4	30	14	1	26	3	235	48	4	3	12	47	0	6	9	20	10	6	2	5	24	309	20
1234.7852465_-3969.457843	8	11	89	38	15	137	31	34	8	3	43	8	18	5	4	25	115	34	10	17	9	28	11	4	5	99	2	32	17	1	7	12	106	155	1	2	13	94	11	4	15	4	12	3	28	19	11	129	16
1234.7852465_-4069.457843	4	0	76	18	3	79	20	17	5	0	20	6	10	1	2	60	35	12	3	5	10	27	0	4	3	27	1	20	4	0	4	0	56	85	0	0	12	17	0	1	18	3	6	2	1	78	9	69	5
1234.7852465_-4169.457843	1	3	96	37	5	171	27	8	3	4	29	10	17	4	2	7	39	17	13	9	54	41	6	9	9	108	7	73	13	1	3	8	88	92	0	2	15	7	1	3	46	6	14	0	3	45	16	58	31
1234.7852465_-4269.457843	1	6	89	13	2	161	1	5	1	0	6	3	29	0	1	0	8	39	1	14	9	49	3	2	1	0	0	0	11	0	5	2	39	36	3	2	8	9	5	3	53	0	7	1	1	6	6	2	5
1334.7852465_-2769.457843	1	2	46	6	0	162	1	4	0	3	3	24	5	1	0	4	22	19	2	6	4	27	4	4	3	8	4	2	11	0	1	1	90	29	5	0	7	7	59	2	320	1	10	1	0	0	8	34	7
1334.7852465_-2869.457843	3	6	40	2	1	61	1	1	3	2	8	2	4	2	1	2	5	13	3	10	1	24	2	0	3	31	3	11	4	1	2	2	53	44	2	1	0	4	1	0	50	0	4	3	1	37	2	2	8
1334.7852465_-2969.457843	4	3	88	33	2	79	40	15	11	4	45	17	17	15	138	154	161	32	9	3	27	21	11	4	7	20	3	37	25	3	14	5	151	70	7	3	4	42	13	5	5	15	8	2	5	4	9	46	24
1334.7852465_-3069.457843	3	7	83	49	5	139	82	42	6	3	52	8	31	1	15	52	101	41	7	15	36	50	8	3	6	37	13	23	18	1	24	5	218	89	5	1	20	117	1	6	8	49	22	2	1	6	14	99	36
1334.7852465_-3169.457843	1	6	71	40	6	52	37	98	7	4	29	5	14	6	4	39	64	26	25	17	16	33	7	6	7	7	12	9	16	1	7	9	134	79	2	2	20	82	7	6	4	16	11	3	2	71	8	78	14
1334.7852465_-3269.457843	2	1	58	59	5	69	65	77	2	1	33	4	10	9	15	28	58	21	10	13	18	35	6	3	5	7	3	17	10	2	8	2	129	82	2	1	13	95	5	0	4	12	13	3	1	25	9	95	16
1334.7852465_-3369.457843	1	2	49	85	12	64	82	166	9	5	49	16	17	3	5	29	112	36	17	25	44	57	16	6	21	90	9	74	29	3	23	8	190	110	7	4	17	59	3	6	107	41	25	8	5	11	15	273	36
1334.7852465_-3469.457843	9	10	48	190	3	58	57	198	7	3	39	3	14	0	38	45	72	25	10	15	54	35	10	6	12	32	5	27	18	2	19	5	177	95	4	3	14	55	2	3	11	8	33	3	2	42	16	126	22
1334.7852465_-3569.457843	9	2	8	91	6	11	70	136	3	4	27	18	13	1	9	8	102	18	14	14	64	22	6	0	15	51	3	19	11	2	12	4	190	35	3	4	5	108	0	5	28	23	19	2	11	32	20	419	21
1334.7852465_-3669.457843	3	5	55	19	9	39	34	63	4	3	34	5	13	2	4	7	45	23	14	7	20	20	9	4	1	25	2	13	3	0	4	2	91	68	3	1	8	32	0	0	2	22	7	0	22	33	8	59	17
1334.7852465_-3769.457843	2	0	57	55	7	92	45	63	6	1	46	8	21	2	3	20	84	31	20	47	31	23	8	3	4	11	1	20	18	1	16	9	206	98	2	1	18	70	1	4	31	11	19	5	22	19	7	185	36
1334.7852465_-3869.457843	7	8	87	79	3	106	20	33	3	8	39	6	21	1	4	3	72	22	5	19	27	24	7	6	5	8	2	19	11	1	16	9	130	77	4	1	5	84	0	4	74	9	25	2	1	1	8	105	22
1334.7852465_-3969.457843	10	5	47	52	5	42	39	63	4	2	37	18	9	4	42	46	153	36	12	39	29	26	9	2	3	54	7	43	18	3	3	15	169	38	7	2	5	112	0	4	29	13	18	4	4	45	4	180	40
1334.7852465_-4069.457843	2	7	38	41	6	72	58	122	3	3	35	15	9	6	24	33	170	31	6	13	16	37	11	9	3	27	0	33	16	1	5	26	134	49	2	2	6	89	1	1	39	25	14	4	5	17	15	123	21
1334.7852465_-4169.457843	0	0	66	21	3	112	7	19	6	0	21	3	9	2	5	0	43	22	3	12	6	32	3	8	1	16	0	35	7	1	3	2	105	68	3	0	10	30	1	1	10	1	10	1	1	15	3	42	18
1334.7852465_-4269.457843	2	18	162	2	7	290	5	4	11	2	17	4	104	7	0	4	22	107	5	32	19	17	13	14	4	4	4	1	26	1	2	4	75	11	3	1	6	6	0	2	5	4	12	4	0	141	4	1	3
1434.7852465_-2769.457843	0	0	27	4	3	91	0	4	6	5	4	3	3	1	1	2	17	12	6	4	4	13	8	1	2	5	6	2	6	0	2	1	50	33	1	0	7	0	1	5	410	0	31	2	0	2	10	3	8
1434.7852465_-2869.457843	0	1	42	2	1	120	0	2	2	1	6	0	3	0	0	3	6	12	2	2	1	21	2	6	2	3	0	2	4	0	2	0	35	33	0	2	2	2	2	2	157	1	17	1	5	54	5	2	7
1434.7852465_-2969.457843	5	1	61	54	10	69	41	11	9	2	47	10	13	8	105	8	79	21	13	10	25	28	6	4	20	31	2	24	22	1	12	2	187	68	4	1	1	57	2	11	10	20	5	1	10	30	11	45	17
1434.7852465_-3069.457843	0	3	98	100	2	136	21	14	15	6	40	16	20	3	5	93	134	29	21	12	38	32	4	1	7	27	3	42	9	1	7	6	182	122	1	5	17	115	2	6	7	9	31	3	2	92	11	78	44
1434.7852465_-3169.457843	4	15	67	69	11	87	45	104	2	8	29	13	27	1	2	41	79	31	21	18	42	37	4	5	19	38	7	17	19	5	12	3	119	112	6	1	15	111	1	7	25	68	19	3	4	96	21	79	28
1434.7852465_-3269.457843	7	7	29	82	3	26	77	106	2	3	35	16	14	4	30	28	63	25	15	15	23	24	5	6	6	26	5	43	12	5	7	8	100	36	5	2	12	115	6	7	23	6	13	4	2	31	10	190	27
1434.7852465_-3369.457843	3	5	26	28	5	54	49	36	5	3	36	13	17	0	9	5	47	23	7	5	22	29	3	2	9	17	4	16	10	0	11	2	166	41	2	0	8	47	0	6	75	3	21	12	6	24	7	175	22
1434.7852465_-3469.457843	4	0	8	26	3	20	26	104	2	0	22	18	4	2	12	30	73	24	10	17	2	24	4	8	3	27	6	21	13	5	11	2	123	30	1	0	8	43	2	1	42	4	10	1	11	64	5	46	15
1434.7852465_-3569.457843	4	5	69	152	8	57	148	208	8	2	72	20	22	13	12	50	139	39	41	32	74	44	9	2	35	80	4	74	20	3	29	11	252	94	5	6	11	189	2	7	6	76	15	1	32	104	20	184	22
1434.7852465_-3669.457843	7	12	48	114	6	64	153	110	10	3	44	18	19	1	31	42	128	28	21	5	60	30	7	5	11	37	4	33	20	2	3	13	163	72	3	1	16	177	2	4	3	65	12	3	5	87	13	158	24
1434.7852465_-3769.457843	2	0	61	110	3	53	52	113	5	2	35	14	5	8	16	27	125	16	9	9	30	23	2	7	6	40	2	48	10	2	6	6	91	75	2	1	8	76	0	1	12	8	9	0	4	53	7	78	23
1434.7852465_-3869.457843	16	16	121	82	6	132	58	47	6	6	27	22	27	6	39	31	91	21	17	37	25	44	6	10	8	46	6	23	26	4	16	10	217	114	1	1	19	86	1	2	20	5	14	3	12	27	8	96	36
1434.7852465_-3969.457843	3	3	82	169	9	111	93	193	9	5	55	36	12	14	70	106	225	22	22	31	49	26	14	5	6	40	10	61	30	2	7	36	191	134	7	3	10	173	12	4	33	31	21	7	8	14	11	162	62
1434.7852465_-4069.457843	0	2	44	91	16	66	53	164	5	1	54	39	5	10	21	194	182	39	6	23	20	31	10	3	6	76	2	42	13	2	10	10	188	43	5	3	7	70	1	1	8	22	27	7	1	4	25	213	50
1434.7852465_-4169.457843	2	7	124	86	12	165	60	15	1	4	43	27	18	12	27	32	226	29	9	17	15	27	12	3	51	26	0	46	20	3	1	9	164	85	5	3	7	27	2	4	2	8	100	7	5	15	19	41	39
1434.7852465_-4269.457843	5	19	120	7	4	178	13	3	3	3	73	7	284	9	2	5	15	116	1	35	19	24	20	6	5	0	3	8	28	5	2	5	62	6	1	2	15	4	0	6	4	4	29	1	3	217	14	7	3
1534.7852465_-2769.457843	2	0	8	0	1	15	0	0	3	5	0	10	1	2	3	0	15	17	4	5	2	26	2	3	0	0	3	3	3	1	3	1	22	11	0	3	0	3	3	4	371	3	18	6	0	9	9	7	4
1534.7852465_-2869.457843	0	2	7	2	12	18	2	3	8	4	11	9	11	1	2	1	18	23	4	4	3	44	5	7	5	10	4	30	6	0	9	2	87	21	1	3	0	2	4	4	408	3	32	5	1	15	8	4	1
1534.7852465_-2969.457843	1	4	84	23	15	102	13	4	8	0	18	8	14	2	4	5	39	19	5	11	8	37	8	1	3	25	6	27	5	1	3	0	160	89	3	0	22	13	1	3	140	3	20	5	4	16	17	26	27
1534.7852465_-3069.457843	0	0	64	77	5	100	34	50	7	2	45	18	13	5	5	72	141	35	9	16	27	36	9	5	6	36	8	41	21	3	7	3	178	68	5	2	14	120	0	3	14	10	22	1	9	0	19	100	43
1534.7852465_-3169.457843	4	5	57	91	6	54	108	244	7	4	65	12	9	16	31	57	143	57	21	30	45	44	8	7	1	37	14	39	17	4	6	4	277	67	6	1	6	171	5	4	7	58	24	1	6	23	18	119	47
1534.7852465_-3269.457843	3	11	73	41	10	107	45	129	9	3	38	14	19	1	12	24	104	49	14	7	15	34	12	3	10	21	7	24	19	0	4	5	137	66	2	0	12	105	2	5	46	13	24	7	0	36	22	364	46
1534.7852465_-3369.457843	4	5	32	79	10	34	96	100	12	11	100	25	27	1	32	149	133	71	38	20	32	43	9	7	37	47	6	102	27	4	24	13	229	55	8	3	8	119	3	6	6	32	12	3	2	13	29	286	58
1534.7852465_-3469.457843	5	3	67	45	13	61	49	108	5	6	35	11	25	5	25	76	113	34	33	7	34	26	8	2	20	51	5	52	33	5	14	4	236	78	5	2	1	118	0	6	7	90	19	3	4	59	21	225	33
1534.7852465_-3569.457843	0	8	50	90	5	55	101	88	1	5	41	15	8	11	13	56	133	34	14	0	33	16	10	11	46	65	9	29	23	4	7	2	168	52	7	4	6	201	2	3	21	88	17	3	6	17	17	154	21
1534.7852465_-3669.457843	4	3	47	90	7	38	62	191	19	5	47	12	3	0	30	84	77	33	11	7	57	26	13	5	46	32	4	29	11	2	7	3	129	17	5	0	9	175	3	3	16	33	22	2	3	48	17	80	23
1534.7852465_-3769.457843	2	1	50	138	3	42	41	34	1	2	38	18	20	3	22	52	62	17	3	11	51	15	10	3	5	14	2	35	18	3	2	3	130	51	4	3	18	48	1	1	24	5	12	4	1	87	9	42	10
1534.7852465_-3869.457843	6	1	45	312	10	39	92	295	1	0	48	53	10	19	8	146	237	44	6	51	92	24	14	5	14	39	9	35	27	21	18	9	157	50	3	2	3	130	1	8	4	18	27	4	16	19	14	146	60
1534.7852465_-3969.457843	4	3	66	150	6	118	44	470	4	4	49	81	6	6	22	291	137	31	4	28	18	28	5	8	5	66	6	32	19	21	1	6	131	66	7	6	13	79	2	3	58	33	34	5	6	3	9	90	61
1534.7852465_-4069.457843	18	2	82	113	16	163	51	239	7	5	47	91	15	76	46	113	377	42	5	28	36	58	8	8	6	39	2	25	25	6	4	11	179	83	3	1	12	78	6	7	6	21	35	6	10	19	15	95	61
1534.7852465_-4169.457843	4	4	126	160	1	253	35	24	4	0	21	18	7	32	20	5	139	38	5	19	56	37	4	2	2	14	3	10	17	0	7	1	92	37	0	1	9	21	1	2	2	2	6	2	3	80	12	32	20
1534.7852465_-4269.457843	6	38	72	69	5	20	9	11	16	8	89	4	999	6	10	5	39	121	5	221	15	127	8	15	16	40	13	14	53	1	7	10	39	14	8	4	31	13	23	10	5	11	46	3	3	1928	19	3	7
1634.7852465_-2769.457843	0	0	5	5	3	15	2	0	2	2	5	2	2	0	3	1	19	20	3	1	0	17	4	2	0	3	1	1	3	0	3	1	13	11	1	1	3	0	1	6	393	3	22	1	2	26	4	4	2
1634.7852465_-2869.457843	0	2	13	0	3	26	0	2	6	3	8	2	9	1	4	1	6	8	5	2	2	13	2	3	2	5	3	1	4	0	3	0	40	16	2	0	0	0	2	3	278	0	13	2	2	0	5	3	1
1634.7852465_-2969.457843	0	0	26	8	1	29	4	3	3	0	6	0	2	0	0	10	16	5	3	3	0	17	2	2	1	3	1	1	1	0	2	4	38	24	0	0	6	2	0	0	177	2	17	0	0	38	4	4	4
1634.7852465_-3069.457843	3	3	74	43	11	101	59	31	6	9	47	6	40	7	7	40	103	30	7	43	47	36	9	12	2	43	9	74	15	2	11	7	170	93	3	5	7	117	4	4	10	25	24	1	1	29	22	176	52
1634.7852465_-3169.457843	2	2	55	51	5	60	39	73	3	3	31	9	9	15	1	55	73	27	9	4	14	29	6	6	2	83	1	19	7	1	12	1	174	60	1	1	13	114	0	4	7	55	6	5	2	14	13	96	27
1634.7852465_-3269.457843	2	0	92	56	7	91	68	89	7	3	57	8	31	0	9	54	89	29	4	22	39	34	7	1	27	16	8	46	16	3	15	7	196	74	2	0	15	77	1	5	2	17	24	6	3	44	14	169	54
1634.7852465_-3369.457843	3	2	97	106	6	125	86	61	7	2	34	4	41	11	22	20	62	24	11	7	38	20	7	4	8	46	10	35	8	2	9	2	146	91	6	0	22	77	1	3	6	18	18	3	0	1	6	124	34
1634.7852465_-3469.457843	6	1	58	193	1	85	104	51	4	6	42	13	17	13	6	27	98	27	10	11	70	31	7	2	27	37	9	24	23	2	12	5	162	105	3	4	8	139	3	7	8	54	16	4	0	46	9	127	30
1634.7852465_-3569.457843	2	5	75	351	3	143	180	146	8	6	43	12	17	6	45	10	139	35	15	14	127	23	9	5	46	99	4	33	20	8	9	4	147	83	4	1	22	223	1	5	5	61	17	4	4	33	12	98	32
1634.7852465_-3669.457843	10	2	46	403	9	93	150	227	6	5	65	36	49	6	47	77	125	39	11	43	115	43	20	6	16	82	16	62	36	7	13	5	264	107	16	3	21	250	9	12	1	59	47	4	16	4	19	117	61
1634.7852465_-3769.457843	9	1	35	145	7	40	57	118	10	6	48	37	29	15	53	20	191	29	25	28	96	35	7	6	12	38	5	39	28	6	7	12	145	46	6	0	0	124	3	2	9	26	40	7	13	48	17	111	50
1634.7852465_-3869.457843	3	6	53	149	13	143	70	225	12	6	63	63	20	55	11	104	533	46	6	46	45	54	12	11	9	63	13	70	33	9	21	17	211	97	6	7	12	128	2	6	13	27	37	5	23	74	16	91	85
1634.7852465_-3969.457843	6	0	132	79	10	183	49	388	6	6	57	94	13	44	18	194	380	34	8	59	54	35	14	6	5	82	8	66	29	27	8	7	208	63	2	3	9	113	11	4	14	36	60	7	21	3	10	91	84
1634.7852465_-4069.457843	3	1	48	118	16	99	44	74	10	7	45	93	11	100	35	92	575	48	9	46	43	75	7	11	9	59	10	41	36	7	4	12	203	68	3	7	18	47	0	7	13	18	32	6	17	51	25	118	85
1634.7852465_-4169.457843	7	1	172	13	2	275	6	37	0	1	12	6	5	1	2	12	22	18	0	10	25	21	7	2	0	6	1	2	3	1	1	0	29	10	2	0	4	9	0	1	1	7	8	4	1	30	7	10	8
1634.7852465_-4269.457843	2	8	21	32	1	16	26	16	4	2	32	6	43	2	36	32	102	44	1	102	90	32	14	5	17	3	5	15	11	1	3	2	47	5	4	1	11	26	3	5	7	13	29	3	3	53	9	6	8
1734.7852465_-2769.457843	1	0	9	6	1	7	1	2	5	2	3	3	6	4	0	2	12	19	3	2	5	18	0	3	8	3	5	0	8	1	5	0	16	2	0	1	1	2	3	4	257	1	17	1	0	1	6	1	0
1734.7852465_-2869.457843	1	4	26	2	7	69	0	4	4	3	6	6	13	4	4	6	23	24	6	6	5	28	3	7	5	3	5	0	9	2	3	1	90	25	0	1	8	0	1	6	434	3	38	1	0	25	3	7	5
1734.7852465_-2969.457843	1	0	20	4	2	41	4	2	4	2	12	15	14	2	2	1	12	16	5	3	10	25	2	3	1	14	5	4	11	5	3	1	80	35	0	0	8	7	0	1	316	0	14	0	4	10	7	11	7
1734.7852465_-3069.457843	0	4	126	37	10	113	64	146	5	2	56	20	10	8	58	45	167	31	9	22	22	30	6	3	7	21	2	32	20	4	3	3	151	85	4	4	8	120	3	7	8	7	27	6	23	21	18	38	38
1734.7852465_-3169.457843	5	5	53	58	7	52	56	132	13	4	61	13	7	5	29	54	230	20	7	45	50	20	5	5	8	26	5	51	40	5	7	3	143	54	3	0	6	68	1	4	6	16	71	3	14	59	16	49	36
1734.7852465_-3269.457843	3	7	90	53	9	256	33	113	10	6	62	14	12	8	13	57	208	43	24	72	189	49	12	2	2	6	9	29	24	13	4	14	177	101	0	1	42	31	2	3	4	3	85	5	8	13	23	74	43
1734.7852465_-3369.457843	20	23	95	42	9	331	34	104	10	5	110	11	122	5	11	54	78	34	61	100	328	50	19	5	3	9	3	29	33	26	7	9	146	76	1	4	84	33	6	9	3	14	39	4	5	187	18	23	35
1734.7852465_-3469.457843	11	17	78	59	8	368	33	33	8	7	57	15	61	4	35	8	135	25	59	106	273	37	13	10	6	11	5	15	36	6	1	5	123	84	2	0	80	29	0	6	7	19	24	4	13	167	21	31	28
1734.7852465_-3569.457843	2	1	69	45	7	337	43	169	19	5	67	15	11	6	7	20	286	41	39	61	250	29	20	8	13	36	3	40	39	6	4	11	207	64	3	4	77	91	3	8	8	25	45	5	18	19	28	101	31
1734.7852465_-3669.457843	4	1	74	65	10	386	48	115	4	6	80	13	20	7	7	68	181	25	66	138	376	27	26	7	11	14	9	48	27	6	6	12	204	41	1	3	99	35	3	7	1	21	88	7	30	104	18	40	32
1734.7852465_-3769.457843	12	11	56	75	6	185	70	113	17	5	88	19	49	8	19	24	193	26	35	200	336	31	25	5	21	13	3	112	48	17	8	10	178	54	3	3	43	46	1	11	9	37	177	5	23	134	33	43	33
1734.7852465_-3869.457843	5	8	38	96	5	60	60	207	10	4	66	30	43	8	74	36	188	38	24	126	178	18	20	9	12	19	6	91	27	10	7	9	162	24	8	0	4	39	1	6	38	21	269	9	18	10	21	55	41
1734.7852465_-3969.457843	4	4	66	74	8	90	49	302	10	4	67	54	13	13	37	24	301	30	7	139	198	19	19	7	5	12	5	86	16	54	4	14	200	41	6	5	5	56	2	12	11	46	224	8	26	19	22	26	37
1734.7852465_-4069.457843	6	23	77	70	5	151	44	114	5	8	57	47	80	12	26	31	246	49	7	244	119	30	15	13	4	4	7	54	28	30	3	11	127	48	8	3	16	16	13	11	9	25	217	6	19	173	20	33	21
1734.7852465_-4169.457843	1	4	34	4	2	120	1	14	1	1	9	1	6	2	0	5	11	16	1	10	15	17	4	3	0	4	0	3	5	0	1	0	10	10	1	0	2	0	10	1	5	2	4	0	3	33	3	0	4
1734.7852465_-4269.457843	1	4	21	19	2	17	47	6	2	5	16	8	3	4	13	4	16	47	6	79	215	27	15	5	3	1	4	7	28	2	4	3	11	9	3	3	16	5	1	2	5	1	8	7	1	47	19	4	9
1834.7852465_-2769.457843	0	1	6	3	2	14	1	3	4	1	5	2	7	1	1	8	6	21	3	8	2	28	4	1	6	2	8	1	4	0	7	3	49	16	5	2	4	1	0	1	374	4	35	2	0	26	4	2	3
1834.7852465_-2869.457843	0	1	4	5	2	31	1	3	5	4	1	4	5	3	2	5	8	16	2	3	6	22	5	7	0	7	6	1	8	0	1	1	18	11	1	0	2	1	0	2	400	7	30	2	0	0	8	3	3
1834.7852465_-2969.457843	3	4	30	20	8	68	19	10	5	0	22	4	8	2	3	1	42	22	11	13	9	16	4	7	1	24	5	5	6	1	5	1	53	40	1	2	5	20	1	1	116	8	14	0	5	14	5	16	10
1834.7852465_-3069.457843	13	15	68	40	0	266	56	69	6	4	77	17	14	1	14	17	170	45	48	50	235	34	6	6	9	25	6	59	18	6	5	5	176	44	3	2	43	44	3	4	8	15	50	3	14	39	27	74	29
1834.7852465_-3169.457843	9	9	104	69	4	305	58	77	4	3	85	15	22	2	21	48	222	40	37	79	318	46	13	11	10	32	9	118	36	11	3	2	181	63	2	3	73	31	7	14	8	46	113	5	10	70	22	43	30
1834.7852465_-3269.457843	1	1	63	55	2	155	33	85	5	3	44	6	7	2	16	9	136	24	15	48	97	20	9	4	3	17	3	59	7	2	1	2	101	60	2	5	15	35	2	5	3	10	80	4	3	24	18	30	20
1834.7852465_-3369.457843	5	8	27	58	5	137	41	57	6	1	60	7	49	12	21	25	141	29	29	87	208	34	10	3	6	14	4	26	29	8	4	12	173	39	1	5	41	43	0	5	30	4	46	3	5	104	20	50	28
1834.7852465_-3469.457843	9	3	73	63	5	256	41	82	4	3	75	15	17	0	31	22	125	28	35	109	197	41	21	6	3	14	2	69	38	16	3	7	161	57	10	3	21	24	5	10	5	24	156	8	23	105	21	37	28
1834.7852465_-3569.457843	6	18	72	66	3	310	32	48	7	3	89	14	93	3	19	18	126	27	26	122	215	30	30	13	5	45	1	88	30	10	7	7	201	68	7	7	40	16	5	8	2	28	203	8	16	99	27	71	42
1834.7852465_-3669.457843	7	8	63	60	6	168	37	82	27	4	33	9	25	3	19	9	96	16	21	79	215	11	15	5	8	13	3	58	24	3	2	11	140	52	5	1	54	13	3	4	4	24	149	5	16	50	20	27	22
1834.7852465_-3769.457843	4	15	38	122	4	89	38	202	10	3	43	32	97	3	11	11	176	28	10	188	152	41	12	7	13	19	3	122	32	10	4	19	172	36	4	3	28	26	4	11	11	48	235	8	14	179	22	26	26
1834.7852465_-3869.457843	3	13	26	175	6	48	67	216	5	5	47	20	173	12	39	10	193	38	10	204	190	26	18	4	2	12	3	69	19	38	5	16	112	21	5	3	28	58	4	3	8	29	171	6	11	224	23	40	23
1834.7852465_-3969.457843	9	50	33	45	5	49	50	109	10	6	67	31	230	9	34	33	222	36	9	263	154	25	17	9	5	6	2	49	65	33	6	16	103	25	6	0	18	35	3	13	11	33	224	5	15	162	24	22	22
1834.7852465_-4069.457843	5	7	61	60	5	134	52	152	4	4	42	31	25	9	23	38	117	32	6	252	84	31	20	7	2	6	4	36	27	19	3	5	83	25	6	4	14	27	4	9	5	19	99	8	11	121	15	12	8
1834.7852465_-4169.457843	4	4	289	10	7	626	4	3	5	2	12	2	17	1	0	0	7	17	5	52	30	22	7	4	0	0	2	3	12	0	3	1	60	16	1	2	11	0	0	2	1	3	4	2	2	17	5	3	3
1834.7852465_-4269.457843	3	5	29	48	2	22	64	10	10	4	22	11	2	7	29	1	21	53	4	62	124	36	17	6	4	10	7	11	27	4	7	4	24	16	9	0	32	7	3	11	5	5	13	4	2	46	34	5	14
1934.7852465_-2769.457843	0	3	19	5	2	89	1	0	6	0	0	1	3	1	1	0	5	16	4	7	3	12	4	4	4	2	4	1	10	0	4	1	39	16	2	0	1	2	2	4	261	1	24	2	0	0	7	4	3
1934.7852465_-2869.457843	7	1	26	7	3	160	1	5	2	2	6	2	2	1	2	2	7	24	4	7	1	33	4	6	2	3	4	6	6	1	3	2	58	52	1	2	5	1	0	6	380	2	22	3	0	15	14	7	2
1934.7852465_-2969.457843	0	2	58	22	3	72	4	15	4	0	12	1	9	0	2	7	22	17	0	1	11	18	1	2	0	9	0	6	6	1	2	0	84	72	1	0	8	4	0	1	11	2	6	1	0	1	4	20	15
1934.7852465_-3069.457843	3	2	70	64	3	92	15	38	3	1	44	11	23	1	11	30	83	35	11	6	32	37	9	11	7	38	3	27	11	2	4	3	129	53	4	2	10	72	1	1	26	17	14	4	2	0	13	105	33
1934.7852465_-3169.457843	8	25	40	126	11	95	42	38	4	1	29	8	63	18	12	47	89	43	11	215	68	59	5	11	2	92	5	32	19	1	4	9	155	76	5	4	18	93	6	7	6	15	28	5	3	283	12	66	50
1934.7852465_-3269.457843	3	3	52	33	2	54	28	41	6	0	24	3	11	0	7	7	69	25	2	15	19	33	4	2	7	26	1	18	11	3	2	2	82	42	1	1	7	28	0	2	1	10	9	1	0	4	8	74	27
1934.7852465_-3369.457843	2	2	90	186	1	159	80	28	4	1	27	14	26	1	5	24	83	60	3	42	132	48	9	5	6	58	4	43	15	3	7	7	177	73	2	2	11	61	0	3	2	7	22	4	3	24	18	89	32
1934.7852465_-3469.457843	4	3	13	153	9	13	120	148	8	1	38	10	3	5	48	22	77	37	20	16	43	24	9	4	14	41	4	35	6	4	5	4	116	24	8	0	4	102	0	1	19	18	18	2	6	38	16	87	36
1934.7852465_-3569.457843	9	8	53	317	7	93	140	206	2	1	43	29	9	5	17	25	158	27	20	10	79	32	14	2	28	82	3	42	17	1	12	7	154	60	6	3	11	167	1	2	6	61	31	5	1	30	17	138	36
1934.7852465_-3669.457843	9	7	76	251	7	108	102	87	10	5	64	35	23	12	51	98	229	31	11	37	112	73	16	7	27	56	9	94	16	4	7	7	208	223	8	2	14	113	33	4	15	23	47	7	20	134	29	104	49
1934.7852465_-3769.457843	5	4	49	190	2	65	55	37	2	3	24	3	18	3	44	6	102	27	11	16	85	44	6	2	18	15	2	23	17	0	2	3	124	66	3	1	9	95	2	4	2	29	23	2	5	27	22	53	33
1934.7852465_-3869.457843	8	7	82	102	6	100	58	123	4	1	34	24	17	11	11	120	240	37	5	45	29	37	8	5	10	33	3	51	12	11	9	3	116	83	4	4	6	43	1	3	35	14	57	5	11	52	24	91	44
1934.7852465_-3969.457843	7	4	98	91	8	106	79	129	9	1	61	61	25	55	36	72	525	65	3	30	52	58	10	7	8	56	6	57	15	4	4	5	172	91	7	4	17	99	0	7	45	21	29	8	23	23	27	77	60
1934.7852465_-4069.457843	6	8	68	44	1	84	22	45	7	4	31	16	23	4	3	34	86	20	6	11	18	64	5	3	3	8	5	24	5	5	2	3	114	45	1	0	5	24	0	5	5	9	38	0	7	127	8	31	24
1934.7852465_-4169.457843	0	0	25	1	0	46	0	2	0	0	2	0	2	0	0	1	0	4	1	11	1	16	2	0	0	0	0	0	0	0	0	0	6	3	0	1	9	5	2	0	0	1	0	0	0	1	2	0	1
1934.7852465_-4269.457843	8	0	54	60	1	61	35	55	24	5	34	7	10	9	47	9	49	58	11	128	174	61	16	13	23	13	10	25	34	3	5	4	105	14	7	1	25	28	1	4	7	14	10	2	2	35	23	16	17
2034.7852465_-2769.457843	0	1	16	6	1	34	0	3	7	3	2	3	7	2	4	3	14	18	2	6	3	26	8	2	6	5	9	2	10	3	5	0	33	19	3	1	2	0	1	5	665	3	35	2	0	3	6	1	1
2034.7852465_-2869.457843	10	3	31	10	8	69	1	12	2	0	12	2	8	1	5	1	22	31	3	14	4	44	3	6	5	30	4	6	6	1	1	0	40	39	4	4	3	1	1	3	399	3	18	1	0	29	9	18	4
2034.7852465_-2969.457843	4	0	32	37	2	35	16	17	1	1	20	6	6	1	17	6	52	19	6	19	18	32	1	4	0	8	1	22	10	0	7	2	58	29	2	0	0	38	1	2	57	7	14	0	1	1	4	44	8
2034.7852465_-3069.457843	17	27	73	134	6	143	41	51	7	1	37	15	106	7	13	9	65	26	10	191	26	50	12	10	9	32	6	33	19	1	9	9	127	77	5	2	27	102	5	10	7	21	31	2	1	286	13	129	33
2034.7852465_-3169.457843	5	5	77	70	3	79	43	70	3	4	32	9	10	6	6	21	100	36	7	21	11	63	17	6	7	19	2	72	18	4	8	1	121	75	7	1	7	133	1	2	11	9	22	3	4	9	23	162	25
2034.7852465_-3269.457843	1	4	71	64	2	96	52	84	5	1	46	8	14	1	13	39	101	44	16	23	23	39	5	8	5	16	5	49	10	10	9	1	152	91	3	2	9	73	0	5	38	3	15	2	2	3	21	150	38
2034.7852465_-3369.457843	3	3	73	130	10	76	103	109	5	3	50	12	28	3	32	96	89	52	14	25	50	36	10	4	13	45	3	82	26	1	11	4	248	56	7	2	7	129	2	6	35	31	17	3	4	25	18	150	34
2034.7852465_-3469.457843	14	12	49	151	4	60	118	96	3	3	57	10	15	14	28	90	115	35	31	16	72	29	14	7	31	44	6	74	22	1	9	4	189	62	12	1	7	73	4	4	37	45	24	6	29	143	22	122	29
2034.7852465_-3569.457843	2	1	37	84	6	57	65	42	2	1	35	13	10	4	37	75	70	21	14	19	76	39	8	2	8	47	4	64	15	0	4	8	195	45	5	3	10	59	2	2	50	36	16	1	2	3	14	67	27
2034.7852465_-3669.457843	8	11	59	128	8	98	44	56	3	1	23	14	8	5	13	39	65	30	17	8	51	32	3	1	7	27	2	31	10	0	2	0	113	78	4	3	12	100	0	1	3	24	17	7	1	6	14	87	23
2034.7852465_-3769.457843	2	3	32	342	8	26	138	78	4	3	31	20	15	11	11	77	112	17	19	9	82	29	13	1	10	61	5	86	22	1	4	10	151	43	3	2	8	149	0	5	16	3	14	5	4	30	22	109	26
2034.7852465_-3869.457843	9	11	35	321	5	62	81	31	4	3	39	51	9	27	11	41	336	45	5	28	51	25	9	2	8	23	6	47	26	4	4	8	135	124	6	4	11	57	36	5	1	16	19	4	3	58	21	98	59
2034.7852465_-3969.457843	8	3	34	102	7	47	44	184	6	4	58	90	6	41	20	189	494	36	8	32	32	50	11	4	1	77	10	34	13	17	7	14	139	51	3	2	9	51	0	3	21	31	20	4	12	4	28	96	60
2034.7852465_-4069.457843	9	8	91	178	9	95	34	31	11	1	27	21	17	32	24	44	139	29	5	29	57	45	10	4	4	9	7	26	11	0	3	8	127	55	1	1	17	26	2	2	4	11	48	1	7	52	16	67	27
2034.7852465_-4169.457843	1	9	1	32	0	7	4	8	1	2	13	3	15	1	3	0	15	13	0	6	3	46	2	2	12	2	0	6	3	0	1	1	21	13	1	0	5	16	1	0	1	4	2	1	0	54	11	6	6
2034.7852465_-4269.457843	3	5	22	80	2	110	9	22	18	1	37	4	12	5	11	3	40	52	10	32	84	54	7	1	16	11	4	11	33	5	3	2	42	18	3	4	20	21	3	9	41	32	24	7	3	128	23	14	9
2134.7852465_-2769.457843	3	0	16	3	1	37	2	1	5	0	4	11	7	1	4	1	12	21	6	3	5	30	4	0	2	1	1	2	3	3	1	0	14	22	2	3	2	2	32	2	391	1	20	0	0	8	10	17	2
2134.7852465_-2869.457843	0	11	61	23	1	43	43	43	4	2	9	7	7	5	31	3	20	20	2	4	6	18	7	4	47	2	3	10	6	6	6	2	71	30	8	2	4	34	1	1	88	4	14	2	1	3	6	31	25
2134.7852465_-2969.457843	0	1	93	73	6	75	50	26	6	2	22	11	15	3	21	32	120	26	12	12	46	42	17	3	11	10	3	26	21	1	11	1	174	87	7	1	13	114	2	4	4	22	32	2	1	3	12	161	27
2134.7852465_-3069.457843	5	0	43	62	2	31	62	135	3	3	34	20	11	16	51	71	104	40	9	27	30	29	9	8	11	52	2	33	20	2	16	5	181	83	7	3	5	118	0	3	19	10	34	9	5	2	7	203	24
2134.7852465_-3169.457843	2	6	113	37	2	73	40	71	6	1	32	5	20	1	23	31	60	35	9	18	4	38	15	6	8	14	4	16	9	1	5	1	119	105	8	3	17	59	2	0	10	21	13	6	1	105	5	110	22
2134.7852465_-3269.457843	3	5	65	92	6	73	108	87	4	4	44	11	14	3	12	42	79	49	20	34	59	31	16	7	19	91	5	89	17	7	13	4	236	63	10	1	11	100	5	0	6	20	22	10	0	52	10	102	30
2134.7852465_-3369.457843	4	2	71	57	11	104	69	220	5	5	46	26	15	5	48	113	106	42	25	13	34	20	9	2	15	43	14	41	28	13	18	14	173	156	8	2	16	92	2	5	14	71	12	6	2	39	20	148	48
2134.7852465_-3469.457843	0	2	114	62	29	135	48	147	3	5	48	31	19	2	29	32	91	63	32	16	31	22	8	6	10	45	12	36	12	6	14	5	174	103	8	2	16	58	1	3	4	21	16	8	18	1	13	132	34
2134.7852465_-3569.457843	2	6	121	143	13	106	67	129	13	5	48	17	23	9	32	71	84	47	24	22	26	31	9	5	12	30	6	57	17	0	13	5	223	138	13	3	18	149	2	2	27	8	34	1	2	44	13	52	27
2134.7852465_-3669.457843	2	7	126	205	10	140	61	150	8	4	73	6	36	7	39	24	77	46	7	21	27	62	11	6	8	29	11	25	24	7	13	3	229	113	6	3	17	142	1	4	13	40	13	1	4	278	9	88	24
2134.7852465_-3769.457843	21	20	74	178	5	150	74	65	8	6	67	25	24	2	6	38	74	55	15	15	44	49	7	5	22	30	8	80	27	2	12	3	129	67	2	3	20	116	4	4	30	14	12	3	5	348	7	75	24
2134.7852465_-3869.457843	3	3	53	223	10	69	78	116	5	4	31	37	6	5	27	113	138	35	8	12	24	20	7	6	6	41	6	48	16	0	10	15	131	42	3	1	7	92	0	4	1	8	4	2	1	9	11	109	29
2134.7852465_-3969.457843	7	2	50	80	14	71	50	246	13	5	76	110	15	11	54	250	243	44	16	36	30	44	13	4	6	71	8	67	25	8	16	28	197	75	6	3	6	85	2	4	37	32	29	4	2	37	12	130	55
2134.7852465_-4069.457843	5	11	121	220	7	142	55	81	4	6	33	35	16	5	32	99	173	46	9	21	47	60	12	2	3	53	8	32	18	4	9	6	169	71	1	3	16	81	0	6	10	14	20	5	6	59	11	71	28
2134.7852465_-4169.457843	0	2	79	23	1	65	1	11	0	0	3	0	5	1	7	6	12	13	0	4	5	10	3	2	3	0	2	3	0	2	0	0	38	45	0	0	9	8	0	0	0	0	2	1	1	1	1	0	10
2134.7852465_-4269.457843	2	17	152	13	1	184	6	4	3	5	11	3	68	2	0	3	14	65	1	20	12	49	9	4	7	6	2	2	24	0	1	3	28	29	1	4	37	1	1	3	4	0	7	5	1	136	9	2	3
2234.7852465_-2769.457843	3	7	31	10	5	48	11	5	2	2	10	37	4	1	3	7	51	26	4	10	3	39	6	12	0	3	4	3	9	0	3	0	63	19	4	3	5	2	255	3	400	1	25	3	0	6	19	71	18
2234.7852465_-2869.457843	7	8	85	16	1	77	31	32	5	3	7	2	15	3	5	0	62	49	3	15	13	23	8	5	4	6	7	21	10	3	4	4	71	44	3	0	18	3	2	2	85	8	16	2	6	125	8	46	20
2234.7852465_-2969.457843	17	6	67	56	9	60	54	45	7	4	32	5	15	13	28	24	147	39	14	16	10	39	9	3	3	41	4	37	25	5	7	5	152	78	7	0	12	107	0	4	5	39	32	6	3	79	12	89	24
2234.7852465_-3069.457843	1	2	30	54	5	10	38	62	4	7	28	4	6	4	12	59	75	33	8	14	27	20	9	3	3	13	5	21	15	4	9	4	113	38	3	5	4	115	4	0	11	24	24	4	1	17	9	77	20
2234.7852465_-3169.457843	5	13	45	87	8	21	51	117	5	8	46	19	24	5	48	100	127	66	15	17	48	33	12	9	5	44	8	54	23	5	18	4	267	82	9	2	7	124	0	3	37	40	33	8	11	27	10	179	52
2234.7852465_-3269.457843	6	1	78	50	7	70	59	98	8	5	39	12	14	11	10	37	62	37	21	12	43	22	9	6	14	93	9	78	16	2	14	2	149	82	10	3	14	66	1	2	8	12	18	5	6	11	11	99	19
2234.7852465_-3369.457843	0	1	45	25	4	51	35	48	7	1	32	10	12	0	6	26	49	36	16	20	14	19	4	4	5	12	5	44	25	1	14	5	161	37	2	0	14	57	0	1	22	9	13	3	1	0	9	43	18
2234.7852465_-3469.457843	3	6	82	26	9	123	20	64	3	3	27	5	13	24	115	4	54	45	18	17	34	35	3	3	4	54	3	27	19	0	12	2	138	104	3	3	9	18	0	0	13	25	17	1	2	172	11	115	23
2234.7852465_-3569.457843	1	14	93	112	8	108	40	129	7	1	33	17	14	1	1	8	59	38	18	11	45	38	8	7	24	63	7	39	13	3	11	4	110	53	5	1	11	69	3	2	32	28	15	1	17	158	12	44	11
2234.7852465_-3669.457843	8	16	97	88	5	76	40	26	3	4	25	4	13	2	0	8	41	43	5	27	6	25	4	3	8	27	2	12	12	2	10	2	86	42	4	0	1	89	0	1	7	3	13	3	2	182	9	260	25
2234.7852465_-3769.457843	10	12	47	60	9	34	50	75	2	6	29	16	12	5	2	56	97	45	8	19	47	28	11	9	22	75	8	72	11	0	24	3	120	40	6	2	6	144	3	9	21	38	14	8	2	85	14	134	26
2234.7852465_-3869.457843	11	5	51	35	2	66	21	56	10	1	26	26	11	13	25	64	128	38	10	19	11	33	6	6	4	28	1	16	10	1	5	14	162	71	0	2	9	46	4	1	50	12	17	3	9	16	6	115	22
2234.7852465_-3969.457843	5	3	44	69	6	61	12	98	1	3	32	34	3	15	2	123	125	32	4	17	18	18	10	5	1	51	5	16	18	2	4	9	159	37	4	3	13	120	2	3	22	16	17	4	1	0	19	85	20
2234.7852465_-4069.457843	2	0	56	57	4	76	48	100	2	2	47	36	18	3	7	159	147	39	4	7	17	39	7	2	8	38	9	38	11	1	5	12	120	63	6	2	3	87	1	2	9	15	46	1	4	9	10	72	20
2234.7852465_-4169.457843	0	0	32	16	1	49	15	2	3	2	13	2	5	0	0	0	15	24	0	10	4	35	5	1	1	1	2	9	1	0	2	0	72	39	0	1	9	15	0	1	1	0	14	0	1	63	2	10	2
2234.7852465_-4269.457843	1	5	147	29	3	245	5	7	4	0	5	5	33	1	1	2	16	42	3	11	14	59	7	4	0	1	1	4	7	0	0	1	16	16	5	8	5	3	4	1	2	2	5	5	3	41	8	5	0
2334.7852465_-2769.457843	8	3	24	3	2	66	11	3	4	0	8	30	9	3	2	5	40	28	5	9	3	33	6	5	0	0	2	7	13	2	2	1	144	36	3	2	14	4	205	3	181	2	26	1	2	52	11	85	18
2334.7852465_-2869.457843	13	9	84	21	30	95	63	16	4	4	51	4	8	10	11	4	57	28	10	7	13	34	9	6	11	66	7	47	15	8	10	6	200	84	9	1	7	48	1	4	106	18	22	1	2	11	22	55	24
2334.7852465_-2969.457843	11	12	30	52	7	23	51	35	5	4	45	16	6	3	22	21	91	35	12	21	24	51	8	5	1	43	3	22	19	3	10	5	194	33	7	3	3	68	1	5	7	26	11	3	14	41	14	87	24
2334.7852465_-3069.457843	0	12	19	25	2	30	17	14	1	0	18	3	2	1	7	11	67	22	7	21	21	24	4	2	0	46	2	9	17	1	4	3	70	46	3	0	4	39	0	3	3	3	12	2	0	26	5	54	13
2334.7852465_-3169.457843	5	13	77	45	9	50	50	107	6	6	35	10	10	4	58	55	110	27	13	20	39	36	8	5	5	66	8	36	22	0	12	1	132	72	5	2	8	103	9	1	6	12	14	0	3	47	11	61	34
2334.7852465_-3269.457843	1	5	90	78	3	91	51	50	12	4	50	9	10	7	21	68	108	63	10	23	26	50	15	2	16	18	6	9	15	2	10	4	159	90	4	1	13	107	0	5	9	20	33	4	1	80	8	169	27
2334.7852465_-3369.457843	3	3	53	118	6	46	68	67	3	2	52	10	12	0	4	23	107	67	7	21	69	26	10	4	7	29	4	36	20	3	17	2	140	82	6	1	8	92	2	3	11	17	21	4	0	18	14	168	30
2334.7852465_-3469.457843	8	10	66	38	7	57	44	45	4	3	8	4	11	0	25	2	67	37	8	19	20	14	2	4	8	9	2	6	5	0	5	0	90	36	1	1	11	25	0	2	26	8	10	0	1	0	5	113	18
2334.7852465_-3569.457843	8	26	52	39	7	80	113	128	3	6	39	2	8	6	20	5	106	38	27	17	58	44	9	10	23	77	8	17	15	1	11	0	146	56	5	4	7	119	1	10	63	69	12	4	5	136	10	117	16
2334.7852465_-3669.457843	3	2	22	22	7	8	22	74	1	3	20	11	12	2	8	8	78	36	11	22	18	28	3	4	4	7	5	13	8	2	10	4	123	21	2	0	4	43	1	2	12	4	14	1	1	7	10	157	9
2334.7852465_-3769.457843	1	3	63	30	5	64	22	7	4	3	30	8	9	0	9	9	154	42	10	72	15	31	10	8	1	23	6	28	14	1	21	3	193	64	9	4	5	99	2	3	21	16	11	2	1	19	19	178	33
2334.7852465_-3869.457843	2	2	59	63	18	83	31	35	5	7	63	22	17	11	5	26	121	58	21	52	7	37	7	3	9	38	3	35	16	3	14	6	205	55	6	4	10	83	2	9	16	12	12	3	10	3	10	211	21
2334.7852465_-3969.457843	12	8	55	82	19	63	52	85	8	11	67	22	48	15	11	133	134	68	18	46	20	27	8	11	6	87	12	29	21	4	16	29	194	62	11	1	7	146	0	5	30	25	19	2	26	35	9	205	33
2334.7852465_-4069.457843	4	8	82	42	2	79	8	63	10	2	28	15	11	0	8	17	42	42	12	9	19	36	6	4	7	11	8	51	11	2	21	5	76	83	2	2	17	26	3	3	4	1	5	1	3	88	7	26	15
2334.7852465_-4169.457843	16	11	14	48	6	17	13	12	2	1	29	8	16	1	0	3	49	20	4	11	11	45	5	6	4	42	3	18	14	3	8	7	129	25	0	0	5	18	0	1	13	11	14	2	0	56	6	23	10
2334.7852465_-4269.457843	1	1	137	10	7	179	2	4	3	0	6	0	6	0	1	0	11	25	0	10	12	50	3	9	2	4	1	0	4	0	2	1	35	19	1	1	6	1	0	2	0	4	6	0	0	12	4	2	0
2434.7852465_-2769.457843	0	0	14	2	4	15	6	2	3	1	1	11	8	2	2	2	7	13	3	7	3	22	23	9	0	3	1	1	7	0	4	0	110	25	4	1	10	0	32	3	181	1	11	2	0	0	4	18	9
2434.7852465_-2869.457843	8	11	57	23	16	34	54	42	11	1	46	15	8	17	45	10	54	19	14	23	12	47	6	4	1	39	0	64	17	3	11	10	124	38	4	0	21	17	28	3	3	18	15	2	6	27	24	64	16
2434.7852465_-2969.457843	24	9	76	53	4	88	36	58	15	3	40	21	28	4	44	84	134	28	16	28	72	37	8	4	2	60	7	49	24	3	4	3	185	90	2	1	13	67	4	8	39	3	20	7	15	60	22	84	36
2434.7852465_-3069.457843	4	6	75	121	13	70	85	71	9	6	37	18	21	4	46	98	189	54	26	15	126	32	8	5	6	30	5	40	13	1	9	16	180	98	7	2	9	100	8	3	20	37	29	4	4	7	25	117	45
2434.7852465_-3169.457843	3	2	43	50	6	52	69	25	4	4	41	6	16	3	55	8	98	32	17	15	25	28	6	6	10	69	2	21	14	2	8	3	134	37	9	2	5	130	6	7	13	19	13	3	1	58	11	166	19
2434.7852465_-3269.457843	1	1	31	45	14	34	78	166	6	5	24	4	4	1	6	8	68	44	24	11	29	16	10	5	6	67	10	29	12	1	17	5	156	64	1	1	5	126	0	3	24	68	24	2	2	12	21	163	22
2434.7852465_-3369.457843	1	1	40	54	11	80	67	40	2	5	35	11	16	24	27	5	87	40	10	22	83	24	8	3	1	22	3	28	12	0	14	3	175	45	6	2	14	91	0	5	38	24	18	1	2	5	11	120	21
2434.7852465_-3469.457843	1	2	31	56	4	29	25	86	3	7	13	10	10	2	10	1	55	31	7	10	38	23	8	4	26	39	4	20	10	1	8	1	94	42	4	1	6	99	0	0	6	19	10	0	0	18	11	149	14
2434.7852465_-3569.457843	2	0	53	27	6	39	25	49	1	2	24	5	18	2	8	9	56	11	25	12	23	17	2	3	0	9	8	13	12	2	24	2	111	50	2	0	5	19	1	0	48	3	4	2	0	6	8	135	7
2434.7852465_-3669.457843	2	1	66	22	14	87	11	28	7	8	12	8	14	2	17	6	62	26	54	25	7	33	5	9	4	58	3	7	8	5	22	1	107	56	1	2	9	18	2	2	45	3	9	4	1	39	6	241	14
2434.7852465_-3769.457843	1	1	38	9	9	50	13	4	1	2	22	17	7	0	0	1	39	18	34	14	9	17	3	4	2	14	2	11	8	2	17	1	89	34	1	1	6	19	3	5	48	9	11	1	0	6	4	222	13
2434.7852465_-3869.457843	5	11	48	33	9	71	30	25	4	2	53	10	12	3	1	10	88	28	15	23	10	42	15	9	4	33	2	30	8	1	22	9	129	42	4	3	4	71	0	12	34	11	13	1	8	44	15	229	20
2434.7852465_-3969.457843	0	7	87	23	4	64	20	20	11	2	19	30	15	0	1	119	26	18	3	1	4	32	3	2	2	36	5	19	10	0	8	10	69	48	3	0	7	31	0	1	52	13	13	1	2	12	3	109	21
2434.7852465_-4069.457843	1	3	53	38	6	67	47	14	10	3	51	10	18	4	4	4	25	52	5	18	13	20	11	13	38	23	7	92	6	4	21	8	60	68	4	1	15	11	2	8	38	4	12	0	2	58	30	113	15
2434.7852465_-4169.457843	22	16	109	18	1	70	11	3	4	3	16	5	24	2	1	19	26	12	2	4	7	30	2	35	6	7	1	13	16	0	8	3	44	88	3	0	9	11	1	1	8	2	5	3	1	24	5	22	18
2434.7852465_-4269.457843	1	0	32	2	2	27	3	2	2	1	2	2	6	2	1	0	5	10	1	2	2	13	0	0	1	0	1	0	0	0	0	0	39	14	0	0	10	0	0	2	0	1	0	1	0	0	2	1	0
2534.7852465_-2769.457843	2	3	27	9	3	25	10	18	8	1	13	1	4	3	0	1	27	57	1	8	8	26	9	3	2	39	2	30	5	1	1	3	80	23	3	1	5	13	2	0	56	1	15	3	3	71	11	34	5
2534.7852465_-2869.457843	1	0	77	29	20	63	50	7	5	6	81	9	32	4	1	39	94	38	12	12	46	20	11	7	5	61	5	71	17	0	6	5	166	67	3	2	8	27	0	5	13	5	13	5	0	46	11	32	17
2534.7852465_-2969.457843	7	5	57	77	5	49	66	55	3	4	65	14	5	12	33	3	57	44	37	30	49	45	11	5	7	63	2	101	11	3	29	4	157	70	8	2	18	54	1	10	27	30	16	4	2	33	13	51	34
2534.7852465_-3069.457843	0	1	54	48	6	57	86	23	7	8	27	10	19	9	61	66	153	70	25	16	41	28	8	6	11	84	5	77	13	3	14	13	216	88	4	4	11	96	9	7	21	36	30	2	3	41	19	76	33
2534.7852465_-3169.457843	1	1	14	14	0	9	10	12	0	3	15	2	0	2	19	0	32	21	2	3	16	15	2	0	4	26	2	4	7	0	1	0	26	3	1	0	2	59	0	1	3	2	21	0	0	26	6	44	5
2534.7852465_-3269.457843	1	0	8	35	2	11	44	61	1	0	26	4	3	1	12	5	50	20	14	6	16	25	3	2	7	23	2	13	8	1	3	2	54	9	1	0	5	76	2	4	0	18	4	0	4	0	17	50	10
2534.7852465_-3369.457843	2	2	57	117	5	70	52	160	6	4	43	8	25	4	0	6	93	44	10	20	14	42	10	6	1	20	2	27	12	1	2	11	168	83	1	2	16	154	3	10	68	13	18	7	0	4	36	118	7
2534.7852465_-3469.457843	18	10	77	55	8	91	26	87	5	4	40	6	19	0	2	28	99	46	11	14	12	53	7	3	0	21	6	30	10	2	8	5	114	86	3	3	8	147	1	1	27	9	16	2	5	31	21	203	21
2534.7852465_-3569.457843	0	4	56	47	3	47	21	24	4	4	22	4	15	0	0	11	50	41	12	11	12	48	6	1	0	18	4	21	5	1	6	3	89	77	0	0	7	41	2	1	73	14	17	2	2	74	8	92	15
2534.7852465_-3669.457843	1	3	42	25	5	39	23	39	7	5	38	5	8	2	1	21	144	29	29	25	8	28	5	1	1	7	4	40	11	7	21	1	63	46	1	0	4	68	2	5	67	5	7	2	1	2	7	187	15
2534.7852465_-3769.457843	3	3	33	34	33	52	33	13	5	2	33	8	16	0	5	4	97	29	36	28	13	34	5	3	5	11	9	13	13	4	33	7	146	54	7	1	9	33	1	4	61	10	15	5	0	35	13	587	13
2534.7852465_-3869.457843	4	15	55	18	5	75	21	11	5	1	45	6	5	1	3	1	52	30	17	14	10	42	3	4	0	4	1	41	9	3	14	1	107	70	3	1	9	46	1	2	47	3	16	2	0	196	8	107	15
2534.7852465_-3969.457843	7	7	30	41	16	39	30	17	6	0	21	3	10	2	7	14	56	21	8	8	15	26	5	8	1	29	2	22	13	2	7	2	51	75	3	2	7	18	4	4	6	4	11	3	0	93	8	81	15
2534.7852465_-4069.457843	4	4	42	30	7	105	38	13	10	4	38	5	15	1	2	5	58	29	6	10	16	41	5	20	4	33	2	62	17	1	9	9	92	71	0	8	7	8	0	6	151	4	19	3	3	96	12	82	13
2534.7852465_-4169.457843	1	4	139	54	9	146	30	21	16	0	38	14	56	1	1	42	101	38	12	13	20	60	7	32	3	10	6	74	24	8	18	9	177	180	3	3	21	17	4	9	26	8	22	4	1	75	9	105	21
2534.7852465_-4269.457843	2	7	115	22	3	262	3	3	4	1	43	3	137	0	0	0	12	72	6	16	23	123	1	12	2	5	7	5	25	0	7	0	105	29	3	3	8	0	0	1	4	2	10	0	3	81	4	1	4
-1471.530357_-2368.451439	6	7	17	52	4	47	18	8	3	1	41	6	35	0	3	2	53	4	12	9	12	18	11	103	1	18	2	48	8	2	1	4	120	29	0	0	20	17	2	2	174	4	19	7	7	150	16	18	8
-1471.530357_-2468.451439	4	4	43	26	31	32	74	21	6	3	164	7	11	5	16	3	72	20	39	41	11	40	12	2	12	84	5	151	17	32	22	4	139	23	3	0	10	56	0	5	9	39	11	3	3	30	14	64	20
-1471.530357_-2568.451439	5	8	59	70	9	75	79	15	2	3	71	5	20	4	1	14	96	31	20	64	15	8	7	0	6	105	5	78	15	6	25	2	111	47	2	1	14	55	5	9	6	32	33	1	2	20	4	43	44
-1471.530357_-2668.451439	6	6	43	27	12	30	85	72	3	3	28	4	7	6	15	3	71	51	12	20	11	21	14	1	13	145	2	68	3	7	5	6	122	23	3	0	11	124	1	3	51	28	16	4	0	14	9	96	24
-1471.530357_-2768.451439	7	8	63	42	16	49	53	35	5	7	36	13	19	1	21	12	104	85	23	43	23	20	10	5	23	72	2	46	8	2	8	4	184	68	8	3	9	188	1	5	100	69	29	4	4	33	25	110	23
-1471.530357_-2868.451439	1	7	13	32	6	15	27	16	3	2	26	4	9	2	10	11	87	27	16	20	21	7	4	4	3	13	5	13	9	1	6	5	176	14	4	1	6	110	1	2	70	12	31	3	0	20	7	74	5
-1471.530357_-2968.451439	4	1	60	46	7	49	10	12	5	3	47	12	23	1	2	15	161	37	7	27	12	44	5	4	6	22	5	15	18	5	13	5	113	60	9	2	10	103	3	7	134	13	24	3	1	38	19	183	6
-1471.530357_-3068.451439	1	0	34	28	2	27	8	14	0	2	13	4	3	0	0	10	69	16	0	9	4	18	4	3	1	4	1	13	11	1	25	0	60	34	5	1	0	47	0	1	52	2	9	2	6	1	6	241	13
-1471.530357_-3168.451439	7	7	21	15	4	16	54	59	3	2	24	19	5	1	3	30	120	14	9	21	11	15	7	2	27	35	6	22	14	1	15	11	111	24	4	3	6	75	1	2	218	9	24	3	2	51	15	183	14
-1471.530357_-3268.451439	2	1	49	8	1	28	23	59	1	3	29	11	11	1	2	27	92	14	5	17	5	10	5	3	2	12	4	4	7	1	8	5	40	40	5	0	4	43	0	0	6	4	3	5	6	23	4	98	9
-1471.530357_-3368.451439	6	3	29	51	22	56	54	21	5	3	85	13	18	2	4	37	146	24	28	14	18	22	15	3	8	37	1	37	19	3	43	14	142	49	2	2	11	140	0	3	14	9	16	2	9	144	15	374	20
-1471.530357_-3468.451439	10	7	37	29	6	31	29	11	1	2	20	4	15	1	1	10	82	20	14	15	12	15	4	2	2	17	3	22	7	2	11	0	75	37	2	1	2	33	0	0	87	2	20	3	4	37	4	94	20
-1471.530357_-3568.451439	22	13	77	19	3	86	35	49	2	3	21	4	12	1	4	39	68	21	9	20	15	8	9	3	2	50	2	64	10	2	19	5	112	69	3	3	14	26	2	1	71	9	18	0	18	30	6	56	27
-1471.530357_-3668.451439	9	9	29	31	3	52	34	17	19	0	31	14	4	1	16	7	52	27	14	19	8	18	8	57	19	100	0	94	11	3	18	2	81	36	5	2	21	6	2	2	9	6	11	5	1	63	32	119	16
-1471.530357_-3768.451439	2	1	52	13	5	54	10	13	10	3	15	9	12	1	0	7	46	21	2	16	9	17	5	40	13	31	3	33	9	1	8	7	71	46	2	6	10	9	1	3	49	3	9	2	1	39	14	109	13
-1471.530357_-3868.451439	1	1	74	6	3	191	0	2	3	0	1	2	8	0	0	0	9	6	0	3	4	2	2	5	3	2	2	2	2	0	1	0	44	48	0	0	6	2	1	1	3	1	0	0	0	10	2	1	9
-1571.530357_-2368.451439	1	1	13	3	1	11	1	0	0	0	4	8	8	2	1	1	24	5	2	9	2	12	4	1	1	7	1	1	5	2	2	6	63	20	2	2	6	0	86	6	459	0	22	3	2	9	8	37	11
-1571.530357_-2468.451439	2	8	18	34	10	23	87	108	2	2	69	10	13	2	4	2	55	12	12	26	11	11	8	3	6	159	3	104	15	1	18	3	120	21	10	1	7	25	0	3	3	18	5	2	3	7	9	67	20
-1571.530357_-2568.451439	1	4	56	22	10	80	69	58	6	4	72	10	63	1	18	51	91	13	18	22	17	11	9	3	16	103	8	84	20	8	11	2	175	59	8	1	16	41	2	4	4	26	9	2	7	31	5	71	55
-1571.530357_-2668.451439	1	0	24	18	8	37	44	10	0	4	27	12	4	1	3	34	81	20	6	15	19	9	5	3	2	21	1	7	5	3	3	2	83	31	2	2	3	112	1	1	6	19	7	1	1	11	5	35	10
-1571.530357_-2768.451439	5	6	38	38	10	30	33	33	3	3	28	3	6	3	17	5	73	31	9	24	24	14	3	2	6	41	5	23	10	2	3	3	166	44	2	3	6	109	1	1	31	22	18	3	2	43	1	55	20
-1571.530357_-2868.451439	0	2	53	31	0	51	21	10	0	2	28	4	21	3	2	3	66	7	9	13	14	17	5	2	4	32	2	19	9	2	4	0	81	54	5	0	4	67	2	1	27	5	14	3	3	50	8	54	21
-1571.530357_-2968.451439	9	10	27	50	4	26	26	153	2	4	29	6	13	3	16	10	52	14	7	29	8	12	3	3	2	9	1	23	11	2	3	5	147	56	3	1	3	92	1	6	40	8	26	6	2	84	12	179	17
-1571.530357_-3068.451439	18	6	103	20	3	109	22	52	1	1	24	0	12	2	2	1	50	12	5	10	3	13	7	2	2	5	5	9	13	0	12	1	100	90	2	1	12	69	0	1	16	2	35	2	1	16	9	102	23
-1571.530357_-3168.451439	29	20	129	31	2	76	24	21	1	3	19	2	21	1	1	4	41	7	4	20	5	17	4	2	1	1	2	4	11	1	0	1	95	108	1	2	10	15	1	4	8	2	25	1	14	80	3	30	24
-1571.530357_-3268.451439	2	3	109	94	10	85	26	116	1	3	24	14	14	3	1	75	129	9	13	21	12	20	4	2	4	14	6	10	16	2	10	4	102	90	5	0	9	67	6	0	30	14	19	3	2	36	4	118	20
-1571.530357_-3368.451439	1	3	85	45	11	56	31	9	1	2	41	11	10	2	0	4	51	8	8	22	22	16	3	8	6	28	2	29	13	0	12	6	121	61	3	1	12	44	3	7	36	1	24	4	11	129	6	201	23
-1571.530357_-3468.451439	1	4	46	18	1	47	16	70	3	3	14	24	36	3	1	13	71	14	8	32	7	13	2	3	2	10	3	15	29	1	2	1	75	33	2	0	3	44	1	2	4	6	13	1	21	46	2	40	13
-1571.530357_-3568.451439	1	1	15	8	1	12	13	1	3	0	6	18	3	2	1	103	29	3	6	4	2	6	2	1	10	29	0	9	6	1	4	12	36	6	3	0	0	9	1	1	8	1	4	1	1	94	4	77	9
-1571.530357_-3668.451439	0	5	45	24	10	42	41	24	12	5	34	13	5	0	5	2	59	16	6	22	26	15	5	6	19	23	4	78	12	0	17	3	77	48	2	0	14	3	3	2	89	2	12	1	3	7	27	134	15
-1571.530357_-3768.451439	2	4	27	44	1	32	24	13	12	4	20	5	6	0	2	18	64	22	15	8	18	14	3	36	45	31	0	37	12	2	20	4	57	57	2	3	28	31	1	1	56	2	12	0	4	1	16	293	7
-1571.530357_-3868.451439	0	2	5	7	2	4	8	2	2	2	14	1	17	1	0	2	18	8	0	7	5	8	0	3	2	4	1	9	4	0	3	1	64	7	0	0	2	4	1	0	19	1	7	1	12	44	4	14	1
-1671.530357_-2368.451439	3	3	50	5	2	122	1	1	6	0	9	7	8	3	4	4	20	10	3	12	2	29	6	1	2	0	6	4	7	0	0	6	156	41	2	2	2	1	53	0	295	2	21	4	0	55	9	12	13
-1671.530357_-2468.451439	1	2	31	15	11	50	26	8	4	5	45	3	7	2	1	7	34	15	22	10	8	19	3	4	5	36	3	87	3	1	6	3	104	34	2	1	3	7	1	2	59	4	6	1	1	61	9	29	14
-1671.530357_-2568.451439	3	3	18	53	20	5	142	65	8	3	43	6	9	4	6	47	104	26	17	26	25	14	4	5	34	113	4	99	14	17	6	6	143	13	10	2	5	116	0	3	10	41	21	3	1	1	28	85	34
-1671.530357_-2668.451439	5	2	44	54	3	56	32	11	5	3	26	6	7	5	0	23	112	51	6	17	23	15	4	10	8	25	7	38	18	3	10	3	156	60	6	0	4	136	4	3	13	24	16	4	3	2	12	77	17
-1671.530357_-2768.451439	5	3	109	45	11	93	32	19	2	4	31	2	17	0	21	7	105	29	4	20	18	17	10	4	12	19	1	23	14	2	6	1	198	91	2	1	14	121	1	4	6	17	9	2	5	18	9	50	28
-1671.530357_-2868.451439	1	6	47	44	5	52	70	93	1	4	57	4	17	1	2	16	89	16	14	27	24	21	6	4	6	27	6	15	10	0	2	3	119	43	3	0	7	121	3	6	14	17	8	1	2	22	13	105	33
-1671.530357_-2968.451439	14	6	50	73	5	33	56	94	2	2	22	6	19	6	7	20	140	9	8	14	13	14	6	3	16	42	5	24	22	1	5	9	175	39	6	2	21	67	0	4	17	8	17	4	6	41	19	92	15
-1671.530357_-3068.451439	3	1	74	125	1	47	41	100	2	1	17	6	14	2	2	11	40	14	6	3	29	16	2	0	3	13	6	11	9	1	7	4	101	72	3	0	9	92	1	3	8	6	3	1	2	24	10	75	12
-1671.530357_-3168.451439	15	8	111	40	13	57	22	130	2	4	41	6	14	0	29	21	59	14	8	29	14	23	2	3	0	20	5	19	9	2	5	1	98	82	1	1	11	58	4	6	33	23	10	0	2	40	12	71	25
-1671.530357_-3268.451439	0	0	119	28	12	85	15	59	2	2	9	4	22	1	6	2	30	19	14	9	6	36	9	4	4	30	2	4	16	2	6	0	127	103	2	2	8	36	4	5	23	7	10	2	0	2	2	98	18
-1671.530357_-3368.451439	2	3	126	24	5	94	45	30	2	6	40	14	9	4	18	8	102	5	6	27	7	21	9	1	1	41	6	21	21	2	17	2	150	114	2	2	15	143	3	2	77	7	13	4	3	43	7	209	36
-1671.530357_-3468.451439	1	8	133	30	18	109	29	67	3	5	33	7	24	5	2	40	80	3	3	23	14	24	7	4	26	37	4	4	11	5	3	5	167	184	3	2	7	115	46	3	59	28	17	5	1	19	11	97	20
-1671.530357_-3568.451439	1	2	38	29	18	23	32	87	6	4	31	13	7	6	1	34	210	15	10	41	14	1	5	1	3	56	2	4	18	2	5	6	146	30	0	0	6	136	4	2	4	5	11	3	6	0	7	137	24
-1671.530357_-3668.451439	1	0	95	81	13	204	41	17	3	6	38	5	11	4	6	6	71	24	3	21	19	16	10	6	7	31	5	36	11	2	7	9	125	86	3	2	19	34	2	3	47	7	63	4	1	18	15	125	27
-1671.530357_-3768.451439	1	2	86	65	11	124	21	33	4	3	39	3	16	3	8	8	71	14	23	9	9	23	7	24	12	52	6	53	11	2	8	7	102	114	6	5	13	13	1	21	90	1	15	5	0	102	9	35	10
-1671.530357_-3868.451439	0	0	5	2	2	2	1	0	1	0	0	0	0	0	0	0	2	0	0	1	2	2	0	0	0	0	0	1	0	0	1	0	6	4	0	0	0	1	2	0	9	0	1	0	0	14	1	0	0
-1771.530357_-2368.451439	0	16	3	1	0	11	0	0	0	0	6	2	2	1	1	2	5	2	2	8	2	10	6	2	1	1	0	2	3	0	2	0	44	7	0	1	17	0	3	1	204	0	23	0	1	16	3	2	1
-1771.530357_-2468.451439	0	0	15	8	3	24	6	18	0	0	4	1	8	4	0	0	15	2	1	2	4	5	3	4	0	3	1	5	1	3	1	1	31	16	1	0	2	10	1	2	107	1	11	0	0	1	1	3	7
-1771.530357_-2568.451439	1	2	34	37	4	52	58	24	5	1	38	5	6	6	14	48	46	11	10	27	17	9	7	4	27	26	5	71	11	8	11	3	130	58	0	1	7	73	0	1	4	19	7	3	2	9	18	61	34
-1771.530357_-2668.451439	1	1	79	52	4	78	42	85	0	2	29	9	8	2	28	19	78	13	16	4	27	24	3	2	14	28	1	30	16	2	10	2	134	82	6	1	14	142	1	3	9	8	9	1	4	7	9	138	35
-1771.530357_-2768.451439	0	1	16	32	6	28	17	34	1	1	16	2	18	0	0	13	54	16	3	8	11	10	3	2	2	11	4	16	7	2	6	1	109	32	3	3	2	148	1	2	12	12	14	3	3	57	13	38	17
-1771.530357_-2868.451439	3	1	49	25	5	65	20	28	3	1	21	4	15	4	2	15	85	27	9	13	19	15	5	3	5	7	3	26	10	7	7	1	122	53	2	2	14	87	2	5	24	5	11	0	0	0	11	75	22
-1771.530357_-2968.451439	1	4	15	106	15	10	61	77	1	2	32	6	16	1	2	49	51	23	18	6	13	9	3	6	6	34	3	27	15	2	17	5	161	15	4	1	4	87	5	2	4	5	14	2	0	72	10	228	14
-1771.530357_-3068.451439	19	8	35	35	3	53	31	9	0	1	11	7	8	0	7	0	33	4	6	4	69	10	3	1	2	12	0	14	6	1	2	1	49	29	1	0	2	7	0	1	43	2	19	1	4	64	3	16	9
-1771.530357_-3168.451439	3	2	62	8	10	82	11	14	1	0	31	20	19	2	0	17	67	10	7	12	6	15	4	6	1	15	1	27	5	2	3	2	90	69	2	2	7	45	1	1	10	4	6	0	15	81	6	32	18
-1771.530357_-3268.451439	2	2	68	23	5	112	4	25	3	0	14	3	14	0	1	17	93	11	4	25	12	19	7	1	5	18	0	24	16	1	4	1	99	68	2	3	9	112	2	3	55	8	16	1	3	11	9	39	20
-1771.530357_-3368.451439	12	6	31	105	2	34	25	153	5	3	34	2	8	1	21	18	83	14	8	23	30	18	2	3	2	37	0	13	8	1	9	10	129	28	2	1	8	126	1	2	11	9	9	8	3	188	14	127	33
-1771.530357_-3468.451439	10	12	99	184	9	97	61	222	6	2	61	45	17	4	37	78	216	11	16	31	22	34	8	5	9	31	6	53	13	2	16	11	169	93	3	2	16	109	1	7	39	25	24	1	2	42	12	160	44
-1771.530357_-3568.451439	3	2	61	38	4	68	23	108	4	2	34	36	14	23	23	129	182	9	1	23	24	67	17	3	6	42	6	23	11	0	4	12	128	66	4	1	6	91	0	5	7	11	19	2	1	1	8	70	34
-1771.530357_-3668.451439	5	1	77	22	5	97	9	101	4	1	29	14	13	0	3	47	68	14	3	28	11	19	6	3	2	25	3	27	5	3	5	2	161	78	2	1	12	26	0	5	18	7	23	1	3	37	9	78	15
-1771.530357_-3768.451439	4	18	73	23	2	85	24	7	1	1	23	4	13	0	3	8	43	8	3	10	5	10	1	2	21	12	1	17	8	0	4	1	113	59	1	0	2	42	0	0	11	0	21	1	2	31	6	44	5
-1771.530357_-3868.451439	1	13	169	5	4	302	6	7	2	2	13	1	68	1	1	2	16	15	5	17	25	20	5	5	2	2	1	2	18	1	2	2	52	43	0	2	4	2	4	5	2	0	7	0	4	14	4	1	6
-1871.530357_-2368.451439	0	10	19	7	3	73	0	4	3	4	2	4	9	1	0	3	22	12	7	10	3	20	10	2	3	2	1	1	4	0	3	2	64	9	2	1	12	3	3	4	521	2	25	4	4	15	8	5	3
-1871.530357_-2468.451439	6	4	84	6	4	75	1	2	6	2	3	4	3	0	6	1	15	8	6	5	4	5	4	3	5	4	0	6	10	0	4	0	59	72	1	2	8	4	1	0	434	1	23	1	0	4	8	4	12
-1871.530357_-2568.451439	3	1	23	46	3	28	22	18	0	1	39	4	18	0	5	23	51	11	4	15	35	4	3	0	0	20	5	19	11	0	3	6	113	26	1	3	1	67	0	2	35	17	23	1	1	19	7	42	19
-1871.530357_-2668.451439	4	4	53	39	2	47	86	96	4	3	33	5	11	21	18	36	67	14	10	20	42	31	2	2	7	32	4	35	16	13	7	2	153	59	1	1	3	119	1	6	6	31	17	2	3	13	13	102	40
-1871.530357_-2768.451439	1	1	80	53	3	100	25	56	7	0	38	23	20	7	9	59	173	26	12	29	37	16	6	6	18	10	2	54	42	25	11	4	224	70	5	0	13	139	0	5	16	9	33	6	4	6	30	97	34
-1871.530357_-2868.451439	2	4	17	29	4	42	35	48	1	0	33	3	8	1	5	6	90	15	4	21	11	17	3	0	8	5	3	21	4	0	4	2	100	24	2	0	3	89	1	3	14	21	9	2	4	0	9	63	18
-1871.530357_-2968.451439	1	3	122	60	1	148	37	61	3	0	30	26	16	2	24	39	67	11	14	12	16	20	6	9	7	28	4	37	44	2	7	3	150	142	2	0	10	71	5	7	109	4	17	4	7	3	8	135	47
-1871.530357_-3068.451439	20	19	132	30	5	180	29	46	3	2	17	8	28	4	5	11	40	12	5	29	10	24	8	4	2	5	1	26	24	2	1	3	120	112	0	5	15	69	2	6	64	4	17	3	1	105	6	82	38
-1871.530357_-3168.451439	1	2	58	25	8	61	24	73	1	3	22	30	12	1	10	25	99	11	8	22	10	15	9	4	2	40	1	31	21	3	5	11	157	91	4	0	3	107	2	2	78	9	23	4	10	22	12	76	37
-1871.530357_-3268.451439	1	3	49	132	9	86	85	59	3	2	50	23	16	4	42	75	79	13	17	16	87	25	3	6	9	40	1	45	16	2	10	14	154	47	0	2	9	101	1	4	7	19	11	3	2	18	14	79	30
-1871.530357_-3368.451439	7	5	44	127	12	66	55	78	3	2	34	41	29	15	15	70	217	28	13	52	88	18	24	4	6	36	8	25	22	4	6	4	280	50	5	8	8	92	0	3	40	32	20	5	4	12	11	207	46
-1871.530357_-3468.451439	4	3	34	130	10	46	69	213	4	5	49	46	8	4	24	136	216	22	8	20	25	24	5	3	3	39	4	45	14	3	5	28	128	37	4	3	8	106	2	4	20	24	15	3	2	48	11	100	44
-1871.530357_-3568.451439	3	2	17	184	10	18	63	161	5	3	42	42	6	23	57	110	331	18	7	30	34	12	7	4	10	84	12	43	21	4	4	31	124	43	7	0	2	95	2	7	40	17	19	3	17	9	13	110	64
-1871.530357_-3668.451439	3	8	19	90	13	42	47	94	14	2	56	50	9	3	5	117	147	17	4	20	22	22	5	3	2	62	5	50	22	5	6	38	148	46	4	3	3	56	0	6	27	14	31	4	4	118	20	119	41
-1871.530357_-3768.451439	0	1	84	96	2	135	61	64	1	0	11	6	1	0	2	0	45	10	7	4	57	5	4	2	24	12	6	4	9	1	0	2	95	47	1	2	5	18	0	0	14	0	25	1	0	9	3	24	20
-1871.530357_-3868.451439	1	2	250	4	7	431	5	4	0	3	1	2	9	0	0	0	9	15	1	32	32	15	3	3	1	0	0	1	8	0	0	1	47	17	1	2	16	3	1	1	4	3	2	2	0	1	8	0	5
-1971.530357_-2368.451439	0	2	13	1	1	54	0	0	3	0	1	3	3	0	0	2	11	1	1	0	2	3	1	1	2	1	2	0	7	1	0	3	20	10	1	0	0	3	0	1	372	0	23	0	1	2	4	3	1
-1971.530357_-2468.451439	0	5	7	1	7	16	3	4	0	2	5	5	4	0	2	7	19	13	5	3	2	12	5	3	1	2	4	4	3	2	5	3	42	11	4	1	1	1	1	1	607	0	39	1	0	1	9	6	2
-1971.530357_-2568.451439	2	6	76	48	4	89	28	30	2	3	29	8	70	3	37	32	91	18	7	20	15	11	7	3	6	1	2	18	18	5	4	1	181	54	3	3	3	21	1	5	14	5	33	5	2	6	10	123	45
-1971.530357_-2668.451439	2	2	57	46	7	67	29	62	4	0	21	7	11	9	2	39	106	17	4	23	6	21	6	3	1	17	2	27	13	3	6	1	122	97	6	3	8	95	1	1	17	6	16	1	4	50	9	74	29
-1971.530357_-2768.451439	5	5	59	42	7	61	50	123	1	1	31	5	15	7	5	24	124	27	9	12	16	33	7	2	8	41	5	43	22	2	3	1	167	43	2	1	7	116	1	7	12	11	29	1	1	55	7	144	34
-1971.530357_-2868.451439	1	14	24	62	5	37	60	91	4	1	47	4	11	2	20	73	110	16	30	19	17	18	11	0	7	13	9	33	15	2	6	3	143	35	4	3	7	175	1	6	9	19	28	1	2	28	10	169	37
-1971.530357_-2968.451439	0	1	26	73	7	17	61	28	3	5	47	11	14	1	33	28	106	15	9	19	17	11	6	2	6	35	8	47	21	1	3	3	210	43	2	1	9	120	3	4	24	12	12	4	2	2	12	180	39
-1971.530357_-3068.451439	1	8	41	58	17	71	90	46	3	2	53	28	9	6	18	124	101	15	18	17	48	19	4	4	37	64	4	49	27	4	4	2	210	57	6	1	6	80	1	1	9	67	13	5	7	76	12	85	28
-1971.530357_-3168.451439	3	2	61	107	9	74	100	163	11	2	47	41	16	2	4	94	116	8	14	25	94	17	3	3	41	22	1	49	21	1	7	3	224	68	0	1	7	138	4	5	3	43	16	2	1	14	8	145	32
-1971.530357_-3268.451439	1	3	56	228	8	85	71	43	4	0	39	25	7	2	9	34	92	17	18	17	83	14	7	1	2	23	1	49	18	2	5	2	136	59	5	0	4	47	1	5	9	3	16	4	10	13	14	98	22
-1971.530357_-3368.451439	4	6	32	203	5	36	53	208	6	1	31	28	4	16	23	67	373	27	10	37	42	8	6	4	10	43	4	20	8	4	4	6	123	36	3	3	7	112	3	6	21	13	19	3	4	6	18	93	47
-1971.530357_-3468.451439	5	5	32	97	12	46	37	269	3	3	39	59	7	44	12	165	247	14	6	26	23	28	4	4	6	57	6	28	13	12	5	10	116	55	2	4	4	60	0	4	27	11	45	5	9	73	9	94	73
-1971.530357_-3568.451439	3	2	48	59	9	68	33	219	12	6	53	108	14	29	26	165	455	12	9	41	17	16	3	5	2	78	6	33	19	5	5	8	227	41	3	2	10	57	1	8	6	36	30	2	6	8	15	101	62
-1971.530357_-3668.451439	7	0	58	116	5	75	41	168	6	5	44	34	7	35	4	86	295	16	6	14	58	24	10	5	4	42	8	24	24	3	8	7	131	52	2	0	9	46	2	4	32	24	9	2	3	125	13	79	42
-1971.530357_-3768.451439	7	2	102	81	0	288	19	7	6	2	23	6	19	28	11	3	52	5	0	30	46	24	11	3	19	9	0	9	12	1	1	2	83	40	1	2	9	5	1	1	6	11	13	2	2	200	10	18	19
-1971.530357_-3868.451439	1	1	51	3	1	130	1	3	1	1	8	2	25	0	2	0	8	13	3	20	1	15	1	0	0	1	2	2	1	0	0	1	15	1	1	1	5	0	1	1	0	2	2	2	1	34	3	1	2
-2071.530357_-2368.451439	2	1	49	3	1	130	0	2	3	1	5	4	3	1	1	2	19	4	3	7	4	10	4	3	4	1	3	2	9	0	4	0	90	29	3	2	4	0	3	8	450	0	43	8	1	23	6	7	4
-2071.530357_-2468.451439	1	2	9	2	0	66	2	5	3	0	3	3	4	0	2	3	17	3	3	7	7	7	7	2	1	19	3	7	8	47	2	8	26	10	1	2	6	1	3	1	309	0	19	1	0	15	5	4	2
-2071.530357_-2568.451439	0	7	9	27	5	10	19	55	6	0	29	4	1	3	15	11	43	10	5	15	5	7	3	1	0	3	6	39	11	0	3	3	90	16	1	1	4	34	1	2	168	1	24	0	2	9	8	58	17
-2071.530357_-2668.451439	2	17	53	44	9	60	25	91	7	1	36	4	18	9	21	15	111	19	11	19	18	14	8	4	3	30	4	35	17	1	4	6	122	79	2	2	6	117	6	4	7	39	21	0	1	41	14	111	25
-2071.530357_-2768.451439	3	4	75	67	8	138	58	100	3	7	63	12	26	8	40	55	167	20	16	19	23	16	7	2	9	54	5	49	23	3	9	6	187	111	5	4	13	176	1	5	6	15	27	7	5	21	17	130	67
-2071.530357_-2868.451439	2	4	70	46	5	88	57	63	1	3	49	3	18	1	22	36	76	18	4	28	20	10	6	2	5	28	2	26	13	3	4	3	138	99	3	2	3	50	1	4	3	27	14	0	1	2	6	102	19
-2071.530357_-2968.451439	4	2	84	37	10	64	32	41	3	4	28	2	14	2	4	38	91	9	5	22	26	6	10	6	8	22	7	20	13	1	8	3	144	117	5	3	2	82	1	1	80	14	26	0	4	6	7	103	42
-2071.530357_-3068.451439	1	4	89	66	1	88	89	38	2	2	14	7	6	3	10	29	66	7	20	9	32	16	3	2	18	28	1	27	10	0	2	9	129	86	2	0	8	85	1	3	6	34	11	0	6	4	7	145	27
-2071.530357_-3168.451439	2	1	51	71	16	61	86	48	4	1	40	32	14	7	10	51	197	15	20	10	31	6	7	6	42	60	3	44	21	1	3	3	155	76	4	1	7	114	1	4	43	36	24	3	45	43	3	85	36
-2071.530357_-3268.451439	6	7	88	195	14	146	79	185	8	5	51	62	23	70	35	59	376	38	18	37	35	36	7	5	25	70	6	59	46	4	8	9	216	85	7	2	5	161	4	9	20	30	30	3	24	6	11	146	81
-2071.530357_-3368.451439	8	13	44	145	10	77	45	657	7	9	72	117	5	34	7	281	441	34	6	33	22	15	11	5	2	81	12	55	35	31	4	4	199	44	5	3	4	177	2	5	29	38	47	5	11	27	22	112	110
-2071.530357_-3468.451439	5	9	46	41	1	94	25	182	2	3	35	40	19	45	24	57	268	11	5	28	17	18	2	2	3	19	3	25	44	6	4	16	101	40	3	1	6	51	0	3	11	11	25	3	6	4	16	60	48
-2071.530357_-3568.451439	20	16	54	62	5	127	41	158	7	5	54	95	26	58	19	126	427	22	11	48	30	19	5	3	3	39	8	51	26	10	4	2	178	73	3	4	10	61	2	3	14	31	37	3	15	47	15	56	67
-2071.530357_-3668.451439	7	0	89	76	3	107	23	116	3	3	17	28	9	41	4	16	255	13	2	29	5	14	7	2	5	26	5	20	12	1	2	8	100	37	3	0	7	35	1	3	8	10	18	2	7	1	8	39	45
-2071.530357_-3768.451439	1	0	35	4	0	56	7	5	1	1	4	2	4	0	2	4	21	3	1	4	12	4	1	1	0	0	0	5	2	0	0	2	30	29	0	0	2	9	2	0	0	3	6	1	3	0	3	4	5
-2071.530357_-3868.451439	0	0	2	1	1	11	6	2	0	1	0	0	6	0	1	1	5	11	1	9	23	4	3	1	0	1	0	0	3	0	1	0	1	3	1	0	0	1	3	1	0	1	3	0	1	12	0	0	0
-2171.530357_-2368.451439	2	1	24	5	4	102	1	4	1	0	5	2	3	0	0	4	10	3	2	6	4	7	0	0	1	1	0	2	7	1	2	2	79	17	0	1	3	1	1	2	273	0	18	1	1	15	1	5	1
-2171.530357_-2468.451439	2	0	7	1	3	54	2	1	1	0	5	1	2	2	0	1	11	4	1	3	1	3	2	1	0	2	1	0	8	8	3	1	65	9	0	0	1	2	0	2	250	0	10	2	0	0	2	5	1
-2171.530357_-2568.451439	0	3	22	7	1	47	3	2	2	0	4	1	9	0	1	3	24	2	2	6	4	9	2	1	2	0	1	12	2	2	1	0	56	34	4	3	3	12	3	2	314	2	29	0	1	43	1	3	9
-2171.530357_-2668.451439	2	13	42	38	4	68	41	42	6	2	50	4	28	0	53	23	144	18	4	26	16	25	5	5	4	14	3	44	18	13	4	5	116	75	0	1	3	70	8	7	8	12	57	5	9	101	9	27	34
-2171.530357_-2768.451439	0	0	88	64	12	119	43	50	2	3	53	4	14	1	0	4	70	10	5	20	21	22	4	0	3	3	5	57	9	5	4	3	128	89	2	1	4	43	1	4	6	4	23	3	19	17	7	41	42
-2171.530357_-2868.451439	2	4	67	52	11	90	72	113	8	2	63	4	24	4	16	37	150	15	7	27	65	23	5	6	6	10	0	52	15	18	8	5	159	63	5	3	7	53	6	3	0	12	24	3	28	41	14	76	32
-2171.530357_-2968.451439	2	5	55	70	4	57	55	124	3	1	53	6	11	4	9	42	221	14	6	25	26	15	3	6	8	24	4	45	13	6	2	10	120	56	3	0	6	85	2	5	6	10	41	2	11	2	13	54	40
-2171.530357_-3068.451439	2	8	66	233	24	75	83	286	10	5	63	33	16	17	35	62	191	14	7	82	137	23	5	4	15	30	12	82	25	10	12	4	228	75	6	4	6	98	1	4	6	24	103	2	33	2	14	78	71
-2171.530357_-3168.451439	2	8	96	78	6	127	66	390	7	7	64	50	12	62	36	140	312	16	5	33	37	17	11	11	22	36	17	69	42	18	12	6	178	98	3	3	11	165	0	3	25	30	52	4	15	15	13	51	61
-2171.530357_-3268.451439	1	3	39	60	8	56	66	232	11	8	61	34	15	14	24	137	248	14	8	54	35	13	5	5	15	34	5	45	31	6	4	8	190	58	6	5	3	102	1	3	8	34	59	3	35	19	13	75	73
-2171.530357_-3368.451439	2	8	94	43	5	85	44	410	12	6	50	55	14	18	16	272	192	14	13	51	30	8	5	5	12	45	8	41	29	20	7	8	174	82	13	2	23	62	7	12	9	35	86	4	17	46	9	71	67
-2171.530357_-3468.451439	2	1	45	54	3	69	32	424	9	4	37	25	8	28	5	101	156	14	8	41	21	15	8	5	11	13	6	35	29	25	3	4	115	71	8	2	5	58	1	8	0	28	93	6	12	7	12	37	48
-2171.530357_-3568.451439	7	6	62	72	2	113	46	181	23	4	94	65	89	11	20	99	272	9	9	85	103	17	21	4	7	35	5	152	42	25	2	13	241	34	6	3	7	67	4	7	7	65	261	7	29	81	17	71	48
-2171.530357_-3668.451439	5	9	60	48	2	260	32	53	4	4	55	13	32	3	24	38	184	19	3	75	50	16	13	5	1	6	4	45	19	53	2	6	193	35	5	5	9	22	0	5	5	16	172	5	9	200	19	34	23
-2171.530357_-3768.451439	10	17	50	9	0	109	7	7	1	0	19	0	31	0	6	2	23	14	1	45	23	9	2	3	3	0	1	0	8	4	2	3	34	39	0	1	15	3	0	1	2	1	8	1	3	190	3	2	4
-2171.530357_-3868.451439	0	1	0	0	0	4	2	0	0	0	0	0	0	0	3	0	0	0	1	2	6	2	0	0	0	0	0	0	4	0	0	0	2	1	0	0	8	0	0	0	0	1	0	0	0	3	0	0	1
-2271.530357_-2368.451439	2	2	13	2	2	68	0	4	4	2	2	3	2	0	3	2	13	8	2	1	1	8	1	1	1	1	5	2	7	1	0	0	38	22	0	2	1	1	1	0	251	1	17	2	1	0	9	3	4
-2271.530357_-2468.451439	0	0	8	0	2	16	1	0	0	0	1	0	2	1	1	0	3	0	2	1	4	4	1	1	1	2	1	1	0	0	1	0	11	6	0	0	0	0	0	0	181	0	11	0	1	0	1	0	2
-2271.530357_-2568.451439	6	17	9	25	2	19	6	6	1	2	8	4	3	0	2	2	17	11	5	2	11	7	5	5	3	2	5	9	8	6	3	2	45	20	2	0	8	4	4	5	485	2	91	3	3	50	1	8	5
-2271.530357_-2668.451439	2	2	34	66	1	26	37	78	5	3	36	17	9	3	12	15	177	15	5	21	29	12	4	2	9	19	3	39	19	1	5	2	107	22	6	2	1	54	2	5	11	14	7	5	24	15	6	74	41
-2271.530357_-2768.451439	3	6	80	58	6	84	86	97	14	4	67	25	27	4	35	27	227	21	13	37	48	24	9	3	21	30	8	68	25	10	8	8	192	76	7	3	12	80	8	4	51	21	70	3	16	3	8	71	35
-2271.530357_-2868.451439	3	3	91	50	5	109	34	84	2	4	49	6	8	16	12	46	193	16	6	15	52	12	6	3	10	29	0	50	17	1	4	4	179	60	7	1	15	99	2	2	13	10	23	3	8	4	8	73	47
-2271.530357_-2968.451439	9	11	64	130	4	63	60	188	5	4	35	22	15	9	25	71	229	11	9	31	45	16	6	6	13	17	3	36	32	19	1	1	196	73	2	1	10	123	6	8	8	20	43	7	13	45	12	89	34
-2271.530357_-3068.451439	5	6	107	76	3	167	43	186	7	7	32	35	26	36	10	33	232	17	13	28	22	14	6	3	5	55	9	52	19	12	2	4	191	82	4	3	7	92	0	3	3	15	33	2	5	36	13	33	38
-2271.530357_-3168.451439	8	16	75	100	7	87	80	200	14	6	50	33	19	48	11	112	371	14	12	40	47	22	6	4	9	40	8	65	44	11	7	7	222	92	5	3	13	149	3	11	33	14	32	3	42	36	12	92	77
-2271.530357_-3268.451439	3	2	28	55	10	51	29	226	6	7	37	66	8	61	7	111	346	16	6	22	25	30	11	6	0	34	7	44	24	3	4	15	140	46	4	4	3	82	2	10	46	29	17	0	8	31	11	74	63
-2271.530357_-3368.451439	9	5	111	86	15	160	33	463	15	4	63	101	15	60	8	230	324	20	15	56	32	26	11	4	4	47	8	46	44	19	4	14	214	116	11	1	11	84	4	6	44	35	57	4	12	12	19	95	78
-2271.530357_-3468.451439	2	6	60	61	6	88	63	454	4	3	76	85	7	10	15	258	217	21	8	30	30	45	14	7	7	56	6	50	28	23	8	7	209	60	8	1	6	87	3	3	11	58	124	8	15	20	22	68	93
-2271.530357_-3568.451439	5	1	55	78	5	92	36	391	3	2	66	62	4	24	31	228	270	14	8	37	31	19	5	3	7	46	0	33	53	23	4	1	155	49	3	5	3	87	0	3	3	37	58	2	25	5	20	74	101
-2271.530357_-3668.451439	0	1	38	50	6	72	30	172	3	2	22	37	10	26	6	103	220	16	3	24	9	15	2	6	3	24	1	28	13	4	1	5	175	36	0	1	8	58	2	0	6	23	29	3	6	60	8	43	42
-2271.530357_-3768.451439	2	15	210	27	5	582	25	18	3	1	20	7	75	1	3	3	43	14	2	28	28	11	9	4	3	6	0	22	14	2	4	3	119	139	1	3	26	10	10	7	6	5	30	1	6	41	13	32	13
-2271.530357_-3868.451439	1	13	16	18	1	28	8	1	2	1	20	3	72	1	1	2	10	11	1	53	3	9	4	3	5	2	3	3	10	1	1	10	14	18	2	1	8	1	1	2	3	2	6	2	1	207	6	4	2
-2371.530357_-2368.451439	1	2	18	2	1	123	0	7	0	4	8	2	2	2	1	0	10	1	6	0	1	4	1	3	6	2	9	0	5	1	3	2	35	19	1	1	3	2	1	4	447	1	35	1	1	21	5	2	1
-2371.530357_-2468.451439	0	1	8	1	1	37	0	2	1	0	2	1	2	0	0	0	8	0	1	4	3	3	2	2	0	1	0	1	2	0	0	0	25	15	2	0	1	0	0	2	244	2	10	0	0	4	1	0	0
-2371.530357_-2568.451439	0	1	17	4	3	18	5	6	5	1	17	2	5	1	2	4	12	2	6	1	3	4	6	4	0	3	6	8	7	1	7	6	29	34	1	1	2	1	2	0	449	4	24	1	0	33	8	19	17
-2371.530357_-2668.451439	4	10	72	25	5	97	25	52	4	4	35	6	10	2	10	13	49	7	10	12	4	20	5	1	4	16	2	20	13	2	3	4	138	88	0	3	16	51	1	3	53	9	10	0	7	107	4	70	34
-2371.530357_-2768.451439	0	1	60	13	2	37	27	42	2	0	27	3	5	5	2	26	45	3	10	27	24	5	9	1	11	6	0	60	13	0	8	5	110	51	5	1	2	103	1	1	31	7	11	4	2	75	12	95	18
-2371.530357_-2868.451439	3	1	30	16	2	62	25	17	2	1	22	4	4	1	1	26	48	6	6	18	6	7	4	1	4	14	2	21	13	1	6	11	69	47	0	1	6	71	1	1	11	9	17	2	0	10	0	82	18
-2371.530357_-2968.451439	5	3	55	54	3	68	42	59	4	2	25	14	46	2	6	42	56	12	4	18	21	19	8	2	5	21	6	30	17	4	16	6	109	78	4	2	7	33	2	2	12	12	30	5	0	28	7	319	31
-2371.530357_-3068.451439	1	0	41	109	4	62	102	73	2	1	25	13	31	1	4	82	68	22	10	24	39	24	5	3	44	42	3	40	14	7	9	9	170	54	4	1	6	162	0	6	6	52	5	2	5	3	7	99	24
-2371.530357_-3168.451439	1	8	88	40	8	119	106	144	2	3	55	36	20	15	9	47	165	22	12	46	23	28	5	2	39	34	5	26	19	1	3	11	131	104	7	2	7	95	2	4	56	17	54	2	7	42	10	129	62
-2371.530357_-3268.451439	3	0	66	144	2	63	65	101	6	3	26	6	13	0	19	22	64	10	4	10	26	6	7	4	33	30	3	10	6	2	2	10	121	62	2	1	15	140	0	5	17	34	18	1	3	2	11	93	23
-2371.530357_-3368.451439	8	2	53	123	13	76	61	436	4	0	39	49	5	11	8	133	214	20	11	16	41	19	6	3	5	47	4	38	20	2	3	3	137	68	3	2	7	156	4	3	21	32	27	5	10	3	14	95	64
-2371.530357_-3468.451439	9	3	74	114	7	98	34	355	2	2	49	47	17	61	34	169	452	15	12	55	68	22	11	5	6	77	7	35	21	2	5	7	140	47	5	2	5	92	2	5	5	27	26	4	5	14	11	78	101
-2371.530357_-3568.451439	4	9	77	82	18	104	30	429	8	6	62	82	12	5	38	207	244	20	2	42	19	17	4	4	13	47	6	39	18	7	7	20	243	69	4	2	13	115	3	7	11	46	28	11	4	44	16	78	113
-2371.530357_-3668.451439	2	6	69	66	7	116	33	82	5	4	48	66	18	37	22	84	387	20	4	29	22	23	6	3	7	35	11	12	17	7	5	19	175	68	4	1	15	69	7	0	13	15	25	5	5	55	12	120	63
-2371.530357_-3768.451439	2	6	64	227	7	91	30	140	9	0	21	15	8	0	15	43	149	13	8	18	27	11	4	2	6	11	3	10	9	2	2	4	114	47	2	0	9	41	3	3	3	11	12	0	3	12	6	32	17
-2371.530357_-3868.451439	0	3	4	4	2	8	3	3	1	1	9	2	37	0	0	0	3	11	1	9	3	5	0	2	4	1	0	0	4	0	0	0	50	7	1	0	6	3	6	1	2	0	8	3	1	17	2	2	0
-2471.530357_-2368.451439	0	3	15	1	2	99	0	7	2	3	1	1	2	0	2	2	8	2	2	6	3	7	10	1	2	4	5	1	5	1	2	1	58	26	2	2	4	2	5	7	483	2	54	2	0	15	2	5	4
-2471.530357_-2468.451439	1	0	8	0	1	65	1	0	1	3	3	3	4	0	0	1	3	0	2	4	5	6	2	4	1	1	4	1	5	0	2	1	32	17	0	1	7	1	1	2	331	1	13	2	0	15	6	3	4
-2471.530357_-2568.451439	2	2	10	6	4	73	0	6	3	4	8	4	13	0	0	1	14	3	6	2	5	8	10	3	1	3	11	3	7	2	2	0	33	33	1	1	11	0	0	9	620	4	29	3	0	7	8	0	5
-2471.530357_-2668.451439	0	7	88	67	7	134	48	75	5	5	44	10	29	5	22	28	82	8	14	13	36	23	5	1	17	27	7	20	9	3	4	2	218	104	6	2	9	109	1	4	17	27	40	7	2	68	15	134	38
-2471.530357_-2768.451439	13	12	57	46	7	74	53	148	4	6	55	15	20	7	11	34	106	13	26	26	49	24	2	4	7	29	9	49	17	5	10	7	146	63	4	4	18	169	1	3	10	20	32	8	4	139	16	158	34
-2471.530357_-2868.451439	5	1	65	48	7	74	36	76	6	1	39	8	20	0	3	9	67	17	10	31	9	16	9	2	12	20	11	17	7	2	10	4	130	64	2	1	15	122	0	2	19	4	9	4	1	30	6	309	29
-2471.530357_-2968.451439	6	2	29	64	3	48	63	120	4	2	48	8	13	2	9	31	93	11	15	25	11	13	7	4	7	36	5	45	15	2	9	2	134	57	3	1	7	181	0	5	46	9	17	7	4	2	10	199	50
-2471.530357_-3068.451439	3	7	60	36	4	93	37	27	4	3	31	9	13	2	6	72	89	14	15	19	10	15	2	0	7	23	3	56	14	2	11	4	105	75	2	1	9	59	1	3	34	16	15	1	2	4	8	163	30
-2471.530357_-3168.451439	6	3	40	81	12	40	88	105	3	6	63	12	18	1	24	133	130	22	16	51	42	24	4	8	37	21	8	100	28	1	29	15	219	47	4	6	7	182	1	4	19	42	32	4	12	30	42	231	55
-2471.530357_-3268.451439	0	4	20	50	7	37	10	8	4	1	4	7	8	2	0	14	67	8	2	16	13	14	4	1	2	6	2	12	9	0	1	2	41	46	2	0	13	41	2	1	22	6	12	2	2	23	4	39	16
-2471.530357_-3368.451439	3	4	72	142	9	64	40	50	3	4	18	20	6	26	27	16	164	10	2	13	66	14	6	0	5	32	1	22	10	0	3	5	93	70	7	2	5	66	1	1	73	1	8	2	1	7	7	62	27
-2471.530357_-3468.451439	5	1	119	101	8	172	42	112	5	4	39	31	16	17	34	124	193	16	9	24	26	25	5	3	6	27	6	25	25	3	4	11	136	79	4	6	30	48	4	7	23	13	32	1	5	57	8	92	40
-2471.530357_-3568.451439	4	4	39	139	10	84	54	243	2	4	41	43	9	6	50	109	225	25	3	16	23	11	17	3	4	29	9	30	13	2	6	29	133	46	6	4	13	120	3	10	45	20	17	3	9	18	11	146	61
-2471.530357_-3668.451439	1	4	52	96	16	86	52	230	6	5	57	63	11	20	27	204	274	19	9	24	21	14	7	4	8	68	8	39	16	1	5	11	175	53	5	7	4	135	2	6	9	26	38	1	5	29	13	129	55
-2471.530357_-3768.451439	0	1	64	117	1	79	20	89	3	2	35	19	12	1	5	11	37	7	0	10	18	14	4	2	16	9	11	7	13	1	7	2	110	34	3	3	6	30	0	2	42	3	17	1	1	108	8	72	26
-2471.530357_-3868.451439	9	21	215	23	2	647	7	8	5	5	52	3	104	2	3	2	16	13	1	26	39	12	12	4	7	5	2	3	19	1	10	4	108	52	1	4	19	5	2	2	4	1	10	4	3	46	12	1	8
-2571.530357_-2368.451439	23	6	29	6	1	73	2	8	4	2	9	3	8	1	1	3	17	2	0	4	10	4	6	2	2	4	9	1	9	0	0	2	90	32	2	1	1	0	5	3	398	2	38	3	2	9	0	0	5
-2571.530357_-2468.451439	1	0	17	3	0	35	0	4	3	1	1	2	2	0	2	0	16	4	2	5	1	5	5	1	3	2	6	6	7	2	1	1	30	15	1	2	0	1	1	5	469	1	24	1	0	0	3	1	1
-2571.530357_-2568.451439	0	6	5	1	2	12	0	4	1	1	9	0	1	0	1	1	13	2	3	9	3	18	9	5	3	2	2	6	11	0	1	0	18	21	2	0	2	1	5	1	541	2	28	0	1	91	2	3	3
-2571.530357_-2668.451439	2	10	74	52	6	120	38	42	6	2	43	9	12	9	31	33	86	19	6	12	27	21	7	1	7	68	5	25	9	3	4	1	151	61	4	3	13	124	8	1	16	23	32	3	2	3	8	92	37
-2571.530357_-2768.451439	1	1	32	26	9	59	28	54	4	1	32	7	5	8	4	14	99	23	9	13	20	13	10	2	16	67	2	17	21	1	4	5	96	33	3	0	6	142	2	0	38	27	5	1	4	17	5	46	30
-2571.530357_-2868.451439	10	13	39	28	7	38	32	39	3	3	19	2	17	1	6	20	53	8	6	15	23	7	3	2	6	13	2	32	12	0	2	1	68	45	4	3	2	50	3	3	62	6	25	5	3	41	2	72	26
-2571.530357_-2968.451439	4	4	38	54	12	52	60	74	1	3	55	11	7	1	10	58	91	7	26	16	39	16	7	4	6	38	3	56	25	3	5	2	182	29	6	1	5	145	1	2	30	56	22	3	18	1	15	105	41
-2571.530357_-3068.451439	4	12	36	19	15	41	22	40	5	0	29	10	6	3	3	25	52	11	1	13	10	12	4	4	12	15	2	19	17	0	12	1	111	73	5	2	6	34	3	2	19	5	22	2	17	33	13	242	25
-2571.530357_-3168.451439	2	1	88	27	8	64	31	9	1	1	33	5	22	1	3	2	57	9	9	26	53	29	4	2	3	39	2	42	21	1	13	1	128	79	3	4	13	62	0	1	5	5	11	3	5	53	6	53	18
-2571.530357_-3268.451439	3	3	91	58	7	79	24	75	5	2	25	29	11	7	3	31	145	13	10	22	7	23	8	2	12	45	4	25	23	8	20	5	180	71	7	4	10	66	6	2	28	15	15	1	22	62	8	100	26
-2571.530357_-3368.451439	2	2	96	36	9	99	33	73	1	4	40	43	18	2	4	22	95	10	9	63	8	18	3	2	17	42	6	44	21	3	6	6	269	79	4	1	11	154	0	3	5	23	23	3	4	26	5	112	28
-2571.530357_-3468.451439	3	5	19	122	2	16	34	37	6	2	23	17	3	4	17	23	103	6	7	9	25	13	1	2	3	43	8	12	11	0	4	5	70	16	3	2	1	54	0	1	0	3	4	1	1	62	7	168	19
-2571.530357_-3568.451439	23	10	40	32	19	50	30	35	5	6	37	38	21	12	30	105	185	14	4	37	6	18	3	9	9	33	12	29	12	1	2	22	218	57	5	0	3	85	1	5	32	17	19	6	4	32	3	178	47
-2571.530357_-3668.451439	0	6	80	119	7	44	27	38	4	3	39	17	8	5	21	49	102	9	7	4	39	13	1	3	5	19	5	35	23	2	9	27	100	46	2	2	6	74	1	1	12	6	13	5	3	11	3	83	34
-2571.530357_-3768.451439	14	23	98	40	5	183	14	69	3	2	28	21	24	0	8	11	60	17	4	12	18	22	2	1	7	20	1	35	16	2	3	10	146	86	3	2	25	39	1	3	48	6	34	1	4	39	10	55	35
-2571.530357_-3868.451439	1	0	22	17	5	67	7	2	3	1	12	0	22	1	1	0	25	3	2	5	1	6	1	2	0	15	0	5	9	0	4	1	166	31	0	1	0	4	3	0	2	1	5	2	0	0	3	4	3
-2671.530357_-2368.451439	0	2	8	7	2	17	3	2	2	0	2	0	4	1	2	6	19	5	5	5	6	6	2	2	3	3	9	3	4	2	7	1	56	6	1	0	1	0	7	5	308	3	23	0	1	10	2	16	4
-2671.530357_-2468.451439	0	2	5	5	2	8	0	2	3	2	3	1	6	1	3	6	18	4	4	3	2	7	8	2	3	4	3	4	9	0	4	2	39	16	2	1	4	4	0	8	486	2	27	2	4	1	2	3	1
-2671.530357_-2568.451439	1	1	16	6	3	29	2	7	0	0	6	1	3	2	0	4	13	0	4	1	2	9	2	1	0	5	1	7	10	0	4	1	25	16	2	2	0	2	9	1	434	1	18	1	0	0	1	2	3
-2671.530357_-2668.451439	3	3	79	37	7	76	21	32	7	0	33	12	13	0	1	37	76	12	2	6	36	15	8	2	2	13	8	18	27	3	8	2	248	77	4	0	9	93	1	6	5	30	42	5	2	25	5	54	26
-2671.530357_-2768.451439	4	7	43	57	4	98	32	32	4	1	18	2	19	1	1	41	59	9	11	9	11	6	5	1	2	24	3	26	12	6	7	0	102	70	1	0	5	101	0	0	7	9	9	1	4	29	4	59	32
-2671.530357_-2868.451439	6	1	54	71	2	76	21	51	3	3	29	5	11	1	2	12	73	7	6	21	16	14	5	3	16	17	1	46	17	0	4	3	114	72	4	1	11	87	1	2	12	10	17	1	3	56	8	103	16
-2671.530357_-2968.451439	3	1	118	137	8	158	69	90	1	5	55	13	21	3	4	6	125	15	5	25	27	19	8	3	15	11	6	40	25	3	8	3	218	138	6	4	17	201	2	6	17	13	25	1	4	51	8	128	42
-2671.530357_-3068.451439	0	0	16	28	6	9	21	3	1	0	17	4	2	0	1	22	51	11	4	4	2	5	1	1	0	31	2	22	5	1	8	2	62	24	4	0	1	89	2	0	45	4	14	2	4	15	9	48	10
-2671.530357_-3168.451439	1	0	16	8	4	4	0	9	1	1	19	13	2	0	1	2	36	2	4	13	5	1	4	2	4	5	2	3	1	3	3	5	31	8	3	0	4	34	1	2	28	0	10	2	7	3	4	71	5
-2671.530357_-3268.451439	8	10	117	36	16	98	29	32	2	7	36	9	12	3	4	14	108	42	22	37	10	22	6	6	9	16	4	16	26	1	7	5	180	102	6	3	8	82	3	2	60	6	24	0	16	50	8	128	28
-2671.530357_-3368.451439	2	1	103	26	5	198	18	115	4	5	26	22	28	3	5	5	66	21	17	13	6	22	4	3	7	9	7	11	19	3	3	2	227	86	4	2	6	130	4	3	2	11	18	0	10	1	7	113	29
-2671.530357_-3468.451439	2	1	24	23	9	11	58	47	6	4	35	5	15	0	10	5	110	18	14	36	17	18	4	8	8	54	7	18	9	3	10	1	160	26	5	3	0	224	0	2	70	18	18	3	2	53	6	184	20
-2671.530357_-3568.451439	5	2	14	42	10	18	69	160	2	9	40	22	7	5	8	40	203	23	17	48	20	11	5	6	3	56	6	29	21	0	16	1	173	26	5	1	2	169	1	4	5	4	21	0	9	26	7	327	29
-2671.530357_-3668.451439	1	2	84	82	8	75	48	117	3	1	37	22	10	3	23	122	136	30	2	28	18	12	10	3	4	82	6	29	21	2	5	31	129	31	3	6	8	74	4	2	10	7	23	9	6	30	6	138	31
-2671.530357_-3768.451439	2	8	119	21	7	212	15	22	4	1	52	6	44	1	0	18	63	19	3	29	5	11	9	7	5	20	2	22	13	1	8	2	126	94	1	0	16	15	3	3	61	0	26	1	24	23	7	109	24
[truncated: 1,073 more rows]
[truncated: 86 more columns]
