# Supplementary material for: Spatially informed reference-free cell-type deconvolution for spatial transcriptomics with SpatialCD
Source: Genome Res. 2026 Jul;36(7):1455–65. doi: 10.1101/gr.281829.125 (PMC13322189; doi:10.1101/gr.281829.125)
Supplement: Supplement 1 [file Supplemental_Code.zip › SpatialCD-main/data/mpoa_pos.csv]

	x	y
-1971.778086_2745.402956	-1971.778086	2745.402956
-1971.778086_2845.402956	-1971.778086	2845.402956
-1971.778086_2945.402956	-1971.778086	2945.402956
-1971.778086_3045.402956	-1971.778086	3045.402956
-1971.778086_3145.402956	-1971.778086	3145.402956
-1971.778086_3245.402956	-1971.778086	3245.402956
-1971.778086_3345.402956	-1971.778086	3345.402956
-1971.778086_3445.402956	-1971.778086	3445.402956
-1971.778086_3545.402956	-1971.778086	3545.402956
-1971.778086_3645.402956	-1971.778086	3645.402956
-1971.778086_3745.402956	-1971.778086	3745.402956
-1971.778086_3845.402956	-1971.778086	3845.402956
-1971.778086_3945.402956	-1971.778086	3945.402956
-1971.778086_4045.402956	-1971.778086	4045.402956
-1971.778086_4145.402956	-1971.778086	4145.402956
-1971.778086_4245.402956	-1971.778086	4245.402956
-2071.778086_2745.402956	-2071.778086	2745.402956
-2071.778086_2845.402956	-2071.778086	2845.402956
-2071.778086_2945.402956	-2071.778086	2945.402956
-2071.778086_3045.402956	-2071.778086	3045.402956
-2071.778086_3145.402956	-2071.778086	3145.402956
-2071.778086_3245.402956	-2071.778086	3245.402956
-2071.778086_3345.402956	-2071.778086	3345.402956
-2071.778086_3445.402956	-2071.778086	3445.402956
-2071.778086_3545.402956	-2071.778086	3545.402956
-2071.778086_3645.402956	-2071.778086	3645.402956
-2071.778086_3745.402956	-2071.778086	3745.402956
-2071.778086_3845.402956	-2071.778086	3845.402956
-2071.778086_3945.402956	-2071.778086	3945.402956
-2071.778086_4045.402956	-2071.778086	4045.402956
-2071.778086_4145.402956	-2071.778086	4145.402956
-2071.778086_4245.402956	-2071.778086	4245.402956
-2171.778086_2745.402956	-2171.778086	2745.402956
-2171.778086_2845.402956	-2171.778086	2845.402956
-2171.778086_2945.402956	-2171.778086	2945.402956
-2171.778086_3045.402956	-2171.778086	3045.402956
-2171.778086_3145.402956	-2171.778086	3145.402956
-2171.778086_3245.402956	-2171.778086	3245.402956
-2171.778086_3345.402956	-2171.778086	3345.402956
-2171.778086_3445.402956	-2171.778086	3445.402956
-2171.778086_3545.402956	-2171.778086	3545.402956
-2171.778086_3645.402956	-2171.778086	3645.402956
-2171.778086_3745.402956	-2171.778086	3745.402956
-2171.778086_3845.402956	-2171.778086	3845.402956
-2171.778086_3945.402956	-2171.778086	3945.402956
-2171.778086_4045.402956	-2171.778086	4045.402956
-2171.778086_4145.402956	-2171.778086	4145.402956
-2171.778086_4245.402956	-2171.778086	4245.402956
-2271.778086_2745.402956	-2271.778086	2745.402956
-2271.778086_2845.402956	-2271.778086	2845.402956
-2271.778086_2945.402956	-2271.778086	2945.402956
-2271.778086_3045.402956	-2271.778086	3045.402956
-2271.778086_3145.402956	-2271.778086	3145.402956
-2271.778086_3245.402956	-2271.778086	3245.402956
-2271.778086_3345.402956	-2271.778086	3345.402956
-2271.778086_3445.402956	-2271.778086	3445.402956
-2271.778086_3545.402956	-2271.778086	3545.402956
-2271.778086_3645.402956	-2271.778086	3645.402956
-2271.778086_3745.402956	-2271.778086	3745.402956
-2271.778086_3845.402956	-2271.778086	3845.402956
-2271.778086_3945.402956	-2271.778086	3945.402956
-2271.778086_4045.402956	-2271.778086	4045.402956
-2271.778086_4145.402956	-2271.778086	4145.402956
-2271.778086_4245.402956	-2271.778086	4245.402956
-2371.778086_2745.402956	-2371.778086	2745.402956
-2371.778086_2845.402956	-2371.778086	2845.402956
-2371.778086_2945.402956	-2371.778086	2945.402956
-2371.778086_3045.402956	-2371.778086	3045.402956
-2371.778086_3145.402956	-2371.778086	3145.402956
-2371.778086_3245.402956	-2371.778086	3245.402956
-2371.778086_3345.402956	-2371.778086	3345.402956
-2371.778086_3445.402956	-2371.778086	3445.402956
-2371.778086_3545.402956	-2371.778086	3545.402956
-2371.778086_3645.402956	-2371.778086	3645.402956
-2371.778086_3745.402956	-2371.778086	3745.402956
-2371.778086_3845.402956	-2371.778086	3845.402956
-2371.778086_3945.402956	-2371.778086	3945.402956
-2371.778086_4045.402956	-2371.778086	4045.402956
-2371.778086_4145.402956	-2371.778086	4145.402956
-2371.778086_4245.402956	-2371.778086	4245.402956
-2471.778086_2745.402956	-2471.778086	2745.402956
-2471.778086_2845.402956	-2471.778086	2845.402956
-2471.778086_2945.402956	-2471.778086	2945.402956
-2471.778086_3045.402956	-2471.778086	3045.402956
-2471.778086_3145.402956	-2471.778086	3145.402956
-2471.778086_3245.402956	-2471.778086	3245.402956
-2471.778086_3345.402956	-2471.778086	3345.402956
-2471.778086_3445.402956	-2471.778086	3445.402956
-2471.778086_3545.402956	-2471.778086	3545.402956
-2471.778086_3645.402956	-2471.778086	3645.402956
-2471.778086_3745.402956	-2471.778086	3745.402956
-2471.778086_3845.402956	-2471.778086	3845.402956
-2471.778086_3945.402956	-2471.778086	3945.402956
-2471.778086_4045.402956	-2471.778086	4045.402956
-2471.778086_4145.402956	-2471.778086	4145.402956
-2471.778086_4245.402956	-2471.778086	4245.402956
-2571.778086_2745.402956	-2571.778086	2745.402956
-2571.778086_2845.402956	-2571.778086	2845.402956
-2571.778086_2945.402956	-2571.778086	2945.402956
-2571.778086_3045.402956	-2571.778086	3045.402956
-2571.778086_3145.402956	-2571.778086	3145.402956
-2571.778086_3245.402956	-2571.778086	3245.402956
-2571.778086_3345.402956	-2571.778086	3345.402956
-2571.778086_3445.402956	-2571.778086	3445.402956
-2571.778086_3545.402956	-2571.778086	3545.402956
-2571.778086_3645.402956	-2571.778086	3645.402956
-2571.778086_3745.402956	-2571.778086	3745.402956
-2571.778086_3845.402956	-2571.778086	3845.402956
-2571.778086_3945.402956	-2571.778086	3945.402956
-2571.778086_4045.402956	-2571.778086	4045.402956
-2571.778086_4145.402956	-2571.778086	4145.402956
-2571.778086_4245.402956	-2571.778086	4245.402956
-2671.778086_2745.402956	-2671.778086	2745.402956
-2671.778086_2845.402956	-2671.778086	2845.402956
-2671.778086_2945.402956	-2671.778086	2945.402956
-2671.778086_3045.402956	-2671.778086	3045.402956
-2671.778086_3145.402956	-2671.778086	3145.402956
-2671.778086_3245.402956	-2671.778086	3245.402956
-2671.778086_3345.402956	-2671.778086	3345.402956
-2671.778086_3445.402956	-2671.778086	3445.402956
-2671.778086_3545.402956	-2671.778086	3545.402956
-2671.778086_3645.402956	-2671.778086	3645.402956
-2671.778086_3745.402956	-2671.778086	3745.402956
-2671.778086_3845.402956	-2671.778086	3845.402956
-2671.778086_3945.402956	-2671.778086	3945.402956
-2671.778086_4045.402956	-2671.778086	4045.402956
-2671.778086_4145.402956	-2671.778086	4145.402956
-2671.778086_4245.402956	-2671.778086	4245.402956
-2771.778086_2745.402956	-2771.778086	2745.402956
-2771.778086_2845.402956	-2771.778086	2845.402956
-2771.778086_2945.402956	-2771.778086	2945.402956
-2771.778086_3045.402956	-2771.778086	3045.402956
-2771.778086_3145.402956	-2771.778086	3145.402956
-2771.778086_3245.402956	-2771.778086	3245.402956
-2771.778086_3345.402956	-2771.778086	3345.402956
-2771.778086_3445.402956	-2771.778086	3445.402956
-2771.778086_3545.402956	-2771.778086	3545.402956
-2771.778086_3645.402956	-2771.778086	3645.402956
-2771.778086_3745.402956	-2771.778086	3745.402956
-2771.778086_3845.402956	-2771.778086	3845.402956
-2771.778086_3945.402956	-2771.778086	3945.402956
-2771.778086_4045.402956	-2771.778086	4045.402956
-2771.778086_4145.402956	-2771.778086	4145.402956
-2771.778086_4245.402956	-2771.778086	4245.402956
-2871.778086_2745.402956	-2871.778086	2745.402956
-2871.778086_2845.402956	-2871.778086	2845.402956
-2871.778086_2945.402956	-2871.778086	2945.402956
-2871.778086_3045.402956	-2871.778086	3045.402956
-2871.778086_3145.402956	-2871.778086	3145.402956
-2871.778086_3245.402956	-2871.778086	3245.402956
-2871.778086_3345.402956	-2871.778086	3345.402956
-2871.778086_3445.402956	-2871.778086	3445.402956
-2871.778086_3545.402956	-2871.778086	3545.402956
-2871.778086_3645.402956	-2871.778086	3645.402956
-2871.778086_3745.402956	-2871.778086	3745.402956
-2871.778086_3845.402956	-2871.778086	3845.402956
-2871.778086_3945.402956	-2871.778086	3945.402956
-2871.778086_4045.402956	-2871.778086	4045.402956
-2871.778086_4145.402956	-2871.778086	4145.402956
-2871.778086_4245.402956	-2871.778086	4245.402956
-2971.778086_2745.402956	-2971.778086	2745.402956
-2971.778086_2845.402956	-2971.778086	2845.402956
-2971.778086_2945.402956	-2971.778086	2945.402956
-2971.778086_3045.402956	-2971.778086	3045.402956
-2971.778086_3145.402956	-2971.778086	3145.402956
-2971.778086_3245.402956	-2971.778086	3245.402956
-2971.778086_3345.402956	-2971.778086	3345.402956
-2971.778086_3445.402956	-2971.778086	3445.402956
-2971.778086_3545.402956	-2971.778086	3545.402956
-2971.778086_3645.402956	-2971.778086	3645.402956
-2971.778086_3745.402956	-2971.778086	3745.402956
-2971.778086_3845.402956	-2971.778086	3845.402956
-2971.778086_3945.402956	-2971.778086	3945.402956
-2971.778086_4045.402956	-2971.778086	4045.402956
-2971.778086_4145.402956	-2971.778086	4145.402956
-2971.778086_4245.402956	-2971.778086	4245.402956
-3071.778086_2745.402956	-3071.778086	2745.402956
-3071.778086_2845.402956	-3071.778086	2845.402956
-3071.778086_2945.402956	-3071.778086	2945.402956
-3071.778086_3045.402956	-3071.778086	3045.402956
-3071.778086_3145.402956	-3071.778086	3145.402956
-3071.778086_3245.402956	-3071.778086	3245.402956
-3071.778086_3345.402956	-3071.778086	3345.402956
-3071.778086_3445.402956	-3071.778086	3445.402956
-3071.778086_3545.402956	-3071.778086	3545.402956
-3071.778086_3645.402956	-3071.778086	3645.402956
-3071.778086_3745.402956	-3071.778086	3745.402956
-3071.778086_3845.402956	-3071.778086	3845.402956
-3071.778086_3945.402956	-3071.778086	3945.402956
-3071.778086_4045.402956	-3071.778086	4045.402956
-3071.778086_4145.402956	-3071.778086	4145.402956
-3071.778086_4245.402956	-3071.778086	4245.402956
-3171.778086_2745.402956	-3171.778086	2745.402956
-3171.778086_2845.402956	-3171.778086	2845.402956
-3171.778086_2945.402956	-3171.778086	2945.402956
-3171.778086_3045.402956	-3171.778086	3045.402956
-3171.778086_3145.402956	-3171.778086	3145.402956
-3171.778086_3245.402956	-3171.778086	3245.402956
-3171.778086_3345.402956	-3171.778086	3345.402956
-3171.778086_3445.402956	-3171.778086	3445.402956
-3171.778086_3545.402956	-3171.778086	3545.402956
-3171.778086_3645.402956	-3171.778086	3645.402956
-3171.778086_3745.402956	-3171.778086	3745.402956
-3171.778086_3845.402956	-3171.778086	3845.402956
-3171.778086_3945.402956	-3171.778086	3945.402956
-3171.778086_4045.402956	-3171.778086	4045.402956
-3171.778086_4145.402956	-3171.778086	4145.402956
-3171.778086_4245.402956	-3171.778086	4245.402956
-3271.778086_2745.402956	-3271.778086	2745.402956
-3271.778086_2845.402956	-3271.778086	2845.402956
-3271.778086_2945.402956	-3271.778086	2945.402956
-3271.778086_3045.402956	-3271.778086	3045.402956
-3271.778086_3145.402956	-3271.778086	3145.402956
-3271.778086_3245.402956	-3271.778086	3245.402956
-3271.778086_3345.402956	-3271.778086	3345.402956
-3271.778086_3445.402956	-3271.778086	3445.402956
-3271.778086_3545.402956	-3271.778086	3545.402956
-3271.778086_3645.402956	-3271.778086	3645.402956
-3271.778086_3745.402956	-3271.778086	3745.402956
-3271.778086_3845.402956	-3271.778086	3845.402956
-3271.778086_3945.402956	-3271.778086	3945.402956
-3271.778086_4045.402956	-3271.778086	4045.402956
-3271.778086_4145.402956	-3271.778086	4145.402956
-3271.778086_4245.402956	-3271.778086	4245.402956
-3371.778086_2745.402956	-3371.778086	2745.402956
-3371.778086_2845.402956	-3371.778086	2845.402956
-3371.778086_2945.402956	-3371.778086	2945.402956
-3371.778086_3045.402956	-3371.778086	3045.402956
-3371.778086_3145.402956	-3371.778086	3145.402956
-3371.778086_3245.402956	-3371.778086	3245.402956
-3371.778086_3345.402956	-3371.778086	3345.402956
-3371.778086_3445.402956	-3371.778086	3445.402956
-3371.778086_3545.402956	-3371.778086	3545.402956
-3371.778086_3645.402956	-3371.778086	3645.402956
-3371.778086_3745.402956	-3371.778086	3745.402956
-3371.778086_3845.402956	-3371.778086	3845.402956
-3371.778086_3945.402956	-3371.778086	3945.402956
-3371.778086_4045.402956	-3371.778086	4045.402956
-3371.778086_4145.402956	-3371.778086	4145.402956
-3371.778086_4245.402956	-3371.778086	4245.402956
-3471.778086_2745.402956	-3471.778086	2745.402956
-3471.778086_2845.402956	-3471.778086	2845.402956
-3471.778086_2945.402956	-3471.778086	2945.402956
-3471.778086_3045.402956	-3471.778086	3045.402956
-3471.778086_3145.402956	-3471.778086	3145.402956
-3471.778086_3245.402956	-3471.778086	3245.402956
-3471.778086_3345.402956	-3471.778086	3345.402956
-3471.778086_3445.402956	-3471.778086	3445.402956
-3471.778086_3545.402956	-3471.778086	3545.402956
-3471.778086_3645.402956	-3471.778086	3645.402956
-3471.778086_3745.402956	-3471.778086	3745.402956
-3471.778086_3845.402956	-3471.778086	3845.402956
-3471.778086_3945.402956	-3471.778086	3945.402956
-3471.778086_4045.402956	-3471.778086	4045.402956
-3471.778086_4145.402956	-3471.778086	4145.402956
-3471.778086_4245.402956	-3471.778086	4245.402956
1179.730793_2730.950073	1179.730793	2730.950073
1179.730793_2830.950073	1179.730793	2830.950073
1179.730793_2930.950073	1179.730793	2930.950073
1179.730793_3030.950073	1179.730793	3030.950073
1179.730793_3130.950073	1179.730793	3130.950073
1179.730793_3230.950073	1179.730793	3230.950073
1179.730793_3330.950073	1179.730793	3330.950073
1179.730793_3430.950073	1179.730793	3430.950073
1179.730793_3530.950073	1179.730793	3530.950073
1179.730793_3630.950073	1179.730793	3630.950073
1179.730793_3730.950073	1179.730793	3730.950073
1179.730793_3830.950073	1179.730793	3830.950073
1179.730793_3930.950073	1179.730793	3930.950073
1179.730793_4030.950073	1179.730793	4030.950073
1179.730793_4130.950073	1179.730793	4130.950073
1179.730793_4230.950073	1179.730793	4230.950073
1279.730793_2730.950073	1279.730793	2730.950073
1279.730793_2830.950073	1279.730793	2830.950073
1279.730793_2930.950073	1279.730793	2930.950073
1279.730793_3030.950073	1279.730793	3030.950073
1279.730793_3130.950073	1279.730793	3130.950073
1279.730793_3230.950073	1279.730793	3230.950073
1279.730793_3330.950073	1279.730793	3330.950073
1279.730793_3430.950073	1279.730793	3430.950073
1279.730793_3530.950073	1279.730793	3530.950073
1279.730793_3630.950073	1279.730793	3630.950073
1279.730793_3730.950073	1279.730793	3730.950073
1279.730793_3830.950073	1279.730793	3830.950073
1279.730793_3930.950073	1279.730793	3930.950073
1279.730793_4030.950073	1279.730793	4030.950073
1279.730793_4130.950073	1279.730793	4130.950073
1279.730793_4230.950073	1279.730793	4230.950073
1379.730793_2730.950073	1379.730793	2730.950073
1379.730793_2830.950073	1379.730793	2830.950073
1379.730793_2930.950073	1379.730793	2930.950073
1379.730793_3030.950073	1379.730793	3030.950073
1379.730793_3130.950073	1379.730793	3130.950073
1379.730793_3230.950073	1379.730793	3230.950073
1379.730793_3330.950073	1379.730793	3330.950073
1379.730793_3430.950073	1379.730793	3430.950073
1379.730793_3530.950073	1379.730793	3530.950073
1379.730793_3630.950073	1379.730793	3630.950073
1379.730793_3730.950073	1379.730793	3730.950073
1379.730793_3830.950073	1379.730793	3830.950073
1379.730793_3930.950073	1379.730793	3930.950073
1379.730793_4030.950073	1379.730793	4030.950073
1379.730793_4130.950073	1379.730793	4130.950073
1379.730793_4230.950073	1379.730793	4230.950073
1479.730793_2730.950073	1479.730793	2730.950073
1479.730793_2830.950073	1479.730793	2830.950073
1479.730793_2930.950073	1479.730793	2930.950073
1479.730793_3030.950073	1479.730793	3030.950073
1479.730793_3130.950073	1479.730793	3130.950073
1479.730793_3230.950073	1479.730793	3230.950073
1479.730793_3330.950073	1479.730793	3330.950073
1479.730793_3430.950073	1479.730793	3430.950073
1479.730793_3530.950073	1479.730793	3530.950073
1479.730793_3630.950073	1479.730793	3630.950073
1479.730793_3730.950073	1479.730793	3730.950073
1479.730793_3830.950073	1479.730793	3830.950073
1479.730793_3930.950073	1479.730793	3930.950073
1479.730793_4030.950073	1479.730793	4030.950073
1479.730793_4130.950073	1479.730793	4130.950073
1479.730793_4230.950073	1479.730793	4230.950073
1579.730793_2730.950073	1579.730793	2730.950073
1579.730793_2830.950073	1579.730793	2830.950073
1579.730793_2930.950073	1579.730793	2930.950073
1579.730793_3030.950073	1579.730793	3030.950073
1579.730793_3130.950073	1579.730793	3130.950073
1579.730793_3230.950073	1579.730793	3230.950073
1579.730793_3330.950073	1579.730793	3330.950073
1579.730793_3430.950073	1579.730793	3430.950073
1579.730793_3530.950073	1579.730793	3530.950073
1579.730793_3630.950073	1579.730793	3630.950073
1579.730793_3730.950073	1579.730793	3730.950073
1579.730793_3830.950073	1579.730793	3830.950073
1579.730793_3930.950073	1579.730793	3930.950073
1579.730793_4030.950073	1579.730793	4030.950073
1579.730793_4130.950073	1579.730793	4130.950073
1579.730793_4230.950073	1579.730793	4230.950073
1679.730793_2730.950073	1679.730793	2730.950073
1679.730793_2830.950073	1679.730793	2830.950073
1679.730793_2930.950073	1679.730793	2930.950073
1679.730793_3030.950073	1679.730793	3030.950073
1679.730793_3130.950073	1679.730793	3130.950073
1679.730793_3230.950073	1679.730793	3230.950073
1679.730793_3330.950073	1679.730793	3330.950073
1679.730793_3430.950073	1679.730793	3430.950073
1679.730793_3530.950073	1679.730793	3530.950073
1679.730793_3630.950073	1679.730793	3630.950073
1679.730793_3730.950073	1679.730793	3730.950073
1679.730793_3830.950073	1679.730793	3830.950073
1679.730793_3930.950073	1679.730793	3930.950073
1679.730793_4030.950073	1679.730793	4030.950073
1679.730793_4130.950073	1679.730793	4130.950073
1679.730793_4230.950073	1679.730793	4230.950073
1779.730793_2730.950073	1779.730793	2730.950073
1779.730793_2830.950073	1779.730793	2830.950073
1779.730793_2930.950073	1779.730793	2930.950073
1779.730793_3030.950073	1779.730793	3030.950073
1779.730793_3130.950073	1779.730793	3130.950073
1779.730793_3230.950073	1779.730793	3230.950073
1779.730793_3330.950073	1779.730793	3330.950073
1779.730793_3430.950073	1779.730793	3430.950073
1779.730793_3530.950073	1779.730793	3530.950073
1779.730793_3630.950073	1779.730793	3630.950073
1779.730793_3730.950073	1779.730793	3730.950073
1779.730793_3830.950073	1779.730793	3830.950073
1779.730793_3930.950073	1779.730793	3930.950073
1779.730793_4030.950073	1779.730793	4030.950073
1779.730793_4130.950073	1779.730793	4130.950073
1779.730793_4230.950073	1779.730793	4230.950073
1879.730793_2730.950073	1879.730793	2730.950073
1879.730793_2830.950073	1879.730793	2830.950073
1879.730793_2930.950073	1879.730793	2930.950073
1879.730793_3030.950073	1879.730793	3030.950073
1879.730793_3130.950073	1879.730793	3130.950073
1879.730793_3230.950073	1879.730793	3230.950073
1879.730793_3330.950073	1879.730793	3330.950073
1879.730793_3430.950073	1879.730793	3430.950073
1879.730793_3530.950073	1879.730793	3530.950073
1879.730793_3630.950073	1879.730793	3630.950073
1879.730793_3730.950073	1879.730793	3730.950073
1879.730793_3830.950073	1879.730793	3830.950073
1879.730793_3930.950073	1879.730793	3930.950073
1879.730793_4030.950073	1879.730793	4030.950073
1879.730793_4130.950073	1879.730793	4130.950073
1879.730793_4230.950073	1879.730793	4230.950073
1979.730793_2730.950073	1979.730793	2730.950073
1979.730793_2830.950073	1979.730793	2830.950073
1979.730793_2930.950073	1979.730793	2930.950073
1979.730793_3030.950073	1979.730793	3030.950073
1979.730793_3130.950073	1979.730793	3130.950073
1979.730793_3230.950073	1979.730793	3230.950073
1979.730793_3330.950073	1979.730793	3330.950073
1979.730793_3430.950073	1979.730793	3430.950073
1979.730793_3530.950073	1979.730793	3530.950073
1979.730793_3630.950073	1979.730793	3630.950073
1979.730793_3730.950073	1979.730793	3730.950073
1979.730793_3830.950073	1979.730793	3830.950073
1979.730793_3930.950073	1979.730793	3930.950073
1979.730793_4030.950073	1979.730793	4030.950073
1979.730793_4130.950073	1979.730793	4130.950073
1979.730793_4230.950073	1979.730793	4230.950073
2079.730793_2730.950073	2079.730793	2730.950073
2079.730793_2830.950073	2079.730793	2830.950073
2079.730793_2930.950073	2079.730793	2930.950073
2079.730793_3030.950073	2079.730793	3030.950073
2079.730793_3130.950073	2079.730793	3130.950073
2079.730793_3230.950073	2079.730793	3230.950073
2079.730793_3330.950073	2079.730793	3330.950073
2079.730793_3430.950073	2079.730793	3430.950073
2079.730793_3530.950073	2079.730793	3530.950073
2079.730793_3630.950073	2079.730793	3630.950073
2079.730793_3730.950073	2079.730793	3730.950073
2079.730793_3830.950073	2079.730793	3830.950073
2079.730793_3930.950073	2079.730793	3930.950073
2079.730793_4030.950073	2079.730793	4030.950073
2079.730793_4130.950073	2079.730793	4130.950073
2079.730793_4230.950073	2079.730793	4230.950073
2179.730793_2730.950073	2179.730793	2730.950073
2179.730793_2830.950073	2179.730793	2830.950073
2179.730793_2930.950073	2179.730793	2930.950073
2179.730793_3030.950073	2179.730793	3030.950073
2179.730793_3130.950073	2179.730793	3130.950073
2179.730793_3230.950073	2179.730793	3230.950073
2179.730793_3330.950073	2179.730793	3330.950073
2179.730793_3430.950073	2179.730793	3430.950073
2179.730793_3530.950073	2179.730793	3530.950073
2179.730793_3630.950073	2179.730793	3630.950073
2179.730793_3730.950073	2179.730793	3730.950073
2179.730793_3830.950073	2179.730793	3830.950073
2179.730793_3930.950073	2179.730793	3930.950073
2179.730793_4030.950073	2179.730793	4030.950073
2179.730793_4130.950073	2179.730793	4130.950073
2179.730793_4230.950073	2179.730793	4230.950073
2279.730793_2730.950073	2279.730793	2730.950073
2279.730793_2830.950073	2279.730793	2830.950073
2279.730793_2930.950073	2279.730793	2930.950073
2279.730793_3030.950073	2279.730793	3030.950073
2279.730793_3130.950073	2279.730793	3130.950073
2279.730793_3230.950073	2279.730793	3230.950073
2279.730793_3330.950073	2279.730793	3330.950073
2279.730793_3430.950073	2279.730793	3430.950073
2279.730793_3530.950073	2279.730793	3530.950073
2279.730793_3630.950073	2279.730793	3630.950073
2279.730793_3730.950073	2279.730793	3730.950073
2279.730793_3830.950073	2279.730793	3830.950073
2279.730793_3930.950073	2279.730793	3930.950073
2279.730793_4030.950073	2279.730793	4030.950073
2279.730793_4130.950073	2279.730793	4130.950073
2279.730793_4230.950073	2279.730793	4230.950073
2379.730793_2730.950073	2379.730793	2730.950073
2379.730793_2830.950073	2379.730793	2830.950073
2379.730793_2930.950073	2379.730793	2930.950073
2379.730793_3030.950073	2379.730793	3030.950073
2379.730793_3130.950073	2379.730793	3130.950073
2379.730793_3230.950073	2379.730793	3230.950073
2379.730793_3330.950073	2379.730793	3330.950073
2379.730793_3430.950073	2379.730793	3430.950073
2379.730793_3530.950073	2379.730793	3530.950073
2379.730793_3630.950073	2379.730793	3630.950073
2379.730793_3730.950073	2379.730793	3730.950073
2379.730793_3830.950073	2379.730793	3830.950073
2379.730793_3930.950073	2379.730793	3930.950073
2379.730793_4030.950073	2379.730793	4030.950073
2379.730793_4130.950073	2379.730793	4130.950073
2379.730793_4230.950073	2379.730793	4230.950073
2479.730793_2730.950073	2479.730793	2730.950073
2479.730793_2830.950073	2479.730793	2830.950073
2479.730793_2930.950073	2479.730793	2930.950073
2479.730793_3030.950073	2479.730793	3030.950073
2479.730793_3130.950073	2479.730793	3130.950073
2479.730793_3230.950073	2479.730793	3230.950073
2479.730793_3330.950073	2479.730793	3330.950073
2479.730793_3430.950073	2479.730793	3430.950073
2479.730793_3530.950073	2479.730793	3530.950073
2479.730793_3630.950073	2479.730793	3630.950073
2479.730793_3730.950073	2479.730793	3730.950073
2479.730793_3830.950073	2479.730793	3830.950073
2479.730793_3930.950073	2479.730793	3930.950073
2479.730793_4030.950073	2479.730793	4030.950073
2479.730793_4130.950073	2479.730793	4130.950073
2479.730793_4230.950073	2479.730793	4230.950073
2579.730793_2730.950073	2579.730793	2730.950073
2579.730793_2830.950073	2579.730793	2830.950073
2579.730793_2930.950073	2579.730793	2930.950073
2579.730793_3030.950073	2579.730793	3030.950073
2579.730793_3130.950073	2579.730793	3130.950073
2579.730793_3230.950073	2579.730793	3230.950073
2579.730793_3330.950073	2579.730793	3330.950073
2579.730793_3430.950073	2579.730793	3430.950073
2579.730793_3530.950073	2579.730793	3530.950073
2579.730793_3630.950073	2579.730793	3630.950073
2579.730793_3730.950073	2579.730793	3730.950073
2579.730793_3830.950073	2579.730793	3830.950073
2579.730793_3930.950073	2579.730793	3930.950073
2579.730793_4030.950073	2579.730793	4030.950073
2579.730793_4130.950073	2579.730793	4130.950073
2579.730793_4230.950073	2579.730793	4230.950073
2679.730793_2730.950073	2679.730793	2730.950073
2679.730793_2830.950073	2679.730793	2830.950073
2679.730793_2930.950073	2679.730793	2930.950073
2679.730793_3030.950073	2679.730793	3030.950073
2679.730793_3130.950073	2679.730793	3130.950073
2679.730793_3230.950073	2679.730793	3230.950073
2679.730793_3330.950073	2679.730793	3330.950073
2679.730793_3430.950073	2679.730793	3430.950073
2679.730793_3530.950073	2679.730793	3530.950073
2679.730793_3630.950073	2679.730793	3630.950073
2679.730793_3730.950073	2679.730793	3730.950073
2679.730793_3830.950073	2679.730793	3830.950073
2679.730793_3930.950073	2679.730793	3930.950073
2679.730793_4030.950073	2679.730793	4030.950073
2679.730793_4130.950073	2679.730793	4130.950073
2679.730793_4230.950073	2679.730793	4230.950073
-2291.755065_-154.0248491	-2291.755065	-154.0248491
-2291.755065_-54.0248491	-2291.755065	-54.0248491
-2291.755065_1045.9751509	-2291.755065	1045.9751509
-2291.755065_1145.9751509	-2291.755065	1145.9751509
-2291.755065_1245.9751509	-2291.755065	1245.9751509
-2291.755065_1345.9751509	-2291.755065	1345.9751509
-2291.755065_145.9751509	-2291.755065	145.9751509
-2291.755065_245.9751509	-2291.755065	245.9751509
-2291.755065_345.9751509	-2291.755065	345.9751509
-2291.755065_445.9751509	-2291.755065	445.9751509
-2291.755065_45.9751509	-2291.755065	45.9751509
-2291.755065_545.9751509	-2291.755065	545.9751509
-2291.755065_645.9751509	-2291.755065	645.9751509
-2291.755065_745.9751509	-2291.755065	745.9751509
-2291.755065_845.9751509	-2291.755065	845.9751509
-2291.755065_945.9751509	-2291.755065	945.9751509
-2391.755065_-154.0248491	-2391.755065	-154.0248491
-2391.755065_-54.0248491	-2391.755065	-54.0248491
-2391.755065_1045.9751509	-2391.755065	1045.9751509
-2391.755065_1145.9751509	-2391.755065	1145.9751509
-2391.755065_1245.9751509	-2391.755065	1245.9751509
-2391.755065_1345.9751509	-2391.755065	1345.9751509
-2391.755065_145.9751509	-2391.755065	145.9751509
-2391.755065_245.9751509	-2391.755065	245.9751509
-2391.755065_345.9751509	-2391.755065	345.9751509
-2391.755065_445.9751509	-2391.755065	445.9751509
-2391.755065_45.9751509	-2391.755065	45.9751509
-2391.755065_545.9751509	-2391.755065	545.9751509
-2391.755065_645.9751509	-2391.755065	645.9751509
-2391.755065_745.9751509	-2391.755065	745.9751509
-2391.755065_845.9751509	-2391.755065	845.9751509
-2391.755065_945.9751509	-2391.755065	945.9751509
-2491.755065_-154.0248491	-2491.755065	-154.0248491
-2491.755065_-54.0248491	-2491.755065	-54.0248491
-2491.755065_1045.9751509	-2491.755065	1045.9751509
-2491.755065_1145.9751509	-2491.755065	1145.9751509
-2491.755065_1245.9751509	-2491.755065	1245.9751509
-2491.755065_1345.9751509	-2491.755065	1345.9751509
-2491.755065_145.9751509	-2491.755065	145.9751509
-2491.755065_245.9751509	-2491.755065	245.9751509
-2491.755065_345.9751509	-2491.755065	345.9751509
-2491.755065_445.9751509	-2491.755065	445.9751509
-2491.755065_45.9751509	-2491.755065	45.9751509
-2491.755065_545.9751509	-2491.755065	545.9751509
-2491.755065_645.9751509	-2491.755065	645.9751509
-2491.755065_745.9751509	-2491.755065	745.9751509
-2491.755065_845.9751509	-2491.755065	845.9751509
-2491.755065_945.9751509	-2491.755065	945.9751509
-2591.755065_-154.0248491	-2591.755065	-154.0248491
-2591.755065_-54.0248491	-2591.755065	-54.0248491
-2591.755065_1045.9751509	-2591.755065	1045.9751509
-2591.755065_1145.9751509	-2591.755065	1145.9751509
-2591.755065_1245.9751509	-2591.755065	1245.9751509
-2591.755065_1345.9751509	-2591.755065	1345.9751509
-2591.755065_145.9751509	-2591.755065	145.9751509
-2591.755065_245.9751509	-2591.755065	245.9751509
-2591.755065_345.9751509	-2591.755065	345.9751509
-2591.755065_445.9751509	-2591.755065	445.9751509
-2591.755065_45.9751509	-2591.755065	45.9751509
-2591.755065_545.9751509	-2591.755065	545.9751509
-2591.755065_645.9751509	-2591.755065	645.9751509
-2591.755065_745.9751509	-2591.755065	745.9751509
-2591.755065_845.9751509	-2591.755065	845.9751509
-2591.755065_945.9751509	-2591.755065	945.9751509
-2691.755065_-154.0248491	-2691.755065	-154.0248491
-2691.755065_-54.0248491	-2691.755065	-54.0248491
-2691.755065_1045.9751509	-2691.755065	1045.9751509
-2691.755065_1145.9751509	-2691.755065	1145.9751509
-2691.755065_1245.9751509	-2691.755065	1245.9751509
-2691.755065_1345.9751509	-2691.755065	1345.9751509
-2691.755065_145.9751509	-2691.755065	145.9751509
-2691.755065_245.9751509	-2691.755065	245.9751509
-2691.755065_345.9751509	-2691.755065	345.9751509
-2691.755065_445.9751509	-2691.755065	445.9751509
-2691.755065_45.9751509	-2691.755065	45.9751509
-2691.755065_545.9751509	-2691.755065	545.9751509
-2691.755065_645.9751509	-2691.755065	645.9751509
-2691.755065_745.9751509	-2691.755065	745.9751509
-2691.755065_845.9751509	-2691.755065	845.9751509
-2691.755065_945.9751509	-2691.755065	945.9751509
-2791.755065_-154.0248491	-2791.755065	-154.0248491
-2791.755065_-54.0248491	-2791.755065	-54.0248491
-2791.755065_1045.9751509	-2791.755065	1045.9751509
-2791.755065_1145.9751509	-2791.755065	1145.9751509
-2791.755065_1245.9751509	-2791.755065	1245.9751509
-2791.755065_1345.9751509	-2791.755065	1345.9751509
-2791.755065_145.9751509	-2791.755065	145.9751509
-2791.755065_245.9751509	-2791.755065	245.9751509
-2791.755065_345.9751509	-2791.755065	345.9751509
-2791.755065_445.9751509	-2791.755065	445.9751509
-2791.755065_45.9751509	-2791.755065	45.9751509
-2791.755065_545.9751509	-2791.755065	545.9751509
-2791.755065_645.9751509	-2791.755065	645.9751509
-2791.755065_745.9751509	-2791.755065	745.9751509
-2791.755065_845.9751509	-2791.755065	845.9751509
-2791.755065_945.9751509	-2791.755065	945.9751509
-2891.755065_-154.0248491	-2891.755065	-154.0248491
-2891.755065_-54.0248491	-2891.755065	-54.0248491
-2891.755065_1045.9751509	-2891.755065	1045.9751509
-2891.755065_1145.9751509	-2891.755065	1145.9751509
-2891.755065_1245.9751509	-2891.755065	1245.9751509
-2891.755065_1345.9751509	-2891.755065	1345.9751509
-2891.755065_145.9751509	-2891.755065	145.9751509
-2891.755065_245.9751509	-2891.755065	245.9751509
-2891.755065_345.9751509	-2891.755065	345.9751509
-2891.755065_445.9751509	-2891.755065	445.9751509
-2891.755065_45.9751509	-2891.755065	45.9751509
-2891.755065_545.9751509	-2891.755065	545.9751509
-2891.755065_645.9751509	-2891.755065	645.9751509
-2891.755065_745.9751509	-2891.755065	745.9751509
-2891.755065_845.9751509	-2891.755065	845.9751509
-2891.755065_945.9751509	-2891.755065	945.9751509
-2991.755065_-154.0248491	-2991.755065	-154.0248491
-2991.755065_-54.0248491	-2991.755065	-54.0248491
-2991.755065_1045.9751509	-2991.755065	1045.9751509
-2991.755065_1145.9751509	-2991.755065	1145.9751509
-2991.755065_1245.9751509	-2991.755065	1245.9751509
-2991.755065_1345.9751509	-2991.755065	1345.9751509
-2991.755065_145.9751509	-2991.755065	145.9751509
-2991.755065_245.9751509	-2991.755065	245.9751509
-2991.755065_345.9751509	-2991.755065	345.9751509
-2991.755065_445.9751509	-2991.755065	445.9751509
-2991.755065_45.9751509	-2991.755065	45.9751509
-2991.755065_545.9751509	-2991.755065	545.9751509
-2991.755065_645.9751509	-2991.755065	645.9751509
-2991.755065_745.9751509	-2991.755065	745.9751509
-2991.755065_845.9751509	-2991.755065	845.9751509
-2991.755065_945.9751509	-2991.755065	945.9751509
-3091.755065_-154.0248491	-3091.755065	-154.0248491
-3091.755065_-54.0248491	-3091.755065	-54.0248491
-3091.755065_1045.9751509	-3091.755065	1045.9751509
-3091.755065_1145.9751509	-3091.755065	1145.9751509
-3091.755065_1245.9751509	-3091.755065	1245.9751509
-3091.755065_1345.9751509	-3091.755065	1345.9751509
-3091.755065_145.9751509	-3091.755065	145.9751509
-3091.755065_245.9751509	-3091.755065	245.9751509
-3091.755065_345.9751509	-3091.755065	345.9751509
-3091.755065_445.9751509	-3091.755065	445.9751509
-3091.755065_45.9751509	-3091.755065	45.9751509
-3091.755065_545.9751509	-3091.755065	545.9751509
-3091.755065_645.9751509	-3091.755065	645.9751509
-3091.755065_745.9751509	-3091.755065	745.9751509
-3091.755065_845.9751509	-3091.755065	845.9751509
-3091.755065_945.9751509	-3091.755065	945.9751509
-3191.755065_-154.0248491	-3191.755065	-154.0248491
-3191.755065_-54.0248491	-3191.755065	-54.0248491
-3191.755065_1045.9751509	-3191.755065	1045.9751509
-3191.755065_1145.9751509	-3191.755065	1145.9751509
-3191.755065_1245.9751509	-3191.755065	1245.9751509
-3191.755065_1345.9751509	-3191.755065	1345.9751509
-3191.755065_145.9751509	-3191.755065	145.9751509
-3191.755065_245.9751509	-3191.755065	245.9751509
-3191.755065_345.9751509	-3191.755065	345.9751509
-3191.755065_445.9751509	-3191.755065	445.9751509
-3191.755065_45.9751509	-3191.755065	45.9751509
-3191.755065_545.9751509	-3191.755065	545.9751509
-3191.755065_645.9751509	-3191.755065	645.9751509
-3191.755065_745.9751509	-3191.755065	745.9751509
-3191.755065_845.9751509	-3191.755065	845.9751509
-3191.755065_945.9751509	-3191.755065	945.9751509
-3291.755065_-154.0248491	-3291.755065	-154.0248491
-3291.755065_-54.0248491	-3291.755065	-54.0248491
-3291.755065_1045.9751509	-3291.755065	1045.9751509
-3291.755065_1145.9751509	-3291.755065	1145.9751509
-3291.755065_1245.9751509	-3291.755065	1245.9751509
-3291.755065_1345.9751509	-3291.755065	1345.9751509
-3291.755065_145.9751509	-3291.755065	145.9751509
-3291.755065_245.9751509	-3291.755065	245.9751509
-3291.755065_345.9751509	-3291.755065	345.9751509
-3291.755065_445.9751509	-3291.755065	445.9751509
-3291.755065_45.9751509	-3291.755065	45.9751509
-3291.755065_545.9751509	-3291.755065	545.9751509
-3291.755065_645.9751509	-3291.755065	645.9751509
-3291.755065_745.9751509	-3291.755065	745.9751509
-3291.755065_845.9751509	-3291.755065	845.9751509
-3291.755065_945.9751509	-3291.755065	945.9751509
-3391.755065_-154.0248491	-3391.755065	-154.0248491
-3391.755065_-54.0248491	-3391.755065	-54.0248491
-3391.755065_1045.9751509	-3391.755065	1045.9751509
-3391.755065_1145.9751509	-3391.755065	1145.9751509
-3391.755065_1245.9751509	-3391.755065	1245.9751509
-3391.755065_1345.9751509	-3391.755065	1345.9751509
-3391.755065_145.9751509	-3391.755065	145.9751509
-3391.755065_245.9751509	-3391.755065	245.9751509
-3391.755065_345.9751509	-3391.755065	345.9751509
-3391.755065_445.9751509	-3391.755065	445.9751509
-3391.755065_45.9751509	-3391.755065	45.9751509
-3391.755065_545.9751509	-3391.755065	545.9751509
-3391.755065_645.9751509	-3391.755065	645.9751509
-3391.755065_745.9751509	-3391.755065	745.9751509
-3391.755065_845.9751509	-3391.755065	845.9751509
-3391.755065_945.9751509	-3391.755065	945.9751509
-3491.755065_-154.0248491	-3491.755065	-154.0248491
-3491.755065_-54.0248491	-3491.755065	-54.0248491
-3491.755065_1045.9751509	-3491.755065	1045.9751509
-3491.755065_1145.9751509	-3491.755065	1145.9751509
-3491.755065_1245.9751509	-3491.755065	1245.9751509
-3491.755065_1345.9751509	-3491.755065	1345.9751509
-3491.755065_145.9751509	-3491.755065	145.9751509
-3491.755065_245.9751509	-3491.755065	245.9751509
-3491.755065_345.9751509	-3491.755065	345.9751509
-3491.755065_445.9751509	-3491.755065	445.9751509
-3491.755065_45.9751509	-3491.755065	45.9751509
-3491.755065_545.9751509	-3491.755065	545.9751509
-3491.755065_645.9751509	-3491.755065	645.9751509
-3491.755065_745.9751509	-3491.755065	745.9751509
-3491.755065_845.9751509	-3491.755065	845.9751509
-3491.755065_945.9751509	-3491.755065	945.9751509
-3591.755065_-154.0248491	-3591.755065	-154.0248491
-3591.755065_-54.0248491	-3591.755065	-54.0248491
-3591.755065_1045.9751509	-3591.755065	1045.9751509
-3591.755065_1145.9751509	-3591.755065	1145.9751509
-3591.755065_1245.9751509	-3591.755065	1245.9751509
-3591.755065_1345.9751509	-3591.755065	1345.9751509
-3591.755065_145.9751509	-3591.755065	145.9751509
-3591.755065_245.9751509	-3591.755065	245.9751509
-3591.755065_345.9751509	-3591.755065	345.9751509
-3591.755065_445.9751509	-3591.755065	445.9751509
-3591.755065_45.9751509	-3591.755065	45.9751509
-3591.755065_545.9751509	-3591.755065	545.9751509
-3591.755065_645.9751509	-3591.755065	645.9751509
-3591.755065_745.9751509	-3591.755065	745.9751509
-3591.755065_845.9751509	-3591.755065	845.9751509
-3591.755065_945.9751509	-3591.755065	945.9751509
-3691.755065_-154.0248491	-3691.755065	-154.0248491
-3691.755065_-54.0248491	-3691.755065	-54.0248491
-3691.755065_1045.9751509	-3691.755065	1045.9751509
-3691.755065_1145.9751509	-3691.755065	1145.9751509
-3691.755065_1245.9751509	-3691.755065	1245.9751509
-3691.755065_1345.9751509	-3691.755065	1345.9751509
-3691.755065_145.9751509	-3691.755065	145.9751509
-3691.755065_245.9751509	-3691.755065	245.9751509
-3691.755065_345.9751509	-3691.755065	345.9751509
-3691.755065_445.9751509	-3691.755065	445.9751509
-3691.755065_45.9751509	-3691.755065	45.9751509
-3691.755065_545.9751509	-3691.755065	545.9751509
-3691.755065_645.9751509	-3691.755065	645.9751509
-3691.755065_745.9751509	-3691.755065	745.9751509
-3691.755065_845.9751509	-3691.755065	845.9751509
-3691.755065_945.9751509	-3691.755065	945.9751509
-3791.755065_-154.0248491	-3791.755065	-154.0248491
-3791.755065_-54.0248491	-3791.755065	-54.0248491
-3791.755065_1045.9751509	-3791.755065	1045.9751509
-3791.755065_1145.9751509	-3791.755065	1145.9751509
-3791.755065_1245.9751509	-3791.755065	1245.9751509
-3791.755065_1345.9751509	-3791.755065	1345.9751509
-3791.755065_145.9751509	-3791.755065	145.9751509
-3791.755065_245.9751509	-3791.755065	245.9751509
-3791.755065_345.9751509	-3791.755065	345.9751509
-3791.755065_445.9751509	-3791.755065	445.9751509
-3791.755065_45.9751509	-3791.755065	45.9751509
-3791.755065_545.9751509	-3791.755065	545.9751509
-3791.755065_645.9751509	-3791.755065	645.9751509
-3791.755065_745.9751509	-3791.755065	745.9751509
-3791.755065_845.9751509	-3791.755065	845.9751509
-3791.755065_945.9751509	-3791.755065	945.9751509
1011.1452947_-149.83643	1011.1452947	-149.83643
1011.1452947_-249.83643	1011.1452947	-249.83643
1011.1452947_-349.83643	1011.1452947	-349.83643
1011.1452947_-449.83643	1011.1452947	-449.83643
1011.1452947_-49.83643	1011.1452947	-49.83643
1011.1452947_-549.83643	1011.1452947	-549.83643
1011.1452947_150.16357	1011.1452947	150.16357
1011.1452947_250.16357	1011.1452947	250.16357
1011.1452947_350.16357	1011.1452947	350.16357
1011.1452947_450.16357	1011.1452947	450.16357
1011.1452947_50.16357	1011.1452947	50.16357
1011.1452947_550.16357	1011.1452947	550.16357
1011.1452947_650.16357	1011.1452947	650.16357
1011.1452947_750.16357	1011.1452947	750.16357
1011.1452947_850.16357	1011.1452947	850.16357
1011.1452947_950.16357	1011.1452947	950.16357
1111.1452947_-149.83643	1111.1452947	-149.83643
1111.1452947_-249.83643	1111.1452947	-249.83643
1111.1452947_-349.83643	1111.1452947	-349.83643
1111.1452947_-449.83643	1111.1452947	-449.83643
1111.1452947_-49.83643	1111.1452947	-49.83643
1111.1452947_-549.83643	1111.1452947	-549.83643
1111.1452947_150.16357	1111.1452947	150.16357
1111.1452947_250.16357	1111.1452947	250.16357
1111.1452947_350.16357	1111.1452947	350.16357
1111.1452947_450.16357	1111.1452947	450.16357
1111.1452947_50.16357	1111.1452947	50.16357
1111.1452947_550.16357	1111.1452947	550.16357
1111.1452947_650.16357	1111.1452947	650.16357
1111.1452947_750.16357	1111.1452947	750.16357
1111.1452947_850.16357	1111.1452947	850.16357
1111.1452947_950.16357	1111.1452947	950.16357
1211.1452947_-149.83643	1211.1452947	-149.83643
1211.1452947_-249.83643	1211.1452947	-249.83643
1211.1452947_-349.83643	1211.1452947	-349.83643
1211.1452947_-449.83643	1211.1452947	-449.83643
1211.1452947_-49.83643	1211.1452947	-49.83643
1211.1452947_-549.83643	1211.1452947	-549.83643
1211.1452947_150.16357	1211.1452947	150.16357
1211.1452947_250.16357	1211.1452947	250.16357
1211.1452947_350.16357	1211.1452947	350.16357
1211.1452947_450.16357	1211.1452947	450.16357
1211.1452947_50.16357	1211.1452947	50.16357
1211.1452947_550.16357	1211.1452947	550.16357
1211.1452947_650.16357	1211.1452947	650.16357
1211.1452947_750.16357	1211.1452947	750.16357
1211.1452947_850.16357	1211.1452947	850.16357
1211.1452947_950.16357	1211.1452947	950.16357
1311.1452947_-149.83643	1311.1452947	-149.83643
1311.1452947_-249.83643	1311.1452947	-249.83643
1311.1452947_-349.83643	1311.1452947	-349.83643
1311.1452947_-449.83643	1311.1452947	-449.83643
1311.1452947_-49.83643	1311.1452947	-49.83643
1311.1452947_-549.83643	1311.1452947	-549.83643
1311.1452947_150.16357	1311.1452947	150.16357
1311.1452947_250.16357	1311.1452947	250.16357
1311.1452947_350.16357	1311.1452947	350.16357
1311.1452947_450.16357	1311.1452947	450.16357
1311.1452947_50.16357	1311.1452947	50.16357
1311.1452947_550.16357	1311.1452947	550.16357
1311.1452947_650.16357	1311.1452947	650.16357
1311.1452947_750.16357	1311.1452947	750.16357
1311.1452947_850.16357	1311.1452947	850.16357
1311.1452947_950.16357	1311.1452947	950.16357
1411.1452947_-149.83643	1411.1452947	-149.83643
1411.1452947_-249.83643	1411.1452947	-249.83643
1411.1452947_-349.83643	1411.1452947	-349.83643
1411.1452947_-449.83643	1411.1452947	-449.83643
1411.1452947_-49.83643	1411.1452947	-49.83643
1411.1452947_-549.83643	1411.1452947	-549.83643
1411.1452947_150.16357	1411.1452947	150.16357
1411.1452947_250.16357	1411.1452947	250.16357
1411.1452947_350.16357	1411.1452947	350.16357
1411.1452947_450.16357	1411.1452947	450.16357
1411.1452947_50.16357	1411.1452947	50.16357
1411.1452947_550.16357	1411.1452947	550.16357
1411.1452947_650.16357	1411.1452947	650.16357
1411.1452947_750.16357	1411.1452947	750.16357
1411.1452947_850.16357	1411.1452947	850.16357
1411.1452947_950.16357	1411.1452947	950.16357
1511.1452947_-149.83643	1511.1452947	-149.83643
1511.1452947_-249.83643	1511.1452947	-249.83643
1511.1452947_-349.83643	1511.1452947	-349.83643
1511.1452947_-449.83643	1511.1452947	-449.83643
1511.1452947_-49.83643	1511.1452947	-49.83643
1511.1452947_-549.83643	1511.1452947	-549.83643
1511.1452947_150.16357	1511.1452947	150.16357
1511.1452947_250.16357	1511.1452947	250.16357
1511.1452947_350.16357	1511.1452947	350.16357
1511.1452947_450.16357	1511.1452947	450.16357
1511.1452947_50.16357	1511.1452947	50.16357
1511.1452947_550.16357	1511.1452947	550.16357
1511.1452947_650.16357	1511.1452947	650.16357
1511.1452947_750.16357	1511.1452947	750.16357
1511.1452947_850.16357	1511.1452947	850.16357
1511.1452947_950.16357	1511.1452947	950.16357
1611.1452947_-149.83643	1611.1452947	-149.83643
1611.1452947_-249.83643	1611.1452947	-249.83643
1611.1452947_-349.83643	1611.1452947	-349.83643
1611.1452947_-449.83643	1611.1452947	-449.83643
1611.1452947_-49.83643	1611.1452947	-49.83643
1611.1452947_-549.83643	1611.1452947	-549.83643
1611.1452947_150.16357	1611.1452947	150.16357
1611.1452947_250.16357	1611.1452947	250.16357
1611.1452947_350.16357	1611.1452947	350.16357
1611.1452947_450.16357	1611.1452947	450.16357
1611.1452947_50.16357	1611.1452947	50.16357
1611.1452947_550.16357	1611.1452947	550.16357
1611.1452947_650.16357	1611.1452947	650.16357
1611.1452947_750.16357	1611.1452947	750.16357
1611.1452947_850.16357	1611.1452947	850.16357
1611.1452947_950.16357	1611.1452947	950.16357
1711.1452947_-149.83643	1711.1452947	-149.83643
1711.1452947_-249.83643	1711.1452947	-249.83643
1711.1452947_-349.83643	1711.1452947	-349.83643
1711.1452947_-449.83643	1711.1452947	-449.83643
1711.1452947_-49.83643	1711.1452947	-49.83643
1711.1452947_-549.83643	1711.1452947	-549.83643
1711.1452947_150.16357	1711.1452947	150.16357
1711.1452947_250.16357	1711.1452947	250.16357
1711.1452947_350.16357	1711.1452947	350.16357
1711.1452947_450.16357	1711.1452947	450.16357
1711.1452947_50.16357	1711.1452947	50.16357
1711.1452947_550.16357	1711.1452947	550.16357
1711.1452947_650.16357	1711.1452947	650.16357
1711.1452947_750.16357	1711.1452947	750.16357
1711.1452947_850.16357	1711.1452947	850.16357
1711.1452947_950.16357	1711.1452947	950.16357
1811.1452947_-149.83643	1811.1452947	-149.83643
1811.1452947_-249.83643	1811.1452947	-249.83643
1811.1452947_-349.83643	1811.1452947	-349.83643
1811.1452947_-449.83643	1811.1452947	-449.83643
1811.1452947_-49.83643	1811.1452947	-49.83643
1811.1452947_-549.83643	1811.1452947	-549.83643
1811.1452947_150.16357	1811.1452947	150.16357
1811.1452947_250.16357	1811.1452947	250.16357
1811.1452947_350.16357	1811.1452947	350.16357
1811.1452947_450.16357	1811.1452947	450.16357
1811.1452947_50.16357	1811.1452947	50.16357
1811.1452947_550.16357	1811.1452947	550.16357
1811.1452947_650.16357	1811.1452947	650.16357
1811.1452947_750.16357	1811.1452947	750.16357
1811.1452947_850.16357	1811.1452947	850.16357
1811.1452947_950.16357	1811.1452947	950.16357
1911.1452947_-149.83643	1911.1452947	-149.83643
1911.1452947_-249.83643	1911.1452947	-249.83643
1911.1452947_-349.83643	1911.1452947	-349.83643
1911.1452947_-449.83643	1911.1452947	-449.83643
1911.1452947_-49.83643	1911.1452947	-49.83643
1911.1452947_-549.83643	1911.1452947	-549.83643
1911.1452947_150.16357	1911.1452947	150.16357
1911.1452947_250.16357	1911.1452947	250.16357
1911.1452947_350.16357	1911.1452947	350.16357
1911.1452947_450.16357	1911.1452947	450.16357
1911.1452947_50.16357	1911.1452947	50.16357
1911.1452947_550.16357	1911.1452947	550.16357
1911.1452947_650.16357	1911.1452947	650.16357
1911.1452947_750.16357	1911.1452947	750.16357
1911.1452947_850.16357	1911.1452947	850.16357
1911.1452947_950.16357	1911.1452947	950.16357
2011.1452947_-149.83643	2011.1452947	-149.83643
2011.1452947_-249.83643	2011.1452947	-249.83643
2011.1452947_-349.83643	2011.1452947	-349.83643
2011.1452947_-449.83643	2011.1452947	-449.83643
2011.1452947_-49.83643	2011.1452947	-49.83643
2011.1452947_-549.83643	2011.1452947	-549.83643
2011.1452947_150.16357	2011.1452947	150.16357
2011.1452947_250.16357	2011.1452947	250.16357
2011.1452947_350.16357	2011.1452947	350.16357
2011.1452947_450.16357	2011.1452947	450.16357
2011.1452947_50.16357	2011.1452947	50.16357
2011.1452947_550.16357	2011.1452947	550.16357
2011.1452947_650.16357	2011.1452947	650.16357
2011.1452947_750.16357	2011.1452947	750.16357
2011.1452947_850.16357	2011.1452947	850.16357
2011.1452947_950.16357	2011.1452947	950.16357
2111.1452947_-149.83643	2111.1452947	-149.83643
2111.1452947_-249.83643	2111.1452947	-249.83643
2111.1452947_-349.83643	2111.1452947	-349.83643
2111.1452947_-449.83643	2111.1452947	-449.83643
2111.1452947_-49.83643	2111.1452947	-49.83643
2111.1452947_-549.83643	2111.1452947	-549.83643
2111.1452947_150.16357	2111.1452947	150.16357
2111.1452947_250.16357	2111.1452947	250.16357
2111.1452947_350.16357	2111.1452947	350.16357
2111.1452947_450.16357	2111.1452947	450.16357
2111.1452947_50.16357	2111.1452947	50.16357
2111.1452947_550.16357	2111.1452947	550.16357
2111.1452947_650.16357	2111.1452947	650.16357
2111.1452947_750.16357	2111.1452947	750.16357
2111.1452947_850.16357	2111.1452947	850.16357
2111.1452947_950.16357	2111.1452947	950.16357
2211.1452947_-149.83643	2211.1452947	-149.83643
2211.1452947_-249.83643	2211.1452947	-249.83643
2211.1452947_-349.83643	2211.1452947	-349.83643
2211.1452947_-449.83643	2211.1452947	-449.83643
2211.1452947_-49.83643	2211.1452947	-49.83643
2211.1452947_-549.83643	2211.1452947	-549.83643
2211.1452947_150.16357	2211.1452947	150.16357
2211.1452947_250.16357	2211.1452947	250.16357
2211.1452947_350.16357	2211.1452947	350.16357
2211.1452947_450.16357	2211.1452947	450.16357
2211.1452947_50.16357	2211.1452947	50.16357
2211.1452947_550.16357	2211.1452947	550.16357
2211.1452947_650.16357	2211.1452947	650.16357
2211.1452947_750.16357	2211.1452947	750.16357
2211.1452947_850.16357	2211.1452947	850.16357
2211.1452947_950.16357	2211.1452947	950.16357
2311.1452947_-149.83643	2311.1452947	-149.83643
2311.1452947_-249.83643	2311.1452947	-249.83643
2311.1452947_-349.83643	2311.1452947	-349.83643
2311.1452947_-449.83643	2311.1452947	-449.83643
2311.1452947_-49.83643	2311.1452947	-49.83643
2311.1452947_-549.83643	2311.1452947	-549.83643
2311.1452947_150.16357	2311.1452947	150.16357
2311.1452947_250.16357	2311.1452947	250.16357
2311.1452947_350.16357	2311.1452947	350.16357
2311.1452947_450.16357	2311.1452947	450.16357
2311.1452947_50.16357	2311.1452947	50.16357
2311.1452947_550.16357	2311.1452947	550.16357
2311.1452947_650.16357	2311.1452947	650.16357
2311.1452947_750.16357	2311.1452947	750.16357
2311.1452947_850.16357	2311.1452947	850.16357
2311.1452947_950.16357	2311.1452947	950.16357
2411.1452947_-149.83643	2411.1452947	-149.83643
2411.1452947_-249.83643	2411.1452947	-249.83643
2411.1452947_-349.83643	2411.1452947	-349.83643
2411.1452947_-449.83643	2411.1452947	-449.83643
2411.1452947_-49.83643	2411.1452947	-49.83643
2411.1452947_-549.83643	2411.1452947	-549.83643
2411.1452947_150.16357	2411.1452947	150.16357
2411.1452947_250.16357	2411.1452947	250.16357
2411.1452947_350.16357	2411.1452947	350.16357
2411.1452947_450.16357	2411.1452947	450.16357
2411.1452947_50.16357	2411.1452947	50.16357
2411.1452947_550.16357	2411.1452947	550.16357
2411.1452947_650.16357	2411.1452947	650.16357
2411.1452947_750.16357	2411.1452947	750.16357
2411.1452947_850.16357	2411.1452947	850.16357
2411.1452947_950.16357	2411.1452947	950.16357
911.1452947_-149.83643	911.1452947	-149.83643
911.1452947_-249.83643	911.1452947	-249.83643
911.1452947_-349.83643	911.1452947	-349.83643
911.1452947_-449.83643	911.1452947	-449.83643
911.1452947_-49.83643	911.1452947	-49.83643
911.1452947_-549.83643	911.1452947	-549.83643
911.1452947_150.16357	911.1452947	150.16357
911.1452947_250.16357	911.1452947	250.16357
911.1452947_350.16357	911.1452947	350.16357
911.1452947_450.16357	911.1452947	450.16357
911.1452947_50.16357	911.1452947	50.16357
911.1452947_550.16357	911.1452947	550.16357
911.1452947_650.16357	911.1452947	650.16357
911.1452947_750.16357	911.1452947	750.16357
911.1452947_850.16357	911.1452947	850.16357
911.1452947_950.16357	911.1452947	950.16357
-1858.421126_-1496.041291	-1858.421126	-1496.041291
-1858.421126_-1596.041291	-1858.421126	-1596.041291
-1858.421126_-1696.041291	-1858.421126	-1696.041291
-1858.421126_-1796.041291	-1858.421126	-1796.041291
-1858.421126_-1896.041291	-1858.421126	-1896.041291
-1858.421126_-1996.041291	-1858.421126	-1996.041291
-1858.421126_-2096.041291	-1858.421126	-2096.041291
-1858.421126_-2196.041291	-1858.421126	-2196.041291
-1858.421126_-2296.041291	-1858.421126	-2296.041291
-1858.421126_-2396.041291	-1858.421126	-2396.041291
-1858.421126_-2496.041291	-1858.421126	-2496.041291
-1858.421126_-2596.041291	-1858.421126	-2596.041291
-1858.421126_-2696.041291	-1858.421126	-2696.041291
-1858.421126_-2796.041291	-1858.421126	-2796.041291
-1858.421126_-2896.041291	-1858.421126	-2896.041291
-1858.421126_-2996.041291	-1858.421126	-2996.041291
-1958.421126_-1496.041291	-1958.421126	-1496.041291
-1958.421126_-1596.041291	-1958.421126	-1596.041291
-1958.421126_-1696.041291	-1958.421126	-1696.041291
-1958.421126_-1796.041291	-1958.421126	-1796.041291
-1958.421126_-1896.041291	-1958.421126	-1896.041291
-1958.421126_-1996.041291	-1958.421126	-1996.041291
-1958.421126_-2096.041291	-1958.421126	-2096.041291
-1958.421126_-2196.041291	-1958.421126	-2196.041291
-1958.421126_-2296.041291	-1958.421126	-2296.041291
-1958.421126_-2396.041291	-1958.421126	-2396.041291
-1958.421126_-2496.041291	-1958.421126	-2496.041291
-1958.421126_-2596.041291	-1958.421126	-2596.041291
-1958.421126_-2696.041291	-1958.421126	-2696.041291
-1958.421126_-2796.041291	-1958.421126	-2796.041291
-1958.421126_-2896.041291	-1958.421126	-2896.041291
-1958.421126_-2996.041291	-1958.421126	-2996.041291
-2058.421126_-1496.041291	-2058.421126	-1496.041291
-2058.421126_-1596.041291	-2058.421126	-1596.041291
-2058.421126_-1696.041291	-2058.421126	-1696.041291
-2058.421126_-1796.041291	-2058.421126	-1796.041291
-2058.421126_-1896.041291	-2058.421126	-1896.041291
-2058.421126_-1996.041291	-2058.421126	-1996.041291
-2058.421126_-2096.041291	-2058.421126	-2096.041291
-2058.421126_-2196.041291	-2058.421126	-2196.041291
-2058.421126_-2296.041291	-2058.421126	-2296.041291
-2058.421126_-2396.041291	-2058.421126	-2396.041291
-2058.421126_-2496.041291	-2058.421126	-2496.041291
-2058.421126_-2596.041291	-2058.421126	-2596.041291
-2058.421126_-2696.041291	-2058.421126	-2696.041291
-2058.421126_-2796.041291	-2058.421126	-2796.041291
-2058.421126_-2896.041291	-2058.421126	-2896.041291
-2058.421126_-2996.041291	-2058.421126	-2996.041291
-2158.421126_-1496.041291	-2158.421126	-1496.041291
-2158.421126_-1596.041291	-2158.421126	-1596.041291
-2158.421126_-1696.041291	-2158.421126	-1696.041291
-2158.421126_-1796.041291	-2158.421126	-1796.041291
-2158.421126_-1896.041291	-2158.421126	-1896.041291
-2158.421126_-1996.041291	-2158.421126	-1996.041291
-2158.421126_-2096.041291	-2158.421126	-2096.041291
-2158.421126_-2196.041291	-2158.421126	-2196.041291
-2158.421126_-2296.041291	-2158.421126	-2296.041291
-2158.421126_-2396.041291	-2158.421126	-2396.041291
-2158.421126_-2496.041291	-2158.421126	-2496.041291
-2158.421126_-2596.041291	-2158.421126	-2596.041291
-2158.421126_-2696.041291	-2158.421126	-2696.041291
-2158.421126_-2796.041291	-2158.421126	-2796.041291
-2158.421126_-2896.041291	-2158.421126	-2896.041291
-2158.421126_-2996.041291	-2158.421126	-2996.041291
-2258.421126_-1496.041291	-2258.421126	-1496.041291
-2258.421126_-1596.041291	-2258.421126	-1596.041291
-2258.421126_-1696.041291	-2258.421126	-1696.041291
-2258.421126_-1796.041291	-2258.421126	-1796.041291
-2258.421126_-1896.041291	-2258.421126	-1896.041291
-2258.421126_-1996.041291	-2258.421126	-1996.041291
-2258.421126_-2096.041291	-2258.421126	-2096.041291
-2258.421126_-2196.041291	-2258.421126	-2196.041291
-2258.421126_-2296.041291	-2258.421126	-2296.041291
-2258.421126_-2396.041291	-2258.421126	-2396.041291
-2258.421126_-2496.041291	-2258.421126	-2496.041291
-2258.421126_-2596.041291	-2258.421126	-2596.041291
-2258.421126_-2696.041291	-2258.421126	-2696.041291
-2258.421126_-2796.041291	-2258.421126	-2796.041291
-2258.421126_-2896.041291	-2258.421126	-2896.041291
-2258.421126_-2996.041291	-2258.421126	-2996.041291
-2358.421126_-1496.041291	-2358.421126	-1496.041291
-2358.421126_-1596.041291	-2358.421126	-1596.041291
-2358.421126_-1696.041291	-2358.421126	-1696.041291
-2358.421126_-1796.041291	-2358.421126	-1796.041291
-2358.421126_-1896.041291	-2358.421126	-1896.041291
-2358.421126_-1996.041291	-2358.421126	-1996.041291
-2358.421126_-2096.041291	-2358.421126	-2096.041291
-2358.421126_-2196.041291	-2358.421126	-2196.041291
-2358.421126_-2296.041291	-2358.421126	-2296.041291
-2358.421126_-2396.041291	-2358.421126	-2396.041291
-2358.421126_-2496.041291	-2358.421126	-2496.041291
-2358.421126_-2596.041291	-2358.421126	-2596.041291
-2358.421126_-2696.041291	-2358.421126	-2696.041291
-2358.421126_-2796.041291	-2358.421126	-2796.041291
-2358.421126_-2896.041291	-2358.421126	-2896.041291
-2358.421126_-2996.041291	-2358.421126	-2996.041291
-2458.421126_-1496.041291	-2458.421126	-1496.041291
-2458.421126_-1596.041291	-2458.421126	-1596.041291
-2458.421126_-1696.041291	-2458.421126	-1696.041291
-2458.421126_-1796.041291	-2458.421126	-1796.041291
-2458.421126_-1896.041291	-2458.421126	-1896.041291
-2458.421126_-1996.041291	-2458.421126	-1996.041291
-2458.421126_-2096.041291	-2458.421126	-2096.041291
-2458.421126_-2196.041291	-2458.421126	-2196.041291
-2458.421126_-2296.041291	-2458.421126	-2296.041291
-2458.421126_-2396.041291	-2458.421126	-2396.041291
-2458.421126_-2496.041291	-2458.421126	-2496.041291
-2458.421126_-2596.041291	-2458.421126	-2596.041291
-2458.421126_-2696.041291	-2458.421126	-2696.041291
-2458.421126_-2796.041291	-2458.421126	-2796.041291
-2458.421126_-2896.041291	-2458.421126	-2896.041291
-2458.421126_-2996.041291	-2458.421126	-2996.041291
-2558.421126_-1496.041291	-2558.421126	-1496.041291
-2558.421126_-1596.041291	-2558.421126	-1596.041291
-2558.421126_-1696.041291	-2558.421126	-1696.041291
-2558.421126_-1796.041291	-2558.421126	-1796.041291
-2558.421126_-1896.041291	-2558.421126	-1896.041291
-2558.421126_-1996.041291	-2558.421126	-1996.041291
-2558.421126_-2096.041291	-2558.421126	-2096.041291
-2558.421126_-2196.041291	-2558.421126	-2196.041291
-2558.421126_-2296.041291	-2558.421126	-2296.041291
-2558.421126_-2396.041291	-2558.421126	-2396.041291
-2558.421126_-2496.041291	-2558.421126	-2496.041291
-2558.421126_-2596.041291	-2558.421126	-2596.041291
-2558.421126_-2696.041291	-2558.421126	-2696.041291
-2558.421126_-2796.041291	-2558.421126	-2796.041291
-2558.421126_-2896.041291	-2558.421126	-2896.041291
-2558.421126_-2996.041291	-2558.421126	-2996.041291
-2658.421126_-1496.041291	-2658.421126	-1496.041291
-2658.421126_-1596.041291	-2658.421126	-1596.041291
-2658.421126_-1696.041291	-2658.421126	-1696.041291
-2658.421126_-1796.041291	-2658.421126	-1796.041291
-2658.421126_-1896.041291	-2658.421126	-1896.041291
-2658.421126_-1996.041291	-2658.421126	-1996.041291
-2658.421126_-2096.041291	-2658.421126	-2096.041291
-2658.421126_-2196.041291	-2658.421126	-2196.041291
-2658.421126_-2296.041291	-2658.421126	-2296.041291
-2658.421126_-2396.041291	-2658.421126	-2396.041291
-2658.421126_-2496.041291	-2658.421126	-2496.041291
-2658.421126_-2596.041291	-2658.421126	-2596.041291
-2658.421126_-2696.041291	-2658.421126	-2696.041291
-2658.421126_-2796.041291	-2658.421126	-2796.041291
-2658.421126_-2896.041291	-2658.421126	-2896.041291
-2658.421126_-2996.041291	-2658.421126	-2996.041291
-2758.421126_-1496.041291	-2758.421126	-1496.041291
-2758.421126_-1596.041291	-2758.421126	-1596.041291
-2758.421126_-1696.041291	-2758.421126	-1696.041291
-2758.421126_-1796.041291	-2758.421126	-1796.041291
-2758.421126_-1896.041291	-2758.421126	-1896.041291
-2758.421126_-1996.041291	-2758.421126	-1996.041291
-2758.421126_-2096.041291	-2758.421126	-2096.041291
-2758.421126_-2196.041291	-2758.421126	-2196.041291
-2758.421126_-2296.041291	-2758.421126	-2296.041291
-2758.421126_-2396.041291	-2758.421126	-2396.041291
-2758.421126_-2496.041291	-2758.421126	-2496.041291
-2758.421126_-2596.041291	-2758.421126	-2596.041291
-2758.421126_-2696.041291	-2758.421126	-2696.041291
-2758.421126_-2796.041291	-2758.421126	-2796.041291
-2758.421126_-2896.041291	-2758.421126	-2896.041291
-2758.421126_-2996.041291	-2758.421126	-2996.041291
-2858.421126_-1496.041291	-2858.421126	-1496.041291
-2858.421126_-1596.041291	-2858.421126	-1596.041291
-2858.421126_-1696.041291	-2858.421126	-1696.041291
-2858.421126_-1796.041291	-2858.421126	-1796.041291
-2858.421126_-1896.041291	-2858.421126	-1896.041291
-2858.421126_-1996.041291	-2858.421126	-1996.041291
-2858.421126_-2096.041291	-2858.421126	-2096.041291
-2858.421126_-2196.041291	-2858.421126	-2196.041291
-2858.421126_-2296.041291	-2858.421126	-2296.041291
-2858.421126_-2396.041291	-2858.421126	-2396.041291
-2858.421126_-2496.041291	-2858.421126	-2496.041291
-2858.421126_-2596.041291	-2858.421126	-2596.041291
-2858.421126_-2696.041291	-2858.421126	-2696.041291
-2858.421126_-2796.041291	-2858.421126	-2796.041291
-2858.421126_-2896.041291	-2858.421126	-2896.041291
-2858.421126_-2996.041291	-2858.421126	-2996.041291
-2958.421126_-1496.041291	-2958.421126	-1496.041291
-2958.421126_-1596.041291	-2958.421126	-1596.041291
-2958.421126_-1696.041291	-2958.421126	-1696.041291
-2958.421126_-1796.041291	-2958.421126	-1796.041291
-2958.421126_-1896.041291	-2958.421126	-1896.041291
-2958.421126_-1996.041291	-2958.421126	-1996.041291
-2958.421126_-2096.041291	-2958.421126	-2096.041291
-2958.421126_-2196.041291	-2958.421126	-2196.041291
-2958.421126_-2296.041291	-2958.421126	-2296.041291
-2958.421126_-2396.041291	-2958.421126	-2396.041291
-2958.421126_-2496.041291	-2958.421126	-2496.041291
-2958.421126_-2596.041291	-2958.421126	-2596.041291
-2958.421126_-2696.041291	-2958.421126	-2696.041291
-2958.421126_-2796.041291	-2958.421126	-2796.041291
-2958.421126_-2896.041291	-2958.421126	-2896.041291
-2958.421126_-2996.041291	-2958.421126	-2996.041291
-3058.421126_-1496.041291	-3058.421126	-1496.041291
-3058.421126_-1596.041291	-3058.421126	-1596.041291
-3058.421126_-1696.041291	-3058.421126	-1696.041291
-3058.421126_-1796.041291	-3058.421126	-1796.041291
-3058.421126_-1896.041291	-3058.421126	-1896.041291
-3058.421126_-1996.041291	-3058.421126	-1996.041291
-3058.421126_-2096.041291	-3058.421126	-2096.041291
-3058.421126_-2196.041291	-3058.421126	-2196.041291
-3058.421126_-2296.041291	-3058.421126	-2296.041291
-3058.421126_-2396.041291	-3058.421126	-2396.041291
-3058.421126_-2496.041291	-3058.421126	-2496.041291
-3058.421126_-2596.041291	-3058.421126	-2596.041291
-3058.421126_-2696.041291	-3058.421126	-2696.041291
-3058.421126_-2796.041291	-3058.421126	-2796.041291
-3058.421126_-2896.041291	-3058.421126	-2896.041291
-3058.421126_-2996.041291	-3058.421126	-2996.041291
-3158.421126_-1496.041291	-3158.421126	-1496.041291
-3158.421126_-1596.041291	-3158.421126	-1596.041291
-3158.421126_-1696.041291	-3158.421126	-1696.041291
-3158.421126_-1796.041291	-3158.421126	-1796.041291
-3158.421126_-1896.041291	-3158.421126	-1896.041291
-3158.421126_-1996.041291	-3158.421126	-1996.041291
-3158.421126_-2096.041291	-3158.421126	-2096.041291
-3158.421126_-2196.041291	-3158.421126	-2196.041291
-3158.421126_-2296.041291	-3158.421126	-2296.041291
-3158.421126_-2396.041291	-3158.421126	-2396.041291
-3158.421126_-2496.041291	-3158.421126	-2496.041291
-3158.421126_-2596.041291	-3158.421126	-2596.041291
-3158.421126_-2696.041291	-3158.421126	-2696.041291
-3158.421126_-2796.041291	-3158.421126	-2796.041291
-3158.421126_-2896.041291	-3158.421126	-2896.041291
-3158.421126_-2996.041291	-3158.421126	-2996.041291
-3258.421126_-1496.041291	-3258.421126	-1496.041291
-3258.421126_-1596.041291	-3258.421126	-1596.041291
-3258.421126_-1696.041291	-3258.421126	-1696.041291
-3258.421126_-1796.041291	-3258.421126	-1796.041291
-3258.421126_-1896.041291	-3258.421126	-1896.041291
-3258.421126_-1996.041291	-3258.421126	-1996.041291
-3258.421126_-2096.041291	-3258.421126	-2096.041291
-3258.421126_-2196.041291	-3258.421126	-2196.041291
-3258.421126_-2296.041291	-3258.421126	-2296.041291
-3258.421126_-2396.041291	-3258.421126	-2396.041291
-3258.421126_-2496.041291	-3258.421126	-2496.041291
-3258.421126_-2596.041291	-3258.421126	-2596.041291
-3258.421126_-2696.041291	-3258.421126	-2696.041291
-3258.421126_-2796.041291	-3258.421126	-2796.041291
-3258.421126_-2896.041291	-3258.421126	-2896.041291
-3258.421126_-2996.041291	-3258.421126	-2996.041291
-3358.421126_-1496.041291	-3358.421126	-1496.041291
-3358.421126_-1596.041291	-3358.421126	-1596.041291
-3358.421126_-1696.041291	-3358.421126	-1696.041291
-3358.421126_-1796.041291	-3358.421126	-1796.041291
-3358.421126_-1896.041291	-3358.421126	-1896.041291
-3358.421126_-1996.041291	-3358.421126	-1996.041291
-3358.421126_-2096.041291	-3358.421126	-2096.041291
-3358.421126_-2196.041291	-3358.421126	-2196.041291
-3358.421126_-2296.041291	-3358.421126	-2296.041291
-3358.421126_-2396.041291	-3358.421126	-2396.041291
-3358.421126_-2496.041291	-3358.421126	-2496.041291
-3358.421126_-2596.041291	-3358.421126	-2596.041291
-3358.421126_-2696.041291	-3358.421126	-2696.041291
-3358.421126_-2796.041291	-3358.421126	-2796.041291
-3358.421126_-2896.041291	-3358.421126	-2896.041291
-3358.421126_-2996.041291	-3358.421126	-2996.041291
1077.1239951_-1607.857618	1077.1239951	-1607.857618
1077.1239951_-1707.857618	1077.1239951	-1707.857618
1077.1239951_-1807.857618	1077.1239951	-1807.857618
1077.1239951_-1907.857618	1077.1239951	-1907.857618
1077.1239951_-2007.857618	1077.1239951	-2007.857618
1077.1239951_-2107.857618	1077.1239951	-2107.857618
1077.1239951_-2207.857618	1077.1239951	-2207.857618
1077.1239951_-2307.857618	1077.1239951	-2307.857618
1077.1239951_-2407.857618	1077.1239951	-2407.857618
1077.1239951_-2507.857618	1077.1239951	-2507.857618
1077.1239951_-2607.857618	1077.1239951	-2607.857618
1077.1239951_-2707.857618	1077.1239951	-2707.857618
1077.1239951_-2807.857618	1077.1239951	-2807.857618
1077.1239951_-2907.857618	1077.1239951	-2907.857618
1077.1239951_-3007.857618	1077.1239951	-3007.857618
1077.1239951_-3107.857618	1077.1239951	-3107.857618
1177.1239951_-1607.857618	1177.1239951	-1607.857618
1177.1239951_-1707.857618	1177.1239951	-1707.857618
1177.1239951_-1807.857618	1177.1239951	-1807.857618
1177.1239951_-1907.857618	1177.1239951	-1907.857618
1177.1239951_-2007.857618	1177.1239951	-2007.857618
1177.1239951_-2107.857618	1177.1239951	-2107.857618
1177.1239951_-2207.857618	1177.1239951	-2207.857618
1177.1239951_-2307.857618	1177.1239951	-2307.857618
1177.1239951_-2407.857618	1177.1239951	-2407.857618
1177.1239951_-2507.857618	1177.1239951	-2507.857618
1177.1239951_-2607.857618	1177.1239951	-2607.857618
1177.1239951_-2707.857618	1177.1239951	-2707.857618
1177.1239951_-2807.857618	1177.1239951	-2807.857618
1177.1239951_-2907.857618	1177.1239951	-2907.857618
1177.1239951_-3007.857618	1177.1239951	-3007.857618
1177.1239951_-3107.857618	1177.1239951	-3107.857618
1277.1239951_-1607.857618	1277.1239951	-1607.857618
1277.1239951_-1707.857618	1277.1239951	-1707.857618
1277.1239951_-1807.857618	1277.1239951	-1807.857618
1277.1239951_-1907.857618	1277.1239951	-1907.857618
1277.1239951_-2007.857618	1277.1239951	-2007.857618
1277.1239951_-2107.857618	1277.1239951	-2107.857618
1277.1239951_-2207.857618	1277.1239951	-2207.857618
1277.1239951_-2307.857618	1277.1239951	-2307.857618
1277.1239951_-2407.857618	1277.1239951	-2407.857618
1277.1239951_-2507.857618	1277.1239951	-2507.857618
1277.1239951_-2607.857618	1277.1239951	-2607.857618
1277.1239951_-2707.857618	1277.1239951	-2707.857618
1277.1239951_-2807.857618	1277.1239951	-2807.857618
1277.1239951_-2907.857618	1277.1239951	-2907.857618
1277.1239951_-3007.857618	1277.1239951	-3007.857618
1277.1239951_-3107.857618	1277.1239951	-3107.857618
1377.1239951_-1607.857618	1377.1239951	-1607.857618
1377.1239951_-1707.857618	1377.1239951	-1707.857618
1377.1239951_-1807.857618	1377.1239951	-1807.857618
1377.1239951_-1907.857618	1377.1239951	-1907.857618
1377.1239951_-2007.857618	1377.1239951	-2007.857618
1377.1239951_-2107.857618	1377.1239951	-2107.857618
1377.1239951_-2207.857618	1377.1239951	-2207.857618
1377.1239951_-2307.857618	1377.1239951	-2307.857618
1377.1239951_-2407.857618	1377.1239951	-2407.857618
1377.1239951_-2507.857618	1377.1239951	-2507.857618
1377.1239951_-2607.857618	1377.1239951	-2607.857618
1377.1239951_-2707.857618	1377.1239951	-2707.857618
1377.1239951_-2807.857618	1377.1239951	-2807.857618
1377.1239951_-2907.857618	1377.1239951	-2907.857618
1377.1239951_-3007.857618	1377.1239951	-3007.857618
1377.1239951_-3107.857618	1377.1239951	-3107.857618
1477.1239951_-1607.857618	1477.1239951	-1607.857618
1477.1239951_-1707.857618	1477.1239951	-1707.857618
1477.1239951_-1807.857618	1477.1239951	-1807.857618
1477.1239951_-1907.857618	1477.1239951	-1907.857618
1477.1239951_-2007.857618	1477.1239951	-2007.857618
1477.1239951_-2107.857618	1477.1239951	-2107.857618
1477.1239951_-2207.857618	1477.1239951	-2207.857618
1477.1239951_-2307.857618	1477.1239951	-2307.857618
1477.1239951_-2407.857618	1477.1239951	-2407.857618
1477.1239951_-2507.857618	1477.1239951	-2507.857618
1477.1239951_-2607.857618	1477.1239951	-2607.857618
1477.1239951_-2707.857618	1477.1239951	-2707.857618
1477.1239951_-2807.857618	1477.1239951	-2807.857618
1477.1239951_-2907.857618	1477.1239951	-2907.857618
1477.1239951_-3007.857618	1477.1239951	-3007.857618
1477.1239951_-3107.857618	1477.1239951	-3107.857618
1577.1239951_-1607.857618	1577.1239951	-1607.857618
1577.1239951_-1707.857618	1577.1239951	-1707.857618
1577.1239951_-1807.857618	1577.1239951	-1807.857618
1577.1239951_-1907.857618	1577.1239951	-1907.857618
1577.1239951_-2007.857618	1577.1239951	-2007.857618
1577.1239951_-2107.857618	1577.1239951	-2107.857618
1577.1239951_-2207.857618	1577.1239951	-2207.857618
1577.1239951_-2307.857618	1577.1239951	-2307.857618
1577.1239951_-2407.857618	1577.1239951	-2407.857618
1577.1239951_-2507.857618	1577.1239951	-2507.857618
1577.1239951_-2607.857618	1577.1239951	-2607.857618
1577.1239951_-2707.857618	1577.1239951	-2707.857618
1577.1239951_-2807.857618	1577.1239951	-2807.857618
1577.1239951_-2907.857618	1577.1239951	-2907.857618
1577.1239951_-3007.857618	1577.1239951	-3007.857618
1577.1239951_-3107.857618	1577.1239951	-3107.857618
1677.1239951_-1607.857618	1677.1239951	-1607.857618
1677.1239951_-1707.857618	1677.1239951	-1707.857618
1677.1239951_-1807.857618	1677.1239951	-1807.857618
1677.1239951_-1907.857618	1677.1239951	-1907.857618
1677.1239951_-2007.857618	1677.1239951	-2007.857618
1677.1239951_-2107.857618	1677.1239951	-2107.857618
1677.1239951_-2207.857618	1677.1239951	-2207.857618
1677.1239951_-2307.857618	1677.1239951	-2307.857618
1677.1239951_-2407.857618	1677.1239951	-2407.857618
1677.1239951_-2507.857618	1677.1239951	-2507.857618
1677.1239951_-2607.857618	1677.1239951	-2607.857618
1677.1239951_-2707.857618	1677.1239951	-2707.857618
1677.1239951_-2807.857618	1677.1239951	-2807.857618
1677.1239951_-2907.857618	1677.1239951	-2907.857618
1677.1239951_-3007.857618	1677.1239951	-3007.857618
1677.1239951_-3107.857618	1677.1239951	-3107.857618
1777.1239951_-1607.857618	1777.1239951	-1607.857618
1777.1239951_-1707.857618	1777.1239951	-1707.857618
1777.1239951_-1807.857618	1777.1239951	-1807.857618
1777.1239951_-1907.857618	1777.1239951	-1907.857618
1777.1239951_-2007.857618	1777.1239951	-2007.857618
1777.1239951_-2107.857618	1777.1239951	-2107.857618
1777.1239951_-2207.857618	1777.1239951	-2207.857618
1777.1239951_-2307.857618	1777.1239951	-2307.857618
1777.1239951_-2407.857618	1777.1239951	-2407.857618
1777.1239951_-2507.857618	1777.1239951	-2507.857618
1777.1239951_-2607.857618	1777.1239951	-2607.857618
1777.1239951_-2707.857618	1777.1239951	-2707.857618
1777.1239951_-2807.857618	1777.1239951	-2807.857618
1777.1239951_-2907.857618	1777.1239951	-2907.857618
1777.1239951_-3007.857618	1777.1239951	-3007.857618
1777.1239951_-3107.857618	1777.1239951	-3107.857618
1877.1239951_-1607.857618	1877.1239951	-1607.857618
1877.1239951_-1707.857618	1877.1239951	-1707.857618
1877.1239951_-1807.857618	1877.1239951	-1807.857618
1877.1239951_-1907.857618	1877.1239951	-1907.857618
1877.1239951_-2007.857618	1877.1239951	-2007.857618
1877.1239951_-2107.857618	1877.1239951	-2107.857618
1877.1239951_-2207.857618	1877.1239951	-2207.857618
1877.1239951_-2307.857618	1877.1239951	-2307.857618
1877.1239951_-2407.857618	1877.1239951	-2407.857618
1877.1239951_-2507.857618	1877.1239951	-2507.857618
1877.1239951_-2607.857618	1877.1239951	-2607.857618
1877.1239951_-2707.857618	1877.1239951	-2707.857618
1877.1239951_-2807.857618	1877.1239951	-2807.857618
1877.1239951_-2907.857618	1877.1239951	-2907.857618
1877.1239951_-3007.857618	1877.1239951	-3007.857618
1877.1239951_-3107.857618	1877.1239951	-3107.857618
1977.1239951_-1607.857618	1977.1239951	-1607.857618
1977.1239951_-1707.857618	1977.1239951	-1707.857618
1977.1239951_-1807.857618	1977.1239951	-1807.857618
1977.1239951_-1907.857618	1977.1239951	-1907.857618
1977.1239951_-2007.857618	1977.1239951	-2007.857618
1977.1239951_-2107.857618	1977.1239951	-2107.857618
1977.1239951_-2207.857618	1977.1239951	-2207.857618
1977.1239951_-2307.857618	1977.1239951	-2307.857618
1977.1239951_-2407.857618	1977.1239951	-2407.857618
1977.1239951_-2507.857618	1977.1239951	-2507.857618
1977.1239951_-2607.857618	1977.1239951	-2607.857618
1977.1239951_-2707.857618	1977.1239951	-2707.857618
1977.1239951_-2807.857618	1977.1239951	-2807.857618
1977.1239951_-2907.857618	1977.1239951	-2907.857618
1977.1239951_-3007.857618	1977.1239951	-3007.857618
1977.1239951_-3107.857618	1977.1239951	-3107.857618
2077.1239951_-1607.857618	2077.1239951	-1607.857618
2077.1239951_-1707.857618	2077.1239951	-1707.857618
2077.1239951_-1807.857618	2077.1239951	-1807.857618
2077.1239951_-1907.857618	2077.1239951	-1907.857618
2077.1239951_-2007.857618	2077.1239951	-2007.857618
2077.1239951_-2107.857618	2077.1239951	-2107.857618
2077.1239951_-2207.857618	2077.1239951	-2207.857618
2077.1239951_-2307.857618	2077.1239951	-2307.857618
2077.1239951_-2407.857618	2077.1239951	-2407.857618
2077.1239951_-2507.857618	2077.1239951	-2507.857618
2077.1239951_-2607.857618	2077.1239951	-2607.857618
2077.1239951_-2707.857618	2077.1239951	-2707.857618
2077.1239951_-2807.857618	2077.1239951	-2807.857618
2077.1239951_-2907.857618	2077.1239951	-2907.857618
2077.1239951_-3007.857618	2077.1239951	-3007.857618
2077.1239951_-3107.857618	2077.1239951	-3107.857618
2177.1239951_-1607.857618	2177.1239951	-1607.857618
2177.1239951_-1707.857618	2177.1239951	-1707.857618
2177.1239951_-1807.857618	2177.1239951	-1807.857618
2177.1239951_-1907.857618	2177.1239951	-1907.857618
2177.1239951_-2007.857618	2177.1239951	-2007.857618
2177.1239951_-2107.857618	2177.1239951	-2107.857618
2177.1239951_-2207.857618	2177.1239951	-2207.857618
2177.1239951_-2307.857618	2177.1239951	-2307.857618
2177.1239951_-2407.857618	2177.1239951	-2407.857618
2177.1239951_-2507.857618	2177.1239951	-2507.857618
2177.1239951_-2607.857618	2177.1239951	-2607.857618
2177.1239951_-2707.857618	2177.1239951	-2707.857618
2177.1239951_-2807.857618	2177.1239951	-2807.857618
2177.1239951_-2907.857618	2177.1239951	-2907.857618
2177.1239951_-3007.857618	2177.1239951	-3007.857618
2177.1239951_-3107.857618	2177.1239951	-3107.857618
2277.1239951_-1607.857618	2277.1239951	-1607.857618
2277.1239951_-1707.857618	2277.1239951	-1707.857618
2277.1239951_-1807.857618	2277.1239951	-1807.857618
2277.1239951_-1907.857618	2277.1239951	-1907.857618
2277.1239951_-2007.857618	2277.1239951	-2007.857618
2277.1239951_-2107.857618	2277.1239951	-2107.857618
2277.1239951_-2207.857618	2277.1239951	-2207.857618
2277.1239951_-2307.857618	2277.1239951	-2307.857618
2277.1239951_-2407.857618	2277.1239951	-2407.857618
2277.1239951_-2507.857618	2277.1239951	-2507.857618
2277.1239951_-2607.857618	2277.1239951	-2607.857618
2277.1239951_-2707.857618	2277.1239951	-2707.857618
2277.1239951_-2807.857618	2277.1239951	-2807.857618
2277.1239951_-2907.857618	2277.1239951	-2907.857618
2277.1239951_-3007.857618	2277.1239951	-3007.857618
2277.1239951_-3107.857618	2277.1239951	-3107.857618
2377.1239951_-1607.857618	2377.1239951	-1607.857618
2377.1239951_-1707.857618	2377.1239951	-1707.857618
2377.1239951_-1807.857618	2377.1239951	-1807.857618
2377.1239951_-1907.857618	2377.1239951	-1907.857618
2377.1239951_-2007.857618	2377.1239951	-2007.857618
2377.1239951_-2107.857618	2377.1239951	-2107.857618
2377.1239951_-2207.857618	2377.1239951	-2207.857618
2377.1239951_-2307.857618	2377.1239951	-2307.857618
2377.1239951_-2407.857618	2377.1239951	-2407.857618
2377.1239951_-2507.857618	2377.1239951	-2507.857618
2377.1239951_-2607.857618	2377.1239951	-2607.857618
2377.1239951_-2707.857618	2377.1239951	-2707.857618
2377.1239951_-2807.857618	2377.1239951	-2807.857618
2377.1239951_-2907.857618	2377.1239951	-2907.857618
2377.1239951_-3007.857618	2377.1239951	-3007.857618
2377.1239951_-3107.857618	2377.1239951	-3107.857618
877.1239951_-1607.857618	877.1239951	-1607.857618
877.1239951_-1707.857618	877.1239951	-1707.857618
877.1239951_-1807.857618	877.1239951	-1807.857618
877.1239951_-1907.857618	877.1239951	-1907.857618
877.1239951_-2007.857618	877.1239951	-2007.857618
877.1239951_-2107.857618	877.1239951	-2107.857618
877.1239951_-2207.857618	877.1239951	-2207.857618
877.1239951_-2307.857618	877.1239951	-2307.857618
877.1239951_-2407.857618	877.1239951	-2407.857618
877.1239951_-2507.857618	877.1239951	-2507.857618
877.1239951_-2607.857618	877.1239951	-2607.857618
877.1239951_-2707.857618	877.1239951	-2707.857618
877.1239951_-2807.857618	877.1239951	-2807.857618
877.1239951_-2907.857618	877.1239951	-2907.857618
877.1239951_-3007.857618	877.1239951	-3007.857618
877.1239951_-3107.857618	877.1239951	-3107.857618
977.1239951_-1607.857618	977.1239951	-1607.857618
977.1239951_-1707.857618	977.1239951	-1707.857618
977.1239951_-1807.857618	977.1239951	-1807.857618
977.1239951_-1907.857618	977.1239951	-1907.857618
977.1239951_-2007.857618	977.1239951	-2007.857618
977.1239951_-2107.857618	977.1239951	-2107.857618
977.1239951_-2207.857618	977.1239951	-2207.857618
977.1239951_-2307.857618	977.1239951	-2307.857618
977.1239951_-2407.857618	977.1239951	-2407.857618
977.1239951_-2507.857618	977.1239951	-2507.857618
977.1239951_-2607.857618	977.1239951	-2607.857618
977.1239951_-2707.857618	977.1239951	-2707.857618
977.1239951_-2807.857618	977.1239951	-2807.857618
977.1239951_-2907.857618	977.1239951	-2907.857618
977.1239951_-3007.857618	977.1239951	-3007.857618
977.1239951_-3107.857618	977.1239951	-3107.857618
1034.7852465_-2769.457843	1034.7852465	-2769.457843
1034.7852465_-2869.457843	1034.7852465	-2869.457843
1034.7852465_-2969.457843	1034.7852465	-2969.457843
1034.7852465_-3069.457843	1034.7852465	-3069.457843
1034.7852465_-3169.457843	1034.7852465	-3169.457843
1034.7852465_-3269.457843	1034.7852465	-3269.457843
1034.7852465_-3369.457843	1034.7852465	-3369.457843
1034.7852465_-3469.457843	1034.7852465	-3469.457843
1034.7852465_-3569.457843	1034.7852465	-3569.457843
1034.7852465_-3669.457843	1034.7852465	-3669.457843
1034.7852465_-3769.457843	1034.7852465	-3769.457843
1034.7852465_-3869.457843	1034.7852465	-3869.457843
1034.7852465_-3969.457843	1034.7852465	-3969.457843
1034.7852465_-4069.457843	1034.7852465	-4069.457843
1034.7852465_-4169.457843	1034.7852465	-4169.457843
1034.7852465_-4269.457843	1034.7852465	-4269.457843
1134.7852465_-2769.457843	1134.7852465	-2769.457843
1134.7852465_-2869.457843	1134.7852465	-2869.457843
1134.7852465_-2969.457843	1134.7852465	-2969.457843
1134.7852465_-3069.457843	1134.7852465	-3069.457843
1134.7852465_-3169.457843	1134.7852465	-3169.457843
1134.7852465_-3269.457843	1134.7852465	-3269.457843
1134.7852465_-3369.457843	1134.7852465	-3369.457843
1134.7852465_-3469.457843	1134.7852465	-3469.457843
1134.7852465_-3569.457843	1134.7852465	-3569.457843
1134.7852465_-3669.457843	1134.7852465	-3669.457843
1134.7852465_-3769.457843	1134.7852465	-3769.457843
1134.7852465_-3869.457843	1134.7852465	-3869.457843
1134.7852465_-3969.457843	1134.7852465	-3969.457843
1134.7852465_-4069.457843	1134.7852465	-4069.457843
1134.7852465_-4169.457843	1134.7852465	-4169.457843
1134.7852465_-4269.457843	1134.7852465	-4269.457843
1234.7852465_-2769.457843	1234.7852465	-2769.457843
1234.7852465_-2869.457843	1234.7852465	-2869.457843
1234.7852465_-2969.457843	1234.7852465	-2969.457843
1234.7852465_-3069.457843	1234.7852465	-3069.457843
1234.7852465_-3169.457843	1234.7852465	-3169.457843
1234.7852465_-3269.457843	1234.7852465	-3269.457843
1234.7852465_-3369.457843	1234.7852465	-3369.457843
1234.7852465_-3469.457843	1234.7852465	-3469.457843
1234.7852465_-3569.457843	1234.7852465	-3569.457843
1234.7852465_-3669.457843	1234.7852465	-3669.457843
1234.7852465_-3769.457843	1234.7852465	-3769.457843
1234.7852465_-3869.457843	1234.7852465	-3869.457843
1234.7852465_-3969.457843	1234.7852465	-3969.457843
1234.7852465_-4069.457843	1234.7852465	-4069.457843
1234.7852465_-4169.457843	1234.7852465	-4169.457843
1234.7852465_-4269.457843	1234.7852465	-4269.457843
1334.7852465_-2769.457843	1334.7852465	-2769.457843
1334.7852465_-2869.457843	1334.7852465	-2869.457843
1334.7852465_-2969.457843	1334.7852465	-2969.457843
1334.7852465_-3069.457843	1334.7852465	-3069.457843
1334.7852465_-3169.457843	1334.7852465	-3169.457843
1334.7852465_-3269.457843	1334.7852465	-3269.457843
1334.7852465_-3369.457843	1334.7852465	-3369.457843
1334.7852465_-3469.457843	1334.7852465	-3469.457843
1334.7852465_-3569.457843	1334.7852465	-3569.457843
1334.7852465_-3669.457843	1334.7852465	-3669.457843
1334.7852465_-3769.457843	1334.7852465	-3769.457843
1334.7852465_-3869.457843	1334.7852465	-3869.457843
1334.7852465_-3969.457843	1334.7852465	-3969.457843
1334.7852465_-4069.457843	1334.7852465	-4069.457843
1334.7852465_-4169.457843	1334.7852465	-4169.457843
1334.7852465_-4269.457843	1334.7852465	-4269.457843
1434.7852465_-2769.457843	1434.7852465	-2769.457843
1434.7852465_-2869.457843	1434.7852465	-2869.457843
1434.7852465_-2969.457843	1434.7852465	-2969.457843
1434.7852465_-3069.457843	1434.7852465	-3069.457843
1434.7852465_-3169.457843	1434.7852465	-3169.457843
1434.7852465_-3269.457843	1434.7852465	-3269.457843
1434.7852465_-3369.457843	1434.7852465	-3369.457843
1434.7852465_-3469.457843	1434.7852465	-3469.457843
1434.7852465_-3569.457843	1434.7852465	-3569.457843
1434.7852465_-3669.457843	1434.7852465	-3669.457843
1434.7852465_-3769.457843	1434.7852465	-3769.457843
1434.7852465_-3869.457843	1434.7852465	-3869.457843
1434.7852465_-3969.457843	1434.7852465	-3969.457843
1434.7852465_-4069.457843	1434.7852465	-4069.457843
1434.7852465_-4169.457843	1434.7852465	-4169.457843
1434.7852465_-4269.457843	1434.7852465	-4269.457843
1534.7852465_-2769.457843	1534.7852465	-2769.457843
1534.7852465_-2869.457843	1534.7852465	-2869.457843
1534.7852465_-2969.457843	1534.7852465	-2969.457843
1534.7852465_-3069.457843	1534.7852465	-3069.457843
1534.7852465_-3169.457843	1534.7852465	-3169.457843
1534.7852465_-3269.457843	1534.7852465	-3269.457843
1534.7852465_-3369.457843	1534.7852465	-3369.457843
1534.7852465_-3469.457843	1534.7852465	-3469.457843
1534.7852465_-3569.457843	1534.7852465	-3569.457843
1534.7852465_-3669.457843	1534.7852465	-3669.457843
1534.7852465_-3769.457843	1534.7852465	-3769.457843
1534.7852465_-3869.457843	1534.7852465	-3869.457843
1534.7852465_-3969.457843	1534.7852465	-3969.457843
1534.7852465_-4069.457843	1534.7852465	-4069.457843
1534.7852465_-4169.457843	1534.7852465	-4169.457843
1534.7852465_-4269.457843	1534.7852465	-4269.457843
1634.7852465_-2769.457843	1634.7852465	-2769.457843
1634.7852465_-2869.457843	1634.7852465	-2869.457843
1634.7852465_-2969.457843	1634.7852465	-2969.457843
1634.7852465_-3069.457843	1634.7852465	-3069.457843
1634.7852465_-3169.457843	1634.7852465	-3169.457843
1634.7852465_-3269.457843	1634.7852465	-3269.457843
1634.7852465_-3369.457843	1634.7852465	-3369.457843
1634.7852465_-3469.457843	1634.7852465	-3469.457843
1634.7852465_-3569.457843	1634.7852465	-3569.457843
1634.7852465_-3669.457843	1634.7852465	-3669.457843
1634.7852465_-3769.457843	1634.7852465	-3769.457843
1634.7852465_-3869.457843	1634.7852465	-3869.457843
1634.7852465_-3969.457843	1634.7852465	-3969.457843
1634.7852465_-4069.457843	1634.7852465	-4069.457843
1634.7852465_-4169.457843	1634.7852465	-4169.457843
1634.7852465_-4269.457843	1634.7852465	-4269.457843
1734.7852465_-2769.457843	1734.7852465	-2769.457843
1734.7852465_-2869.457843	1734.7852465	-2869.457843
1734.7852465_-2969.457843	1734.7852465	-2969.457843
1734.7852465_-3069.457843	1734.7852465	-3069.457843
1734.7852465_-3169.457843	1734.7852465	-3169.457843
1734.7852465_-3269.457843	1734.7852465	-3269.457843
1734.7852465_-3369.457843	1734.7852465	-3369.457843
1734.7852465_-3469.457843	1734.7852465	-3469.457843
1734.7852465_-3569.457843	1734.7852465	-3569.457843
1734.7852465_-3669.457843	1734.7852465	-3669.457843
1734.7852465_-3769.457843	1734.7852465	-3769.457843
1734.7852465_-3869.457843	1734.7852465	-3869.457843
1734.7852465_-3969.457843	1734.7852465	-3969.457843
1734.7852465_-4069.457843	1734.7852465	-4069.457843
1734.7852465_-4169.457843	1734.7852465	-4169.457843
1734.7852465_-4269.457843	1734.7852465	-4269.457843
1834.7852465_-2769.457843	1834.7852465	-2769.457843
1834.7852465_-2869.457843	1834.7852465	-2869.457843
1834.7852465_-2969.457843	1834.7852465	-2969.457843
1834.7852465_-3069.457843	1834.7852465	-3069.457843
1834.7852465_-3169.457843	1834.7852465	-3169.457843
1834.7852465_-3269.457843	1834.7852465	-3269.457843
1834.7852465_-3369.457843	1834.7852465	-3369.457843
1834.7852465_-3469.457843	1834.7852465	-3469.457843
1834.7852465_-3569.457843	1834.7852465	-3569.457843
1834.7852465_-3669.457843	1834.7852465	-3669.457843
1834.7852465_-3769.457843	1834.7852465	-3769.457843
1834.7852465_-3869.457843	1834.7852465	-3869.457843
1834.7852465_-3969.457843	1834.7852465	-3969.457843
1834.7852465_-4069.457843	1834.7852465	-4069.457843
1834.7852465_-4169.457843	1834.7852465	-4169.457843
1834.7852465_-4269.457843	1834.7852465	-4269.457843
1934.7852465_-2769.457843	1934.7852465	-2769.457843
1934.7852465_-2869.457843	1934.7852465	-2869.457843
1934.7852465_-2969.457843	1934.7852465	-2969.457843
1934.7852465_-3069.457843	1934.7852465	-3069.457843
1934.7852465_-3169.457843	1934.7852465	-3169.457843
1934.7852465_-3269.457843	1934.7852465	-3269.457843
1934.7852465_-3369.457843	1934.7852465	-3369.457843
1934.7852465_-3469.457843	1934.7852465	-3469.457843
1934.7852465_-3569.457843	1934.7852465	-3569.457843
1934.7852465_-3669.457843	1934.7852465	-3669.457843
1934.7852465_-3769.457843	1934.7852465	-3769.457843
1934.7852465_-3869.457843	1934.7852465	-3869.457843
1934.7852465_-3969.457843	1934.7852465	-3969.457843
1934.7852465_-4069.457843	1934.7852465	-4069.457843
1934.7852465_-4169.457843	1934.7852465	-4169.457843
1934.7852465_-4269.457843	1934.7852465	-4269.457843
2034.7852465_-2769.457843	2034.7852465	-2769.457843
2034.7852465_-2869.457843	2034.7852465	-2869.457843
2034.7852465_-2969.457843	2034.7852465	-2969.457843
2034.7852465_-3069.457843	2034.7852465	-3069.457843
2034.7852465_-3169.457843	2034.7852465	-3169.457843
2034.7852465_-3269.457843	2034.7852465	-3269.457843
2034.7852465_-3369.457843	2034.7852465	-3369.457843
2034.7852465_-3469.457843	2034.7852465	-3469.457843
2034.7852465_-3569.457843	2034.7852465	-3569.457843
2034.7852465_-3669.457843	2034.7852465	-3669.457843
2034.7852465_-3769.457843	2034.7852465	-3769.457843
2034.7852465_-3869.457843	2034.7852465	-3869.457843
2034.7852465_-3969.457843	2034.7852465	-3969.457843
2034.7852465_-4069.457843	2034.7852465	-4069.457843
2034.7852465_-4169.457843	2034.7852465	-4169.457843
2034.7852465_-4269.457843	2034.7852465	-4269.457843
2134.7852465_-2769.457843	2134.7852465	-2769.457843
2134.7852465_-2869.457843	2134.7852465	-2869.457843
2134.7852465_-2969.457843	2134.7852465	-2969.457843
2134.7852465_-3069.457843	2134.7852465	-3069.457843
2134.7852465_-3169.457843	2134.7852465	-3169.457843
2134.7852465_-3269.457843	2134.7852465	-3269.457843
2134.7852465_-3369.457843	2134.7852465	-3369.457843
2134.7852465_-3469.457843	2134.7852465	-3469.457843
2134.7852465_-3569.457843	2134.7852465	-3569.457843
2134.7852465_-3669.457843	2134.7852465	-3669.457843
2134.7852465_-3769.457843	2134.7852465	-3769.457843
2134.7852465_-3869.457843	2134.7852465	-3869.457843
2134.7852465_-3969.457843	2134.7852465	-3969.457843
2134.7852465_-4069.457843	2134.7852465	-4069.457843
2134.7852465_-4169.457843	2134.7852465	-4169.457843
2134.7852465_-4269.457843	2134.7852465	-4269.457843
2234.7852465_-2769.457843	2234.7852465	-2769.457843
2234.7852465_-2869.457843	2234.7852465	-2869.457843
2234.7852465_-2969.457843	2234.7852465	-2969.457843
2234.7852465_-3069.457843	2234.7852465	-3069.457843
2234.7852465_-3169.457843	2234.7852465	-3169.457843
2234.7852465_-3269.457843	2234.7852465	-3269.457843
2234.7852465_-3369.457843	2234.7852465	-3369.457843
2234.7852465_-3469.457843	2234.7852465	-3469.457843
2234.7852465_-3569.457843	2234.7852465	-3569.457843
2234.7852465_-3669.457843	2234.7852465	-3669.457843
2234.7852465_-3769.457843	2234.7852465	-3769.457843
2234.7852465_-3869.457843	2234.7852465	-3869.457843
2234.7852465_-3969.457843	2234.7852465	-3969.457843
2234.7852465_-4069.457843	2234.7852465	-4069.457843
2234.7852465_-4169.457843	2234.7852465	-4169.457843
2234.7852465_-4269.457843	2234.7852465	-4269.457843
2334.7852465_-2769.457843	2334.7852465	-2769.457843
2334.7852465_-2869.457843	2334.7852465	-2869.457843
2334.7852465_-2969.457843	2334.7852465	-2969.457843
2334.7852465_-3069.457843	2334.7852465	-3069.457843
2334.7852465_-3169.457843	2334.7852465	-3169.457843
2334.7852465_-3269.457843	2334.7852465	-3269.457843
2334.7852465_-3369.457843	2334.7852465	-3369.457843
2334.7852465_-3469.457843	2334.7852465	-3469.457843
2334.7852465_-3569.457843	2334.7852465	-3569.457843
2334.7852465_-3669.457843	2334.7852465	-3669.457843
2334.7852465_-3769.457843	2334.7852465	-3769.457843
2334.7852465_-3869.457843	2334.7852465	-3869.457843
2334.7852465_-3969.457843	2334.7852465	-3969.457843
2334.7852465_-4069.457843	2334.7852465	-4069.457843
2334.7852465_-4169.457843	2334.7852465	-4169.457843
2334.7852465_-4269.457843	2334.7852465	-4269.457843
2434.7852465_-2769.457843	2434.7852465	-2769.457843
2434.7852465_-2869.457843	2434.7852465	-2869.457843
2434.7852465_-2969.457843	2434.7852465	-2969.457843
2434.7852465_-3069.457843	2434.7852465	-3069.457843
2434.7852465_-3169.457843	2434.7852465	-3169.457843
2434.7852465_-3269.457843	2434.7852465	-3269.457843
2434.7852465_-3369.457843	2434.7852465	-3369.457843
2434.7852465_-3469.457843	2434.7852465	-3469.457843
2434.7852465_-3569.457843	2434.7852465	-3569.457843
2434.7852465_-3669.457843	2434.7852465	-3669.457843
2434.7852465_-3769.457843	2434.7852465	-3769.457843
2434.7852465_-3869.457843	2434.7852465	-3869.457843
2434.7852465_-3969.457843	2434.7852465	-3969.457843
2434.7852465_-4069.457843	2434.7852465	-4069.457843
2434.7852465_-4169.457843	2434.7852465	-4169.457843
2434.7852465_-4269.457843	2434.7852465	-4269.457843
2534.7852465_-2769.457843	2534.7852465	-2769.457843
2534.7852465_-2869.457843	2534.7852465	-2869.457843
2534.7852465_-2969.457843	2534.7852465	-2969.457843
2534.7852465_-3069.457843	2534.7852465	-3069.457843
2534.7852465_-3169.457843	2534.7852465	-3169.457843
2534.7852465_-3269.457843	2534.7852465	-3269.457843
2534.7852465_-3369.457843	2534.7852465	-3369.457843
2534.7852465_-3469.457843	2534.7852465	-3469.457843
2534.7852465_-3569.457843	2534.7852465	-3569.457843
2534.7852465_-3669.457843	2534.7852465	-3669.457843
2534.7852465_-3769.457843	2534.7852465	-3769.457843
2534.7852465_-3869.457843	2534.7852465	-3869.457843
2534.7852465_-3969.457843	2534.7852465	-3969.457843
2534.7852465_-4069.457843	2534.7852465	-4069.457843
2534.7852465_-4169.457843	2534.7852465	-4169.457843
2534.7852465_-4269.457843	2534.7852465	-4269.457843
-1471.530357_-2368.451439	-1471.530357	-2368.451439
-1471.530357_-2468.451439	-1471.530357	-2468.451439
-1471.530357_-2568.451439	-1471.530357	-2568.451439
-1471.530357_-2668.451439	-1471.530357	-2668.451439
-1471.530357_-2768.451439	-1471.530357	-2768.451439
-1471.530357_-2868.451439	-1471.530357	-2868.451439
-1471.530357_-2968.451439	-1471.530357	-2968.451439
-1471.530357_-3068.451439	-1471.530357	-3068.451439
-1471.530357_-3168.451439	-1471.530357	-3168.451439
-1471.530357_-3268.451439	-1471.530357	-3268.451439
-1471.530357_-3368.451439	-1471.530357	-3368.451439
-1471.530357_-3468.451439	-1471.530357	-3468.451439
-1471.530357_-3568.451439	-1471.530357	-3568.451439
-1471.530357_-3668.451439	-1471.530357	-3668.451439
-1471.530357_-3768.451439	-1471.530357	-3768.451439
-1471.530357_-3868.451439	-1471.530357	-3868.451439
-1571.530357_-2368.451439	-1571.530357	-2368.451439
-1571.530357_-2468.451439	-1571.530357	-2468.451439
-1571.530357_-2568.451439	-1571.530357	-2568.451439
-1571.530357_-2668.451439	-1571.530357	-2668.451439
-1571.530357_-2768.451439	-1571.530357	-2768.451439
-1571.530357_-2868.451439	-1571.530357	-2868.451439
-1571.530357_-2968.451439	-1571.530357	-2968.451439
-1571.530357_-3068.451439	-1571.530357	-3068.451439
-1571.530357_-3168.451439	-1571.530357	-3168.451439
-1571.530357_-3268.451439	-1571.530357	-3268.451439
-1571.530357_-3368.451439	-1571.530357	-3368.451439
-1571.530357_-3468.451439	-1571.530357	-3468.451439
-1571.530357_-3568.451439	-1571.530357	-3568.451439
-1571.530357_-3668.451439	-1571.530357	-3668.451439
-1571.530357_-3768.451439	-1571.530357	-3768.451439
-1571.530357_-3868.451439	-1571.530357	-3868.451439
-1671.530357_-2368.451439	-1671.530357	-2368.451439
-1671.530357_-2468.451439	-1671.530357	-2468.451439
-1671.530357_-2568.451439	-1671.530357	-2568.451439
-1671.530357_-2668.451439	-1671.530357	-2668.451439
-1671.530357_-2768.451439	-1671.530357	-2768.451439
-1671.530357_-2868.451439	-1671.530357	-2868.451439
-1671.530357_-2968.451439	-1671.530357	-2968.451439
-1671.530357_-3068.451439	-1671.530357	-3068.451439
-1671.530357_-3168.451439	-1671.530357	-3168.451439
-1671.530357_-3268.451439	-1671.530357	-3268.451439
-1671.530357_-3368.451439	-1671.530357	-3368.451439
-1671.530357_-3468.451439	-1671.530357	-3468.451439
-1671.530357_-3568.451439	-1671.530357	-3568.451439
-1671.530357_-3668.451439	-1671.530357	-3668.451439
-1671.530357_-3768.451439	-1671.530357	-3768.451439
-1671.530357_-3868.451439	-1671.530357	-3868.451439
-1771.530357_-2368.451439	-1771.530357	-2368.451439
-1771.530357_-2468.451439	-1771.530357	-2468.451439
-1771.530357_-2568.451439	-1771.530357	-2568.451439
-1771.530357_-2668.451439	-1771.530357	-2668.451439
-1771.530357_-2768.451439	-1771.530357	-2768.451439
-1771.530357_-2868.451439	-1771.530357	-2868.451439
-1771.530357_-2968.451439	-1771.530357	-2968.451439
-1771.530357_-3068.451439	-1771.530357	-3068.451439
-1771.530357_-3168.451439	-1771.530357	-3168.451439
-1771.530357_-3268.451439	-1771.530357	-3268.451439
-1771.530357_-3368.451439	-1771.530357	-3368.451439
-1771.530357_-3468.451439	-1771.530357	-3468.451439
-1771.530357_-3568.451439	-1771.530357	-3568.451439
-1771.530357_-3668.451439	-1771.530357	-3668.451439
-1771.530357_-3768.451439	-1771.530357	-3768.451439
-1771.530357_-3868.451439	-1771.530357	-3868.451439
-1871.530357_-2368.451439	-1871.530357	-2368.451439
-1871.530357_-2468.451439	-1871.530357	-2468.451439
-1871.530357_-2568.451439	-1871.530357	-2568.451439
-1871.530357_-2668.451439	-1871.530357	-2668.451439
-1871.530357_-2768.451439	-1871.530357	-2768.451439
-1871.530357_-2868.451439	-1871.530357	-2868.451439
-1871.530357_-2968.451439	-1871.530357	-2968.451439
-1871.530357_-3068.451439	-1871.530357	-3068.451439
-1871.530357_-3168.451439	-1871.530357	-3168.451439
-1871.530357_-3268.451439	-1871.530357	-3268.451439
-1871.530357_-3368.451439	-1871.530357	-3368.451439
-1871.530357_-3468.451439	-1871.530357	-3468.451439
-1871.530357_-3568.451439	-1871.530357	-3568.451439
-1871.530357_-3668.451439	-1871.530357	-3668.451439
-1871.530357_-3768.451439	-1871.530357	-3768.451439
-1871.530357_-3868.451439	-1871.530357	-3868.451439
-1971.530357_-2368.451439	-1971.530357	-2368.451439
-1971.530357_-2468.451439	-1971.530357	-2468.451439
-1971.530357_-2568.451439	-1971.530357	-2568.451439
-1971.530357_-2668.451439	-1971.530357	-2668.451439
-1971.530357_-2768.451439	-1971.530357	-2768.451439
-1971.530357_-2868.451439	-1971.530357	-2868.451439
-1971.530357_-2968.451439	-1971.530357	-2968.451439
-1971.530357_-3068.451439	-1971.530357	-3068.451439
-1971.530357_-3168.451439	-1971.530357	-3168.451439
-1971.530357_-3268.451439	-1971.530357	-3268.451439
-1971.530357_-3368.451439	-1971.530357	-3368.451439
-1971.530357_-3468.451439	-1971.530357	-3468.451439
-1971.530357_-3568.451439	-1971.530357	-3568.451439
-1971.530357_-3668.451439	-1971.530357	-3668.451439
-1971.530357_-3768.451439	-1971.530357	-3768.451439
-1971.530357_-3868.451439	-1971.530357	-3868.451439
-2071.530357_-2368.451439	-2071.530357	-2368.451439
-2071.530357_-2468.451439	-2071.530357	-2468.451439
-2071.530357_-2568.451439	-2071.530357	-2568.451439
-2071.530357_-2668.451439	-2071.530357	-2668.451439
-2071.530357_-2768.451439	-2071.530357	-2768.451439
-2071.530357_-2868.451439	-2071.530357	-2868.451439
-2071.530357_-2968.451439	-2071.530357	-2968.451439
-2071.530357_-3068.451439	-2071.530357	-3068.451439
-2071.530357_-3168.451439	-2071.530357	-3168.451439
-2071.530357_-3268.451439	-2071.530357	-3268.451439
-2071.530357_-3368.451439	-2071.530357	-3368.451439
-2071.530357_-3468.451439	-2071.530357	-3468.451439
-2071.530357_-3568.451439	-2071.530357	-3568.451439
-2071.530357_-3668.451439	-2071.530357	-3668.451439
-2071.530357_-3768.451439	-2071.530357	-3768.451439
-2071.530357_-3868.451439	-2071.530357	-3868.451439
-2171.530357_-2368.451439	-2171.530357	-2368.451439
-2171.530357_-2468.451439	-2171.530357	-2468.451439
-2171.530357_-2568.451439	-2171.530357	-2568.451439
-2171.530357_-2668.451439	-2171.530357	-2668.451439
-2171.530357_-2768.451439	-2171.530357	-2768.451439
-2171.530357_-2868.451439	-2171.530357	-2868.451439
-2171.530357_-2968.451439	-2171.530357	-2968.451439
-2171.530357_-3068.451439	-2171.530357	-3068.451439
-2171.530357_-3168.451439	-2171.530357	-3168.451439
-2171.530357_-3268.451439	-2171.530357	-3268.451439
-2171.530357_-3368.451439	-2171.530357	-3368.451439
-2171.530357_-3468.451439	-2171.530357	-3468.451439
-2171.530357_-3568.451439	-2171.530357	-3568.451439
-2171.530357_-3668.451439	-2171.530357	-3668.451439
-2171.530357_-3768.451439	-2171.530357	-3768.451439
-2171.530357_-3868.451439	-2171.530357	-3868.451439
-2271.530357_-2368.451439	-2271.530357	-2368.451439
-2271.530357_-2468.451439	-2271.530357	-2468.451439
-2271.530357_-2568.451439	-2271.530357	-2568.451439
-2271.530357_-2668.451439	-2271.530357	-2668.451439
-2271.530357_-2768.451439	-2271.530357	-2768.451439
-2271.530357_-2868.451439	-2271.530357	-2868.451439
-2271.530357_-2968.451439	-2271.530357	-2968.451439
-2271.530357_-3068.451439	-2271.530357	-3068.451439
-2271.530357_-3168.451439	-2271.530357	-3168.451439
-2271.530357_-3268.451439	-2271.530357	-3268.451439
-2271.530357_-3368.451439	-2271.530357	-3368.451439
-2271.530357_-3468.451439	-2271.530357	-3468.451439
-2271.530357_-3568.451439	-2271.530357	-3568.451439
-2271.530357_-3668.451439	-2271.530357	-3668.451439
-2271.530357_-3768.451439	-2271.530357	-3768.451439
-2271.530357_-3868.451439	-2271.530357	-3868.451439
-2371.530357_-2368.451439	-2371.530357	-2368.451439
-2371.530357_-2468.451439	-2371.530357	-2468.451439
-2371.530357_-2568.451439	-2371.530357	-2568.451439
-2371.530357_-2668.451439	-2371.530357	-2668.451439
-2371.530357_-2768.451439	-2371.530357	-2768.451439
-2371.530357_-2868.451439	-2371.530357	-2868.451439
-2371.530357_-2968.451439	-2371.530357	-2968.451439
-2371.530357_-3068.451439	-2371.530357	-3068.451439
-2371.530357_-3168.451439	-2371.530357	-3168.451439
-2371.530357_-3268.451439	-2371.530357	-3268.451439
-2371.530357_-3368.451439	-2371.530357	-3368.451439
-2371.530357_-3468.451439	-2371.530357	-3468.451439
-2371.530357_-3568.451439	-2371.530357	-3568.451439
-2371.530357_-3668.451439	-2371.530357	-3668.451439
-2371.530357_-3768.451439	-2371.530357	-3768.451439
-2371.530357_-3868.451439	-2371.530357	-3868.451439
-2471.530357_-2368.451439	-2471.530357	-2368.451439
-2471.530357_-2468.451439	-2471.530357	-2468.451439
-2471.530357_-2568.451439	-2471.530357	-2568.451439
-2471.530357_-2668.451439	-2471.530357	-2668.451439
-2471.530357_-2768.451439	-2471.530357	-2768.451439
-2471.530357_-2868.451439	-2471.530357	-2868.451439
-2471.530357_-2968.451439	-2471.530357	-2968.451439
-2471.530357_-3068.451439	-2471.530357	-3068.451439
-2471.530357_-3168.451439	-2471.530357	-3168.451439
-2471.530357_-3268.451439	-2471.530357	-3268.451439
-2471.530357_-3368.451439	-2471.530357	-3368.451439
-2471.530357_-3468.451439	-2471.530357	-3468.451439
-2471.530357_-3568.451439	-2471.530357	-3568.451439
-2471.530357_-3668.451439	-2471.530357	-3668.451439
-2471.530357_-3768.451439	-2471.530357	-3768.451439
-2471.530357_-3868.451439	-2471.530357	-3868.451439
-2571.530357_-2368.451439	-2571.530357	-2368.451439
-2571.530357_-2468.451439	-2571.530357	-2468.451439
-2571.530357_-2568.451439	-2571.530357	-2568.451439
-2571.530357_-2668.451439	-2571.530357	-2668.451439
-2571.530357_-2768.451439	-2571.530357	-2768.451439
-2571.530357_-2868.451439	-2571.530357	-2868.451439
-2571.530357_-2968.451439	-2571.530357	-2968.451439
-2571.530357_-3068.451439	-2571.530357	-3068.451439
-2571.530357_-3168.451439	-2571.530357	-3168.451439
-2571.530357_-3268.451439	-2571.530357	-3268.451439
-2571.530357_-3368.451439	-2571.530357	-3368.451439
-2571.530357_-3468.451439	-2571.530357	-3468.451439
-2571.530357_-3568.451439	-2571.530357	-3568.451439
-2571.530357_-3668.451439	-2571.530357	-3668.451439
-2571.530357_-3768.451439	-2571.530357	-3768.451439
-2571.530357_-3868.451439	-2571.530357	-3868.451439
-2671.530357_-2368.451439	-2671.530357	-2368.451439
-2671.530357_-2468.451439	-2671.530357	-2468.451439
-2671.530357_-2568.451439	-2671.530357	-2568.451439
-2671.530357_-2668.451439	-2671.530357	-2668.451439
-2671.530357_-2768.451439	-2671.530357	-2768.451439
-2671.530357_-2868.451439	-2671.530357	-2868.451439
-2671.530357_-2968.451439	-2671.530357	-2968.451439
-2671.530357_-3068.451439	-2671.530357	-3068.451439
-2671.530357_-3168.451439	-2671.530357	-3168.451439
-2671.530357_-3268.451439	-2671.530357	-3268.451439
-2671.530357_-3368.451439	-2671.530357	-3368.451439
-2671.530357_-3468.451439	-2671.530357	-3468.451439
-2671.530357_-3568.451439	-2671.530357	-3568.451439
-2671.530357_-3668.451439	-2671.530357	-3668.451439
-2671.530357_-3768.451439	-2671.530357	-3768.451439
[truncated: 1,073 more rows]
