# Supplementary material for: Spatially informed reference-free cell-type deconvolution for spatial transcriptomics with SpatialCD
Source: Genome Res. 2026 Jul;36(7):1455–65. doi: 10.1101/gr.281829.125 (PMC13322189; doi:10.1101/gr.281829.125)
Supplement: Supplement 1 [file Supplemental_Code.zip › SpatialCD-main/example/mob.ipynb]

# %% [code]
import pandas as pd
import os
import logging


# %% [code]
from spatialcd.lda.model import train
from spatialcd.spatial.graph_construction import *
from spatialcd.utils.function import * 

# %% [code]
logging.basicConfig(level=logging.INFO, format="%(asctime)s - %(levelname)s - %(message)s")
PATH_TO_MODELS = '/Users/phuong/Library/CloudStorage/OneDrive-MichiganStateUniversity/Projects/spatialDC/example/output/mob/'
os.makedirs(PATH_TO_MODELS, exist_ok=True)

# %% [code]
PATH_TO_DATA = '/Users/phuong/Library/CloudStorage/OneDrive-MichiganStateUniversity/Projects/spatialDC/data/'
sample_name = 'MOB'
corpus, pos = load_single_sample(PATH_TO_DATA, sample_id=sample_name, corpus_file='mob_corpus.csv', pos_file='mob_pos.csv')

n_neighbors = 4
knn_graph_matrix = knn_graph_single_sample(pos, n_neighbors, sample_name)

# %% [code]
n_topics = 12

# %% [code]
model = train(
                corpus=corpus,
                graph_matrices= knn_graph_matrix,
                nu_penalty= 10,
                n_topics=n_topics
                )  

# %% [code]
save_results(model, n_topics, n_neighbors, corpus, PATH_TO_MODELS)
