# Supplementary material for: Spatially informed reference-free cell-type deconvolution for spatial transcriptomics with SpatialCD
Source: Genome Res. 2026 Jul;36(7):1455–65. doi: 10.1101/gr.281829.125 (PMC13322189; doi:10.1101/gr.281829.125)
Supplement: Supplement 1 [file Supplemental_Code.zip › SpatialCD-main/example/output/mob/beta_topics=12_knn=4.csv]

0	1	2	3	4	5	6	7	8	9	10	11	12	13	14	15	16	17	18	19	20	21	22	23	24	25	26	27	28	29	30	31	32	33	34	35	36	37	38	39	40	41	42	43	44	45	46	47	48	49
6.047712042409797	28.509285920322213	7.441061795446245	84.44522758113747	20.200704627492147	0.08333717304220203	0.08333669041750993	82.191780778368	0.08333678142550958	71.9693708817218	249.40424176058178	0.837595923747988	59.83443366131234	4.832175886752107	0.0833371177076635	17.616370975477054	33.428179706598264	249.71361448844337	22.044519933492314	77.35412926453412	2.32922728938196	0.08333684660564875	92.66079457953686	25.45045065260638	21.440666512512177	128.86389948043617	1149.8553184959012	480.72849073901494	1.5215060847420596	11.11302242151846	409.5342399881663	200.67518798922737	52.04312711650086	414.16061126739146	1439.7059619722697	57.754804194035444	0.08333724691915292	87.94030856136779	252.86053463293288	26.802198678862897	0.08333712793468513	2368.804222192541	0.08333749785746805	0.08333664339838968	108.0394072186447	1602.8479475751508	24.454798277141823	93.31617783282893	199.06008247481319	0.08333671519810341
536.3874117989984	78.52614842938738	444.8411102669316	1.9313665888869702	605.6450415505244	581.597186341448	16.759384172802587	1722.6107198871068	0.08333791646792592	2.4713796555561776	0.20853914749731767	775.7069463086721	474.45389982490207	492.498304315106	104.80494553785434	311.36919387800236	233.60973951121917	436.24973949507864	17.047724850206794	586.9355940609604	168.48879847524816	92.94606315915233	773.9481093481174	29.071682667310185	35.382751263496935	1753.5690718789383	5917.743194074415	2564.762334073493	378.33198992197873	511.9707185801666	398.7632506347553	1298.5468826282406	832.6266113025765	410.4757328057961	7082.788714906789	118.45936472404499	563.1685152067862	1688.231452383524	2259.942451201844	140.27997862868312	148.52217889630188	46.30634228168077	29.750102855390075	4.8164973616692315	38.990422299496096	55.34977355450705	85.2393339615922	813.8983052796747	927.0339765548625	6.784804360541456
1.3204933771681173	329.80478564922356	13.97177003038476	0.08333689823402286	0.23952117799516498	0.08333676575341739	114.40724847751659	0.08333718051641276	154.26111765515307	196.80816105911043	17.637192757475834	14.413833559600087	44.536904316352725	11.919491665982163	0.08333640258230865	0.08333732244509942	5.9947238946091055	3478.855518825619	91.15587658950335	12.802813840012089	1.9109180669928891	0.08333585803453344	17.74985854595071	33.312972556186494	289.42130198474206	0.08333714068323893	0.08333712254759548	77.96988155106351	0.0833374885510118	0.08333709845489985	128.79796929342697	5.4575167557566875	43.049871615695636	0.0833372044309892	187.75448295024876	0.08333727580027266	0.08333670593349168	21.40577064235466	49.34554747238447	16.225724977426175	0.08333654597648624	27.921127535120217	309.8781483559158	231.35014059689965	15.58447051395669	0.08333698006040195	27.942786388546434	0.08333706258991812	1.8302929893474498	143.5198076396784
5.9617134932295865	0.08333740384637664	10.536642675980564	0.08333722906859471	0.08333722738723175	0.08333705290614536	0.08333826671020939	0.08333732618969532	0.08333722344320246	39.869400614257906	0.08333719436058523	0.08333733634976921	0.08333749496759878	0.08333755818122505	0.08333565656549835	0.08333744323778304	0.08333697702471514	54.77593438106141	18.08519137726219	0.08333761344502279	0.08333702931303032	7.481730507512619	0.08333707421948118	0.0833364487207933	0.08333641513660058	4.21398223374418	0.08333711937004931	0.08333736832417268	0.0833369058472712	0.0833365809359053	2733.0446572373044	0.08333746208063288	0.08333739443367343	0.08333694381306056	0.0833370134567577	0.08333763189871432	0.08333645673660466	21.84593781319264	37.91018229882353	0.0833369846674994	0.08333664530036722	0.08333699224451935	0.08333698265160076	0.08333610710851487	11.142648304952322	0.08333724125668561	0.08333626547448922	0.08333683089521439	28.287028181053206	0.08333631497086189
0.08333774012293145	0.0833370622717037	0.08333755901798157	0.08333715269043465	0.08333736047532066	0.0833365328629128	0.0833382064459029	0.08333728846209956	0.08333643404266693	0.08333814224346373	0.08333720222233422	0.08333727929790273	0.0833375706369115	0.08333737015711236	0.08333561899952427	0.08333793915990492	0.08333655780510077	1036.5815318750836	0.08333744560801197	0.08333709657235032	0.08333676425687031	0.08333613765085525	0.08333752266233284	0.08333683929174317	0.083336613238216	0.08333731797124216	0.08333707764142875	0.08333732221346887	0.08333692118435006	0.08333698349402996	0.08333691465097202	0.08333750194350628	0.08333725883038672	0.08333703643534453	6.62662569596889	0.08333751978024015	0.0833366226188754	0.08333724954595328	23.145468816786845	0.08333781249772622	0.08333651208825758	0.08333705769193107	0.08333688359955879	0.08333665431465331	0.08333720266160113	0.08333705752860586	0.08333680579313789	0.08333692352592832	0.08333701622860633	0.08333620521037355
105.56434996546787	0.08333690277044645	4.839654851474092	0.08333715033579811	26.93805101077761	77.96172162169532	0.0833381298348444	95.10800781968469	0.08333769299646085	43.298334471750636	0.0833368736532371	100.56874830689787	102.71917919005227	0.08333713184531952	5.5421246111305775	71.26440851860724	0.08333718168772793	205.19018249792313	0.08333699750625799	64.94557208331857	63.610996389579235	0.08333705195142432	77.00202053007614	0.08333703556435931	19.15425980067969	377.8185488444471	705.8662587313971	54.83866616859239	51.88424726702859	197.84737848189508	15.611645201082021	37.97282018076722	68.74091462478863	0.08333728019940015	555.9666368900937	20.026059682329716	97.65918398910306	261.1363874418067	431.76957118420586	0.08333716092634579	30.63707938375696	0.08333714081703261	0.08333714696480501	0.0833368755541718	0.08333710269048203	0.0833373061112116	61.03231903962961	97.86062113087137	81.97751824069714	0.08333754483307958
0.08333333333336752	0.08333333333336698	0.08333333333336713	0.0833333333333678	0.08333333333336791	0.08333333333336612	0.0833333333333654	0.08333333333336734	0.08333333333336759	0.08333333333336815	0.08333333333336793	0.08333333333336757	0.08333333333336762	0.08333333333336834	0.08333333333336426	0.08333333333336866	0.08333333333336777	0.08333333333336707	0.08333333333336579	0.08333333333336708	0.08333333333336838	0.08333333333336435	0.08333333333336788	0.08333333333336618	0.0833333333333697	0.08333333333336758	0.08333333333336726	0.08333333333336783	0.08333333333336738	0.08333333333336718	0.08333333333336768	0.0833333333333675	0.08333333333336777	0.0833333333333669	0.08333333333336757	0.08333333333336766	0.08333333333336643	0.08333333333336743	0.08333333333336791	0.08333333333336843	0.08333333333336497	0.08333333333336704	0.08333333333337008	0.08333333333336598	0.08333333333336713	0.08333333333336637	0.08333333333336838	0.08333333333336622	0.08333333333336772	0.08333333333336482
175.12329326374922	0.08333706240974925	33.91165559064058	0.0833374165807336	115.56166191680768	91.97628397774285	0.0833375058624194	107.60776890391061	6.905517600997219	0.0833376261606606	0.08333728298533559	13.889522830013256	73.28693064056988	0.08333665433859926	61.254597149391635	0.08333657069392408	0.08333697900300292	0.08333732740019101	0.08333660404472461	79.19916774867399	48.58679026141545	31.034702151728055	100.74105361562279	0.08333641491720073	0.08333681512975881	202.38317404342638	50.74802322812202	185.8616487895054	122.47847146949768	217.9437703000012	0.08333721167486534	166.38746792118056	122.10876291331606	51.77478887451404	651.7796739457181	111.47930517076065	177.5309122148969	329.3373936658891	550.9423845428913	154.50781773388914	3.0907168307858157	0.08333680900297072	0.08333715827032644	0.08333782955085374	0.08333713247364614	0.08333735311504967	93.72292974123464	96.26523492976833	110.53213150227208	7.945364657266352
3.5101542742085323	4.343376310058415	0.08333705431441141	98.91527779289176	0.8406677283964895	0.0833371756632453	0.08333689712106843	1.7280360891265985	0.08333758526040458	0.08333669349814057	0.08333614205823098	0.08333716878595507	0.08333720094035564	0.08333753520853628	24.731647579058524	0.0833369287470784	25.53708120793528	0.0833370219337283	0.08333619382249813	10.528336319109373	5.304338897977096	0.08333752934330803	59.30769404972696	8.337328782128116	0.08333642340226452	178.21678032457837	822.9321110740251	0.9592152387867996	0.08333698741239011	4.757045638430662	0.08333727019963125	9.090893021242813	0.08333693043276544	301.26954835000953	380.1530450289605	24.24735512729438	66.20610409589474	20.688398657322516	0.08333696289339165	0.08333740005454048	0.08333683644302142	0.08333721357952234	0.0833374154191703	0.0833361207576512	0.08333623841667243	667.7771960687111	0.08333738362626171	13.625630418259462	9.67150893246653	0.08333741926051275
0.08333333333336752	0.08333333333336698	0.08333333333336713	0.0833333333333678	0.08333333333336791	0.08333333333336612	0.0833333333333654	0.08333333333336734	0.08333333333336759	0.08333333333336815	0.08333333333336793	0.08333333333336757	0.08333333333336762	0.08333333333336834	0.08333333333336426	0.08333333333336866	0.08333333333336777	0.08333333333336707	0.08333333333336579	0.08333333333336708	0.08333333333336838	0.08333333333336435	0.08333333333336788	0.08333333333336618	0.0833333333333697	0.08333333333336758	0.08333333333336726	0.08333333333336783	0.08333333333336738	0.08333333333336718	0.08333333333336768	0.0833333333333675	0.08333333333336777	0.0833333333333669	0.08333333333336757	0.08333333333336766	0.08333333333336643	0.08333333333336743	0.08333333333336791	0.08333333333336843	0.08333333333336497	0.08333333333336704	0.08333333333337008	0.08333333333336598	0.08333333333336713	0.08333333333336637	0.08333333333336838	0.08333333333336622	0.08333333333336772	0.08333333333336482
33.75153023958435	0.08333740139423895	0.08333705474263911	43.40021888061237	38.96560242302827	0.0833372407293005	0.0833371863286732	154.5462848182808	0.08333732733077212	0.0833370065963079	0.08333683642674448	0.08333728951063324	0.08333740250614151	0.08333750702066844	0.0833367714629165	0.08333721464197683	0.08333737486292367	0.08333703852794784	0.083336919945977	28.562600560858904	0.08333708321228449	0.08333754116914861	90.70652140643408	0.08333635855157245	0.08333762870105925	0.08333725938634941	1.887449202894473	14.889453606975728	8.042653621763035	0.08333725996765026	7.546558349279402	10.778024707033962	0.08333712038586281	42.542501989495726	63.84542946990039	0.0833374781735201	232.93066024298182	77.28598522555232	497.9271831898839	0.08333760923633607	0.08333698384068608	47.30161891376374	0.08333805196493181	0.08333734204982178	0.0833366968524003	56.870422826571556	0.08333759388014948	2033.865320351663	28.750529380837886	0.08333608210636573
0.0833371383190289	69.23305119157423	63.04142645432512	18.724556642818676	90.27540831037331	33.79811945141592	0.08333780021661984	153.7907232416123	0.0833371161351634	0.08333718236128103	0.0833381359966982	0.0833373303825294	44.66863603101755	0.08333770866531022	0.08333688850802361	0.08333654224727208	29.846923942512795	74.21680038218852	0.0833364218685223	2.338444745772897	93.35225307588057	36.87081655011326	42.55060666091104	87.24421557798277	16.01766987622012	68.51786480964729	94.55096720694345	125.65696847528928	122.24111666525246	59.86804998839386	47.28500123271851	170.7578651657844	39.93069705629814	6.2768015811726405	806.1294254598519	56.53309452913955	64.00461055138874	51.8783616927027	201.9066730306123	106.60092634701364	0.08333757083149844	0.08333719681863289	22.62172098522358	0.08333780195567625	182.65970062311496	2.5713073702466893	85.10781787633901	48.75203257318205	126.60692806067948	0.08333639419307248
[truncated: 205 more columns]
