# Supplementary material for: Spatially informed reference-free cell-type deconvolution for spatial transcriptomics with SpatialCD
Source: Genome Res. 2026 Jul;36(7):1455–65. doi: 10.1101/gr.281829.125 (PMC13322189; doi:10.1101/gr.281829.125)
Supplement: Supplement 1 [file Supplemental_Code.zip › SpatialCD-main/example/output/mob/gamma_topics=12_knn=4.csv]

	0	1	2	3	4	5	6	7	8	9	10	11
('MOB', 'ACAACTATGGGTTGGCGG')	0.25479300661261384	0.454582786693857	0.045358166097541924	0.00569024037173861	0.010051145867104427	8.131699269672649e-05	7.432642634484797e-05	0.0001439523774296727	0.09220166635257064	7.432642634484797e-05	0.06448230533749899	0.07246676044425863
('MOB', 'ACACAGATCCTGTTCTGA')	0.09491401099402309	0.21774297717771993	0.5485089102476014	0.03984393460486086	0.008293105224275838	0.010698488873448224	4.8144012640458564e-05	5.4240397541041484e-05	0.003629051885859135	4.8144012640458564e-05	0.037415874693666855	0.03880311787572268
('MOB', 'ACATCACCTGCGCGCTCT')	0.02193266815372216	0.5983731135461315	0.01801590583012062	1.4953084941732752e-05	1.4438502233163674e-05	0.1968085448785072	1.4993961829151947e-05	0.09602003306871057	0.0049643652206842965	1.4993961829151947e-05	0.00906008251094562	0.05476590728034476
('MOB', 'ACATTTAAGGCGCATGAT')	0.031862210881937955	0.5342125785913998	0.021711328907846123	2.871131067300197e-05	0.0039056867527368895	0.05501944501284843	1.7791448796110487e-05	0.26859438816780484	0.01280475864249476	1.7791448796110487e-05	0.000790582144053824	0.0710347266906122
('MOB', 'ACCACTGTAATCTCCCAT')	0.260985243409979	0.30963603290556224	0.045246452806610105	6.81800098692064e-05	0.005678055940662409	0.09600147383537846	5.1658815989640426e-05	7.216380859423625e-05	0.08338757043234933	5.1658815989640426e-05	0.14112363201058392	0.05769787720843174
('MOB', 'ACCAGAGCCGTTGAGCAA')	0.1104269719025098	0.44644783970213703	0.3107988152875823	0.007284141314463045	0.01985955277322187	8.257503472840802e-05	7.735526023295612e-05	9.296308824081557e-05	8.38544802244293e-05	7.735526023295612e-05	8.009334462032519e-05	0.10468848255180603
('MOB', 'ACCCGGCGTAACTAGATA')	0.055460590956692306	0.5169824161390906	0.022456822411296526	2.1140229594659552e-05	2.0797804880646498e-05	0.12665724917786206	2.1336173429015656e-05	0.17870649572267702	2.0408426293678805e-05	2.1336173429015656e-05	2.0328403050462657e-05	0.09961107838170388
('MOB', 'ACCGGAGTAAATTAGCGG')	0.2184573805591809	0.37925840506061553	0.1320902227718219	7.709801364748998e-05	0.016319362363379743	0.02864220486543379	6.936093026601326e-05	0.0886717214342107	0.03821999176322383	6.936093026601326e-05	0.006875123836971097	0.09124976747098291
('MOB', 'ACCTGACAGCGGAAACTT')	0.10408984238902222	0.36846299215652834	0.4831266589914486	5.2209625261010185e-05	0.023333072913801486	5.46669496502905e-05	5.117377330276945e-05	6.151155091584829e-05	5.260488534421485e-05	5.117377330276945e-05	5.2982103915848123e-05	0.020611110887506633
('MOB', 'ACGGAAATCAGTGGTATT')	0.05158527638949973	0.7398208203248394	0.030651563130521295	2.236812816405414e-05	0.003111001611499694	0.035566425951451604	2.2721950865871485e-05	3.173005081407649e-05	0.05621513334131959	2.2721950865871485e-05	0.025333557438658467	0.05761667973150026
('MOB', 'ACGGCCTCGGATTATGAA')	0.04543727545979735	0.6393369317048709	0.019035385156384182	2.4983011497240735e-05	0.0056390613617656035	0.15738100057731272	2.521316251860433e-05	0.11928092862075262	2.4115737775600993e-05	2.521316251860433e-05	2.402116713197936e-05	0.01376587087767478
('MOB', 'ACGTAAGCGGACGCATGA')	0.24068727053973787	0.4316424932472796	0.06670609594932286	0.04730126529194091	6.0607175964832573e-05	6.477919179712393e-05	6.0276157926883854e-05	7.670958620688937e-05	0.06941326519093118	6.0276157926883854e-05	0.13699854187367858	0.006928419637286277
('MOB', 'ACGTAAGGTGATGCGACG')	0.14420122042238442	0.5443465982648591	0.07581880556209712	6.80396035664377e-05	0.010446522383170447	0.02187916160478586	5.1544940955575996e-05	7.199099458038164e-05	0.12688696091714288	5.1544940955575996e-05	0.06115354902302257	0.015024061342479708
('MOB', 'ACGTCGTTATGTGTTACC')	0.19537959306211644	0.49807707085424757	0.025232673802048324	3.065292182748492e-05	3.0760752219435006e-05	0.004632289948620727	3.0383103139240774e-05	3.6521628645773626e-05	0.21448926971401705	3.0383103139240774e-05	0.028807444920505194	0.03322295618947371
('MOB', 'ACTAGTGAATCGCGACAA')	0.3191615791104196	0.41887819507200647	0.060134045399987054	0.02771355851506786	0.0003203567669204914	0.03015595275639172	5.376488677123801e-05	6.463178621959439e-05	0.048845993950961085	5.376488677123801e-05	0.046449353120076135	0.048168803748407485
('MOB', 'ACTCGCTCGGTACCATTG')	0.2047240495204558	0.3244865501599146	0.05265166426184443	0.021462812328689535	0.002201171026176298	0.17623867575097535	6.545301301816296e-05	7.37546513548227e-05	0.07893248755270595	6.545301301816296e-05	0.08308606717615803	0.05601186154568885
('MOB', 'ACTGTTTGAACTAGTCGC')	0.024168202923105318	0.5878930824198207	0.019373256188914667	2.016073410313577e-05	0.00397568080225079	0.10126765966847853	2.0334803840649238e-05	0.14985324072452777	0.009125571927198851	2.0334803840649238e-05	0.004802558577610947	0.09947991642630818
('MOB', 'AGAAGACCGGAATAGCCT')	0.13263631379747537	0.4910727593867503	0.21284645322861495	0.00012144157941555014	0.019944730157341564	0.0001203452872651879	0.00011080487224198311	0.00021590812738915736	0.02078163398832707	0.00011080487224198311	0.018940655740050615	0.10309814896288604
('MOB', 'AGACTTGCGATATACTAT')	0.1902782829174734	0.5519381233561065	0.10698503100201368	5.133657615020481e-05	0.011931442528892685	0.003215244419341803	5.0955975634365786e-05	0.00022736433316258945	5.302541814714053e-05	5.0955975634365786e-05	8.1183850496249e-05	0.13513705364694698
('MOB', 'AGCAACTGTGCGACCATC')	0.16460314722397024	0.43620873333136045	0.2865894420958307	6.431848778603912e-05	0.022402307620694662	0.0013268382756563188	5.7864318859026903e-05	6.961480512287496e-05	5.946287009039944e-05	5.7864318859026903e-05	6.232910727845196e-05	0.08849807754449186
('MOB', 'AGCCACCGTTAGTGTTTG')	0.25427162835575295	0.49079228726847574	0.13218357420382704	0.00011380076394592045	0.01791838879629414	0.00011516107981386873	0.00010339178261317849	0.00012426643922954333	0.0001107825988827931	0.00010339178261317849	0.00012030235834660308	0.10404302457020503
('MOB', 'AGCCCGCGTTTAAGACTG')	0.21790658792969597	0.39644700476479894	0.07908603827535739	8.772871394686038e-05	0.0025654228785663737	7.246806424581429e-05	6.647523531025035e-05	0.00018185015365580659	0.09467498951340061	6.647523531025035e-05	0.07023049092954081	0.13861446830617088
('MOB', 'AGCCTGAACAGCGCTAGC')	0.2661783554008199	0.47211527039615564	0.05787885803436956	0.03509307942381151	0.02199957315295837	7.765505404852064e-05	7.295388595440136e-05	8.771629807635311e-05	0.06562029467733518	7.295388595440136e-05	0.04983052662090415	0.030972763169612057
('MOB', 'AGCTAGATGTTCCGAGCG')	0.05910947034417848	0.3496626203176462	0.02415459710305993	0.0026002020441328326	2.272845538046516e-05	0.03082675152098078	2.357901080232791e-05	0.09954128143548645	0.006747269360840312	2.357901080232791e-05	0.011198805172525073	0.41608911622416483
('MOB', 'AGGACCGTATAGAGCCTA')	0.027644312621569744	0.8144629906042864	0.010954979231208507	2.3052119559992412e-05	2.337650612032685e-05	0.12355916564395955	2.3652248335126446e-05	0.00650843453888671	2.265530046532964e-05	2.3652248335126446e-05	2.290382831797616e-05	0.016730825108955374
('MOB', 'AGGGACGTTAGTGTGCCA')	0.09473140284917878	0.465240066764777	0.03820746419650026	0.006682772704176323	0.01754619127300641	0.1173711261123214	5.5078123678147696e-05	6.621699151277853e-05	0.15519031702720984	5.5078123678147696e-05	0.06527032097117522	0.03958396486278565
('MOB', 'AGGTATGATTACTCGCCT')	0.042622410806925914	0.40380130367833694	0.027134281043939626	0.0053909252099400415	0.005537975708103662	0.0843774235404521	2.349081011902846e-05	0.2022372196608416	0.010161043666566665	2.349081011902846e-05	0.011057703330029587	0.20763273173462582
('MOB', 'AGTCAATATTACGGTATA')	0.2057989344679484	0.42276219299461965	0.07181021753581082	0.008707818433342795	0.02001153388830617	0.05236326951048351	6.2130818384961e-05	7.88882279368979e-05	0.011359024022808587	6.2130818384961e-05	0.12627649940948293	0.08070735987249032
('MOB', 'AGTTCCCGCATAGTGCCG')	6.890245484476636e-05	0.22495193348268874	0.6905513063334829	6.533248490464578e-05	0.012962934738126772	6.494177266777621e-05	6.025756363846458e-05	6.788671304674076e-05	0.04710704815472756	6.025756363846458e-05	0.02392021148225099	0.00011898725598199033
('MOB', 'ATAAAGCAATGGCCGTAC')	0.014621837270395352	0.39678649494494134	0.0234030503457	3.481357224070169e-05	0.008328973454893127	0.05160154139276438	3.5117389824537135e-05	0.16627630323598236	0.024692820225066775	3.5117389824537135e-05	0.012850432589859882	0.3013334981885071
('MOB', 'ATAAGTGCGTGAGCTGGA')	0.020433930896901802	0.8427202604256663	0.022465345361279022	3.4245960371863586e-05	0.003354797796107868	0.07453016316888643	2.8842236063125776e-05	3.250704245670311e-05	0.010770592991147857	2.8842236063125776e-05	0.01975444104103452	0.00584603084402144
('MOB', 'ATACGTATCCATGGAAAT')	0.021418837548694888	0.49832707372175455	0.020025104615460403	0.023165379321819165	0.003713400649828999	0.15880269939043573	2.155898043395348e-05	0.17689292665755643	0.00705773933344622	2.155898043395348e-05	0.03645322303786798	0.054100497762267684
('MOB', 'ATAGGTTGTATGAGACGA')	0.16877376899496516	0.38577075847838743	0.21547495914170578	0.08361507349964639	0.007977965695280302	7.57658405181837e-05	7.018689903137527e-05	9.799715514818148e-05	0.03236455706941369	7.018689903137527e-05	0.028086494338558688	0.07762228598831337
('MOB', 'ATATCGAAGTTTGGGTTT')	0.13761222353226277	0.4255383324618978	0.24628829592765908	0.011569799530096877	0.04215412288873723	7.245385088399433e-05	6.622522157953258e-05	0.00012826273898278057	0.025251719664236602	6.622522157953258e-05	0.02478634772564524	0.08646599123643867
('MOB', 'ATATGGGTGTAACAAGAA')	0.1555159661786032	0.4891116616431452	0.06305872674079441	0.025049541206197592	0.004214467393039409	0.015114798660302717	6.580568962961154e-05	7.413853879576071e-05	0.024070312270470403	6.580568962961154e-05	0.1522961807959317	0.07136259519346043
('MOB', 'ATCCCAGGACTTAGTTCC')	0.10493449490274165	0.4097325643351432	0.06869106349383083	0.02528809514415557	0.022434214222007684	0.030709635973147655	6.423651029268185e-05	7.725231289839673e-05	0.013246314522363585	6.423651029268185e-05	0.20732488359430182	0.11743300847882424
('MOB', 'ATCCCGTGATCGCACCAT')	0.12314603296191574	0.4455130490858115	0.05737766089199378	0.01953849631672492	0.014997939639793408	0.08236534162874878	5.652009800018519e-05	7.194010324031112e-05	0.068175586855932	5.652009800018519e-05	0.09884463089638254	0.08985628142345671
('MOB', 'ATCCGTAACATCTTATCA')	0.07298581874021941	0.29349288463511536	0.5232858670348597	4.5859680816783215e-05	0.021579866061914685	0.00028133236769471834	3.474710063487258e-05	4.8539315239132084e-05	0.008891735379707565	3.474710063487258e-05	0.01161143724764798	0.06770716533551488
('MOB', 'ATGAATGACGGAGGTACT')	0.17975488733574704	0.4643460883655164	0.0635736598418979	0.053955524132634804	0.07765154519913436	4.6772899014214925e-05	4.381626696705655e-05	0.013260462328618036	0.04553137878916557	4.381626696705655e-05	0.008352266477930831	0.09343978209640656
('MOB', 'ATGAATTTAGCGCCCGCT')	0.42327953527427503	0.41232070893757466	0.04746143135205453	0.002853880891564445	4.2677448566320696e-05	0.03420250014631953	4.3782189923075485e-05	0.002891621787399757	0.018127962374423583	4.3782189923075485e-05	4.1714228027371806e-05	0.05869040317994861
('MOB', 'ATGAGGCCGCGACATTCG')	0.09671383359147881	0.593439300766707	0.01067322453940818	2.8202176263425122e-05	0.0011876740130043826	0.03419648829704666	2.5371979031264538e-05	3.0506229685888675e-05	0.18300391836918953	2.5371979031264538e-05	0.04294893450092249	0.037727173558231145
('MOB', 'ATGCGTACCGCGATCTAT')	0.04021737124478923	0.4760184064570148	0.02589064000522684	2.424025581891584e-05	0.0035516867703604994	0.10939716435776302	2.375932328397321e-05	0.25022421611072476	0.005075693866971429	2.375932328397321e-05	0.005477444471205776	0.08407561781355667
('MOB', 'ATGGGCTGAATGTCACAC')	0.05800561902449107	0.3880882736682789	0.028161274542672327	2.082973585407476e-05	0.00697498517564428	0.053927565454618284	2.1159223935174825e-05	0.22027498524016909	0.0026127507327583944	2.1159223935174825e-05	0.005748129238079295	0.236143268739564
('MOB', 'ATGTGTTGGGAATCCCAG')	0.04871579511946994	0.4293003043829513	0.026047846795089483	2.4944196372879824e-05	0.00024926156031487314	0.13191192003568455	2.5173990012329553e-05	0.19594768955788083	2.4078270282295215e-05	2.5173990012329553e-05	2.3983846576395405e-05	0.16770382825535285
('MOB', 'ATGTTCTGCGAATTCGGG')	0.08416521334563516	0.4273325910683934	0.0154963234427731	0.033155901776816384	0.008273375425697713	0.16834998274288823	2.5931946822582054e-05	3.3001920144687235e-05	0.23622539956967897	2.5931946822582054e-05	0.01655360050807305	0.010362746306254125
('MOB', 'ATTAAGTAGCGCACGTTT')	0.1112310261002362	0.3435685804304579	0.43428857999825987	0.049910314853315374	0.015539807191331117	0.000848130059236569	4.564077409263738e-05	0.007425254437198653	0.015509458362832738	4.564077409263738e-05	0.006108228969856036	0.015479338049090402
('MOB', 'ATTAATACGCTCGCGGAC')	0.037464620654092	0.5234840379548117	0.024556146242700742	3.1040958411805526e-05	0.0026907788853428477	0.0007112030849253485	3.0767723788379293e-05	0.28166622355722354	0.017543770480341597	3.0767723788379293e-05	0.018270434795438325	0.09352020793913544
('MOB', 'ATTACTGGTTGTCAGCAG')	0.0824523737626929	0.29913123675583697	0.48417319442892615	0.00761776677983734	0.0277014104420146	0.00011654684451477021	0.00010704530370396183	0.00012868117999518446	0.0069076476886870625	0.00010704530370396183	0.057103028557426876	0.034454022952660326
('MOB', 'ATTAGCTCGTAGTTAGAA')	0.08054256412200261	0.27643326731385937	0.46232142121062836	0.0026922283529616205	0.024721722649674538	0.0037704646302378028	6.475546187439138e-05	7.296862775573828e-05	0.0077705663124308	6.475546187439138e-05	0.056525070839276936	0.08502021501742336
('MOB', 'ATTCGGCGCGATCCAGAG')	0.15430699819166274	0.4806393635657562	0.15298423061258234	0.02360717520775133	0.057122975308348665	0.04748781462963806	7.451410211984307e-05	0.00022196094969419595	0.010185269749692572	7.451410211984307e-05	0.009180326680976384	0.06411485689965794
('MOB', 'CAAACTGGGTAGTCAATG')	0.5335839692982025	0.18624149166336035	0.036470337574907995	3.677494515341992e-05	0.0023720848545337792	0.12079672677126899	3.355393760938894e-05	6.538123972374937e-05	0.059273864463521335	3.355393760938894e-05	0.026582667358599942	0.034509593955508996
('MOB', 'CAACATCGACCCTATTCC')	0.026485355545071042	0.8084832420757506	0.01173149565675265	1.2756550131356979e-05	0.0014319652364225214	0.05758042868354027	1.2661975297777951e-05	0.06377894452687678	1.3176208006526958e-05	1.2661975297777951e-05	2.0173221849147195e-05	0.030437138345003542
('MOB', 'CAACCTCGAACGGGAGTC')	0.1392531243520903	0.31882586394027584	0.29454364506479636	0.049043648075257774	0.1544653549938976	0.0005229680238188129	5.121834450307258e-05	6.161923493287516e-05	5.2633295088404804e-05	5.121834450307258e-05	5.517033272320051e-05	0.04307353599811267
('MOB', 'CAACTTTGCGATATAATA')	0.028201305503442055	0.7501685464008023	0.006944557557821452	1.614901643747519e-05	0.0011894869638997816	0.0487650373278719	1.4671918436742993e-05	0.1211564438227604	1.5720719890168702e-05	1.4671918436742993e-05	0.003903088350413784	0.03961032049978715
('MOB', 'CAAGGCTAGACCGCGTCC')	0.09143076782166311	0.2839013111539456	0.5031738576835362	0.00012426338845489209	0.005404973704839142	0.00010264737604856437	9.4158834451065e-05	0.00025750485740201785	0.024125429485620707	9.4158834451065e-05	0.04561416629011492	0.04567676056947266
('MOB', 'CAATGCCTCGACCGAGCG')	0.07406338819079859	0.6407040838259006	0.01583874614575405	0.002890705002894159	0.004651297021418425	0.023364752419111994	2.5365479245964035e-05	3.0498251157548506e-05	0.17686913816155375	2.5365479245964035e-05	0.019409718916004105	0.04212694110691476
('MOB', 'CACCGCGCTTGACGGATT')	0.13884383522873647	0.48332436068575213	0.042369526832912334	0.00029422160770519183	4.6506986881035596e-05	0.06200422220018423	4.8247394125652484e-05	0.000122606206812972	0.14597456727373384	4.8247394125652484e-05	0.07122756246600903	0.05569609572302139
('MOB', 'CACGGGTAGTGAAATCTA')	0.24768514148107243	0.43870151220487213	0.09945623613038303	0.014526419560443489	4.6410720330580724e-05	0.07557762468340588	4.695816718595737e-05	5.2927043423229195e-05	4.497886931146367e-05	4.695816718595737e-05	4.547228592962369e-05	0.12376936068645633
('MOB', 'CACTATTCGGGAGTACGC')	0.10832117027506968	0.38961878453380683	0.30929299230548424	0.002778222895330695	0.040534564185993986	0.03358437111684212	8.148641861424628e-05	9.796603517117202e-05	0.008953869417340112	8.148641861424628e-05	0.020417849928433363	0.08623723646929919
('MOB', 'CAGCACATGATGTTCTAG')	0.1301391313509102	0.23755293657501272	0.16748393890131152	0.20612516321572708	0.13558583894643725	0.049765223549952824	3.493955439053652e-05	5.6495131177096157e-05	0.00037594527179561686	3.493955439053652e-05	0.0017431493628708053	0.07110229858602378
('MOB', 'CATACGCTATCTCCGCCC')	0.5249125471995094	0.3408783234540283	0.033628693013466514	0.0005466533030117264	0.002232251169628783	0.00037128382212299254	2.6483992512274855e-05	0.005278994722542784	0.02202680564440912	2.6483992512274855e-05	0.009398954484933837	0.06067252520132194
('MOB', 'CATACTCGGATGCCGCGT')	0.19153687900463867	0.47250312398785704	0.15591363708405606	0.026792779227422743	0.026456164061346467	0.03332099366096948	6.86864767038759e-05	0.013559753182991378	0.02063194132264328	6.86864767038759e-05	0.003352574531169264	0.05579478098349779
('MOB', 'CATAGCACCGCATTACTC')	0.0685685322690808	0.7545508809378264	0.008636758273243481	0.007335644348387906	1.8342214932302846e-05	0.02823773693906655	1.905309558373941e-05	5.677126775180086e-05	0.08822406625306406	1.905309558373941e-05	0.019193313387767773	0.025139847917711403
('MOB', 'CATCATCTTACAAGAAAG')	0.03696759430947961	0.7966240506101067	0.0032193008608234442	2.4514479425924737e-05	2.0330291030827452e-05	0.15188954415275463	2.0646301446700398e-05	2.3269700683879492e-05	0.00994942730692435	2.0646301446700398e-05	0.0011872808837521207	5.33948021251736e-05
('MOB', 'CATGCACCTCAGTGTATC')	0.0666453935426958	0.5085326285751796	0.04919862329036982	0.004065008848465349	0.010629844262499095	0.03933292227867516	3.6529544300513144e-05	4.1173948713671886e-05	0.0512179100563727	3.6529544300513144e-05	0.15325725294127024	0.11700618316715759
('MOB', 'CATGGTACGATCGCGCCC')	0.0484779229045355	0.6374220865922183	0.02433193092115595	0.0059984597066756375	0.002933967951330555	0.1787261371349038	2.3694468067739353e-05	0.02083449932430326	0.018248321335173043	2.3694468067739353e-05	0.009962839541549156	0.05301644565201923
('MOB', 'CCACTGTTACGGCATAGT')	0.024006820763732395	0.7894599698308165	0.0075546872967719465	0.00014134566024369416	0.000715484933036531	0.02744153451297271	2.1300775138638564e-05	0.08063250209371937	0.004592657750888224	2.1300775138638564e-05	0.013254950122252964	0.052157445485288306
('MOB', 'CCATAGTTAATGCGCTTC')	0.14330851542032977	0.39450659388504394	0.0533569453541475	0.004257830321445583	0.009525774791168342	0.07046787401638585	3.1449399765052336e-05	3.5431777113588743e-05	0.2823389448913427	3.1449399765052336e-05	0.029819639927669464	0.012319550815823133
('MOB', 'CCATGTCGTAGGATGGCC')	0.11223488441569732	0.42403671883508076	0.0598379928635427	0.030866825796329284	7.727859061741251e-05	0.06362049890100907	8.025155385972368e-05	9.651237437531176e-05	0.0057960178531323335	8.025155385972368e-05	0.16544722570836887	0.13782554155412738
('MOB', 'CCCGCATTCTATACGAGT')	0.09472949488552228	0.20126906644229725	0.5932410244538319	8.137026771778472e-05	0.01648252041389188	0.05859325612487604	5.042232319729798e-05	6.417871555781138e-05	4.921605830027758e-05	5.042232319729798e-05	0.009710495683364455	0.025678532308245593
('MOB', 'CCCGCGGAATGAAGCATC')	0.08522958420159196	0.6641256177012922	0.03809065707142509	3.41265330270737e-05	0.012098952740703226	0.07016431440501456	2.5857087300155613e-05	3.61205709931863e-05	0.09051389849881364	2.5857087300155613e-05	0.006820964456710296	0.032834049645828464
('MOB', 'CCCTTTCAACCTCTCGAT')	0.07452121320629128	0.2648407463994498	0.43290769957976943	0.042228864539123764	0.017623282312945417	0.018801492574767903	3.7758052030967235e-05	0.019836658406462166	4.093040098093774e-05	3.7758052030967235e-05	0.024912146101227044	0.10421145037492029
('MOB', 'CCGCCAGTTAATCAGCAA')	0.10074116891062963	0.4823073887625507	0.06538548439239386	0.008247089370305596	6.776214675430094e-05	0.05186115119617344	6.951622646938837e-05	0.00013382880438390102	6.649349704880267e-05	6.951622646938837e-05	0.2299964478704805	0.06105415259634057
('MOB', 'CCGCTTCCAACTCTGTGG')	0.19600933186955682	0.47472447168330206	0.11993338935504709	0.01647456198521688	0.033163760290439805	0.026704090723382652	0.0001000586467722903	0.0001203064214821153	0.0001028363533249143	0.0001000586467722903	0.022263880159971893	0.11030325386473123
('MOB', 'CCGTCCGCGTCCATTGTA')	0.04503526106961583	0.6419434159085946	0.02600721630994983	0.02643072954232541	0.0020901240122734024	0.05303635877836682	3.366540406592513e-05	4.046626002216741e-05	0.13963755034432618	3.366540406592513e-05	0.043103127113014915	0.02260841985337892
('MOB', 'CCGTTCGAGCGTTCGCTA')	0.12948652161419308	0.4119870765520647	0.18750734706384337	0.044928709950561675	0.02174471902413124	0.032380423144830896	0.00014368270005913898	0.0002006455739924321	0.04441394749407929	0.00014368270005913898	0.013764864376587416	0.11329837980559766
('MOB', 'CCTCACGCCGGACGAGTT')	0.03544682945582671	0.2930153155885915	0.38811334683573145	0.01708438631894632	0.020057168215451168	0.060360618176654966	7.853723206962033e-05	0.05798771274926245	0.021672027550462953	7.853723206962033e-05	0.04545853355497141	0.060646987089962
('MOB', 'CCTCAGGAAGGGTGTATC')	0.09390112846683175	0.7373457071043436	0.049971044901474526	0.0060987769483249925	0.005155665860109616	3.9264919935686556e-05	3.653547476262605e-05	4.649634672995663e-05	0.07023348347999678	3.653547476262605e-05	0.01965473543623199	0.017480625586495897
('MOB', 'CGAACTAGAATCGATAGC')	0.030105959906402528	0.7304478243230872	0.011445793375674123	0.0026674338836501256	0.0016945148072535251	0.13181930291815067	2.52384776739551e-05	0.024447743003204136	0.0019697418374517023	2.52384776739551e-05	0.004497392574181271	0.06085381641559704
('MOB', 'CGACACGCTTAGTACCGA')	0.28301643795016684	0.37048415899835974	0.08244926866208996	0.15101790270918314	7.913513449036796e-05	0.002900161450302102	7.816359420089369e-05	9.395557128803851e-05	0.004403898918850992	7.816359420089369e-05	0.04978910806293747	0.055609645353929496
('MOB', 'CGACCATGGCCTGTGAGG')	0.10382551125425875	0.43995642201609003	0.016213787430482594	0.008019192631838758	0.006260162577927131	0.1654802531124017	3.941993036166821e-05	4.7387442373584025e-05	0.18039887158806944	3.941993036166821e-05	0.029527506000630147	0.05019206608520461
('MOB', 'CGACCGAGGCGCTACCTT')	0.03648826165843611	0.6995048804423349	0.015750421438308133	0.002155548842070385	0.0009268026758020842	0.13031890063244675	2.5507884622554207e-05	0.07675857013018998	0.009656975361620168	2.5507884622554207e-05	0.0040980837400993115	0.02429053930944695
('MOB', 'CGAGCACTCAATTCCGGG')	0.2936913215201717	0.3813519196225264	0.01740446436385654	0.10633299546250725	5.1801613596546844e-05	0.04304789405577395	5.380917619762939e-05	0.00016027017039112323	0.08238434176535891	5.380917619762939e-05	0.017405256904412605	0.05806211616900988
('MOB', 'CGCCGGCTAACTGTATGG')	0.2817199676843657	0.5137300942692546	0.10882594072517693	0.008183202843685088	0.006538920164379859	0.00016883849091072026	0.00015545376106262487	0.0003029081463399035	0.035107926808941925	0.00015545376106262487	0.0001758828857720264	0.044935410459048045
('MOB', 'CGCCGTCTCTAAATTGAC')	0.20395316361657595	0.4753254717765194	0.2107026234608661	4.416103885378991e-05	0.015676153993067658	0.00019322875509344305	4.3833636382423536e-05	0.00019613916024148416	4.561382384744488e-05	4.3833636382423536e-05	6.983658102077548e-05	0.09370594052114901
('MOB', 'CGCTAATTGCCCGATCCG')	0.35253106760917147	0.37737696296848444	0.05652320705930247	8.100011442994777e-05	0.02403734275179953	0.0007738464630506814	7.28719923647068e-05	8.767008138823584e-05	7.488514342104041e-05	7.28719923647068e-05	0.11029682147379614	0.07807145235042688
('MOB', 'CGCTCATTCGCAGACGTA')	0.05230123589682325	0.6307794681735961	0.011447078479815947	3.1939827461571376e-05	0.0016034022182930135	0.0647469283711828	2.9018396153010046e-05	3.487716859608186e-05	0.210409230780446	2.9018396153010046e-05	0.004946607690056858	0.02364119460142251
('MOB', 'CGGAGGGATGCAATGTCT')	0.08434728502790932	0.21957570752545327	0.2571679866825059	0.13221001532282511	0.10742322637897891	0.09118492594409786	9.756033054806399e-05	0.009115356128393105	0.036170549285531095	9.756033054806399e-05	0.014696424317562145	0.047913402725647106
('MOB', 'CGGCGCCTGAATCATAAA')	0.09160590536604246	0.20018952885555355	0.5528056790012758	0.006569404910309565	0.020980308838275195	0.058265723302804925	6.530829549246334e-05	7.852360180321544e-05	0.014537902168514158	6.530829549246334e-05	0.019309110731644406	0.03552729663279197
('MOB', 'CGGGCTCATTAGATGTAA')	0.21489913076772038	0.4021695828849631	0.046203156044332096	0.005439992138654055	0.00012479185002512523	0.03791629053022423	0.00012946187214927523	0.00032896950603723867	0.055161164285013435	0.00012946187214927523	0.1558430268862773	0.08165497136245453
('MOB', 'CGTCAGATTCTACTAAGT')	0.02256505917852716	0.7172600876553973	0.008632689627983784	1.4290643865411712e-05	1.4491739945234228e-05	0.10851361408950859	1.4662680204431727e-05	0.09753476138719681	1.4044644762224073e-05	1.4662680204431727e-05	1.4198714033839087e-05	0.04540743695837068
('MOB', 'CGTCATAGTGCGACGCCG')	0.08799648601813605	0.3585932654664895	0.013522933469869533	0.006991412371527951	0.0024391205661186723	0.009087741297332298	3.2458276416474196e-05	3.902256093192616e-05	0.46619150038727314	3.2458276416474196e-05	0.02038184268840413	0.034691758621084
('MOB', 'CGTCTATCCAACGTATAG')	0.21580985037348513	0.3045397018431982	0.32455348812158674	0.006407514642741387	0.0009043538166620177	0.05470312477821102	6.230407332184215e-05	0.00010074179363552494	0.007789138096375681	6.230407332184215e-05	0.02592819878245403	0.0591392796050068
('MOB', 'CGTCTCAAACATTCGGCC')	0.12732009375059153	0.5244872210079458	0.03266342941050447	0.00142444510934776	0.0015269184822822278	0.03163334631120068	2.4884104988654185e-05	3.1595638762681764e-05	0.23940880818291804	2.4884104988654185e-05	0.01260109090428532	0.028853282992184245
('MOB', 'CGTTAGGCGATATCTGTA')	0.09824064738653018	0.4850969537562035	0.045476433521071134	3.27625398086107e-05	0.008399798917075086	0.03007841017336819	3.021759743347221e-05	0.004369210225235591	0.29300086957584187	3.021759743347221e-05	0.03518480940249401	5.9669307504800656e-05
('MOB', 'CGTTATGGAGCCATCCCT')	0.17018683913405394	0.30551616730271347	0.05662783860406873	0.019397490100244018	6.608066157922213e-05	0.0629599785123857	6.86417188008332e-05	0.00020455291171638502	6.698739605893482e-05	6.86417188008332e-05	0.292528047036732	0.09230873490284582
('MOB', 'CGTTCCTTAGGTCCTGAC')	0.03746245698384683	0.2538521122269721	0.542685347351938	7.631352267867223e-05	0.03391578972180123	0.05263642067960172	6.427188602800054e-05	7.243852146306167e-05	0.037190690682449394	6.427188602800054e-05	0.00367552602700101	0.038304360510192134
('MOB', 'CGTTGTACTCAGATCTGT')	0.2994657353196599	0.4771315496290033	0.0533315250613026	0.001161619277266154	0.017084757835580514	0.0477840999201338	5.2740332966242157e-05	5.9445793920218254e-05	0.029115317078265146	5.2740332966242157e-05	0.0142072110674463	0.06055325835148954
('MOB', 'CTACAATCGCGCGTGATC')	0.07516827871434634	0.25273678443146197	0.258417940508776	0.1341126502547838	0.18574842909294384	4.2027480123121954e-05	3.893282869479247e-05	5.435922137113257e-05	0.007392729373839082	3.893282869479247e-05	0.005766031150001123	0.08048290411496405
('MOB', 'CTACGTTGTCGCCTGCCC')	0.3598299666548624	0.1946048991634873	0.009365275616609815	0.005756512297014222	0.005543587864540122	0.21640379489459932	9.860039102860519e-05	0.00019096803889536966	0.03772183236570642	9.860039102860519e-05	0.08722653823253473	0.08315942408969303
('MOB', 'CTAGCGACGATAGATATT')	0.10348179586694144	0.5719079407797603	0.07862937174709604	0.009888004085608814	0.01911329165223785	0.011061312578673614	5.134778354794993e-05	5.7849855453885193e-05	0.06010137785350023	5.134778354794993e-05	0.062171232342070726	0.0834851276715613
('MOB', 'CTAGCGGTTGCCAGAAAG')	0.056900349229859114	0.302850386855927	0.5259842013756195	0.013865516083159233	6.937505088527466e-05	0.035329832638566566	7.204395920339762e-05	8.66417297952096e-05	0.017407176201809073	7.204395920339762e-05	0.0006649395005452992	0.04669749341542668
('MOB', 'CTATCCGCGTCCAATGAG')	0.02706674475332034	0.5412566377120765	0.01735217692705585	3.1860058673476244e-05	0.0025248272779168036	0.2141382415504086	1.9742603906228022e-05	0.13244057534056444	1.9270297040132668e-05	1.9742603906228022e-05	0.006193290406092267	0.0589368904690393
('MOB', 'CTATCGCGGATGGTATCC')	0.024026237189953115	0.6136098518444633	0.01194577816845672	2.757110324678195e-05	0.0006555142110179907	0.12984856429429756	2.0890157689831724e-05	0.12517057251176542	0.0048643135988578065	2.0890157689831724e-05	0.014594917245522579	0.07521489951703932
('MOB', 'CTATGTCTATGACCGCGC')	0.04122571409074859	0.43141688472182044	0.019415643466223917	0.0004601851779421873	0.003967975104195612	0.002823181172297719	2.2689316118373556e-05	0.2779645923838397	2.4595622862129716e-05	2.2689316118373556e-05	2.3492432513404765e-05	0.22263235719531935
('MOB', 'CTATTCATACTCGGGTAC')	0.10850750286899252	0.5057732603438468	0.020106748584405264	1.9624213435043233e-05	0.007676065155299602	0.12564370462976554	1.9806105506486038e-05	0.03754754643458182	0.14081381325384107	1.9806105506486038e-05	1.887060474195827e-05	0.053853251700077355
('MOB', 'CTATTTCAGCTACTTAGG')	0.21257053543133794	0.4554408652250043	0.03645538568308319	0.040004981770268476	0.009673916914195987	0.06906375562933773	3.2648925682020284e-05	3.9255731909907494e-05	0.009026667431980133	3.2648925682020284e-05	0.07457144465777175	0.09308789367374656
('MOB', 'CTCAAACCGGAACTCTGT')	0.20497144816582502	0.5012034847766706	0.08573501687980022	0.013376532877540051	0.008062654489316486	0.06179280916860638	7.213318628549428e-05	8.670504126823994e-05	7.415044369798547e-05	7.213318628549428e-05	0.08870901179087252	0.03584391999383131
('MOB', 'CTCACGTGCAAGGTTTAG')	0.3765158919208319	0.3580615870720085	0.050745682057375535	0.007148167682908651	0.0006618290892451577	0.06271127055499706	5.5155729595683615e-05	7.70221574410149e-05	0.07476114722207107	5.5155729595683615e-05	0.02412059250782389	0.04508649827610578
('MOB', 'CTCAGTATGCATGAGCAG')	0.03967385101421426	0.2931248686934576	0.026492667018928887	3.460336941711265e-05	0.0034958733685055616	0.12204684580526488	3.492214599078794e-05	0.1747786433899601	0.018771388378437923	3.492214599078794e-05	3.3271141832156046e-05	0.32147814352799997
('MOB', 'CTCTATGGTTCCCGAGAG')	0.11251604407329796	0.33203938832944435	0.45136082531675703	0.004505579571036742	0.00010997618067259764	0.0001175466102395385	0.00010937552444963391	0.00013919519372063784	0.017872262684564086	0.00010937552444963391	0.02703676011536169	0.054083670876006046
('MOB', 'CTCTATGTTTACGCAGGT')	0.15209606113327437	0.42733381049288577	0.06591130627095469	0.008115332747213228	0.016942772905109208	0.13036002009136752	6.923824192451965e-05	9.670260870008742e-05	0.04540498172822493	6.923824192451965e-05	0.05666144505292071	0.09693909048550053
('MOB', 'CTGAAGTGTTCCGTTTCC')	0.04917328703797599	0.7147731777324692	0.023251133644590027	2.3704194587845947e-05	0.003923508624223902	0.11752646027194406	2.3495541064119823e-05	2.8242520813608035e-05	0.03798271610663008	2.3495541064119823e-05	0.019517314647862306	0.03375346413677465
('MOB', 'CTGAGCTATTGGGCGTCG')	0.18856400287506112	0.4582219621069453	0.050155996508780804	0.029946717663759444	0.04765973099137381	0.00011971035569406985	0.00010995090774332876	0.037897887202504595	0.05206178446757256	0.00010995090774332876	0.05276824711287386	0.08238405889994788
('MOB', 'CTGAGGGTTGTATAAGTC')	0.29455956782792436	0.4703385174283965	0.09540609537261728	0.0009560371741246659	0.004629991251802799	0.0016739239591985068	5.421156345871281e-05	6.10874092228921e-05	0.012923250607954177	5.421156345871281e-05	0.038849813217312124	0.08049329262452933
('MOB', 'CTGATGCATTAGATACGG')	0.03619180882825072	0.550591501440573	0.026288207216439468	2.8868438907849107e-05	0.003991414792273676	0.07910016848406497	2.9117691742929518e-05	0.14602243834331838	2.8413873877973772e-05	2.9117691742929518e-05	0.03120333629251754	0.12649560690629055
('MOB', 'CTGGAGCATCGACTTGAG')	0.10348309433534134	0.5048378011328368	0.03011485989640654	2.7897473654804073e-05	0.0015148587160250455	0.01333623468977867	2.5454016937685813e-05	4.959835817308865e-05	0.26825205940125196	2.5454016937685813e-05	0.024532986346012343	0.05379970161664406
('MOB', 'CTGTGAGTTTAATACGCC')	0.16370673939445987	0.27448023434214774	0.41006262305563723	0.00016327640274039985	0.0280186997211902	0.0007178590963760434	0.0001620658992187656	0.000727128029977086	0.00016864777729473833	0.0001620658992187656	0.05528233043824357	0.06634832994349565
('MOB', 'CTTCCAACTCTCGCATAG')	0.33214724738332746	0.4671261106346716	0.0606012874984793	5.0730422718773475e-05	0.0017920444802787163	0.0004716138914440371	4.5639775530708115e-05	5.490782787903776e-05	0.02252502733979559	4.5639775530708115e-05	0.020998041110277935	0.09414170986006629
('MOB', 'CTTGAGATCTTCTTGCGG')	0.1905250462194961	0.49953976985080356	0.0740393933809557	0.0042163391302611096	0.028028539485018697	4.5416657992586795e-05	4.0775140846165536e-05	4.900758287865756e-05	0.03431221310977886	4.0775140846165536e-05	0.026074556496285643	0.14308816780483677
('MOB', 'CTTGTCGTCTCCACCTCA')	0.10975232036759627	0.4478086053658309	0.06222952377678699	0.07317742530626252	0.004320213253970241	9.826942920643404e-05	9.014292695660554e-05	0.0002465924241701081	0.04715535637794928	9.014292695660554e-05	0.18628787962966442	0.06874352821464969
('MOB', 'CTTTAAGACGCGGTTCAT')	0.19354710894815158	0.3401222680870023	0.2737486672979349	0.009148917301422149	0.01913964932595687	0.028326406670179435	4.699648232040316e-05	5.650634477155709e-05	0.007090077962419262	4.699648232040316e-05	0.010034353074815743	0.11869205202270536
('MOB', 'CTTTCACTGTCAGATACG')	0.35040805936704345	0.48149462027250833	0.06225612140876355	0.002666706671968957	2.285038592370477e-05	0.03380983499031618	2.370550427017642e-05	6.02407675697029e-05	2.395312180123039e-05	2.370550427017642e-05	0.01727797149217904	0.051932230513385566
('MOB', 'GAAACTGCATCCTCGACT')	0.38291802932469404	0.40116036014749434	0.09086751437375808	2.794769054816526e-05	2.834096692501674e-05	0.04001663698334404	2.8675268397563915e-05	3.232019630704157e-05	2.7466599035261354e-05	2.8675268397563915e-05	0.019328611608146373	0.06553542157295253
('MOB', 'GAAGATTCGCCCGGTCCA')	0.11825000887686082	0.37826266253769225	0.0896258103728966	0.1681451499686694	0.1261973101539843	0.003592341208526193	3.316702451286315e-05	3.987464289769183e-05	0.02382493715045849	3.316702451286315e-05	0.02319719253639452	0.06879837850259415
('MOB', 'GAATATGAGTTGATACAG')	0.030541891553013414	0.783540133936824	0.010374432540910302	0.0002534497117785594	0.0003278026445172038	0.08700682649614806	1.833390852741736e-05	0.04445123357316954	0.008287992073901533	1.833390852741736e-05	0.0024060969052897324	0.032773472747392764
('MOB', 'GAATTATTCCGCAGGGCT')	0.058610576498975636	0.43729401731306183	0.018879513106187556	0.0029528054439047374	0.00410546429802879	0.012600403347857812	2.0199589023253615e-05	0.3250466077364247	0.008937419139875962	2.0199589023253615e-05	0.010799619823513063	0.12073317411412345
('MOB', 'GACACGTCGGTCCTCCTT')	0.03306059768255999	0.5478484902507723	0.03461053617818281	0.00796245361251111	0.004171802901953002	2.739066174098178e-05	2.5414990545010688e-05	0.2410186420554237	0.0032903437797500417	2.5414990545010688e-05	0.0315864007516573	0.0963725121443586
('MOB', 'GACCAAGAGTAGCGAGGG')	0.1041331628256895	0.2547615379139931	0.25866979166555176	0.10412097017553804	0.14477981772529272	0.044904353684651246	5.299919766669934e-05	0.011884078133285842	5.172187275778699e-05	5.299919766669934e-05	0.013276162120947264	0.06331240548695934
('MOB', 'GACCGAGGCGACGCCAAT')	0.16115245815896886	0.39910459716418367	0.014585103467698353	3.938774074099912e-05	0.00572863937537196	0.06487411369848724	3.317269058585075e-05	0.005949489964088052	0.3040278611484269	3.317269058585075e-05	0.04438620542363488	8.579847722728018e-05
('MOB', 'GACCTCGAGTAAGCCGCG')	0.07248642639969771	0.3805381964784657	0.3271077576980643	0.02740019772003891	0.031808851970965474	0.04441560466296066	8.763782763285271e-05	9.878019325831442e-05	0.017330666591148253	8.763782763285271e-05	0.0688477397530192	0.029790502877115762
('MOB', 'GACGACACTTGTATGTGG')	0.1633552893180875	0.5257962421584874	0.19721370430119653	0.003901455209110379	0.007185220389329009	5.18225213346463e-05	4.8006622186338747e-05	6.702833861603527e-05	0.006659411414270706	4.8006622186338747e-05	0.022654185642430297	0.07301962746276475
('MOB', 'GACGCACATTTACGGTAC')	0.10351059806233373	0.6976620058028286	0.014319608960346336	0.0002661566791469741	0.002604288757808865	4.254439884770432e-05	3.8886990654143164e-05	7.531434620803245e-05	0.07743678686122285	3.8886990654143164e-05	0.06449503294599647	0.03950988920395239
('MOB', 'GACTACGTAGGATGCCAG')	0.03439739397931809	0.7176778976082865	0.020262733430102747	0.0013639187065656849	0.0038165488095016123	0.17253454678434169	1.9595908355395982e-05	0.02716347144189159	0.005231947160284566	1.9595908355395982e-05	0.0017168384234049405	0.015795511839591873
('MOB', 'GAGAATTCGCAGCAAATC')	0.03499209410726679	0.5928904865521568	0.015105981521588542	2.057716429741776e-05	1.9869039257410327e-05	0.05975970706013073	2.063341551639029e-05	0.18151417815066423	0.0003577171048965244	2.063341551639029e-05	0.00945761481314872	0.10584050765556012
('MOB', 'GAGATGGAACGACATGGT')	0.21921343263339163	0.39482930395177385	0.10875286910749482	0.14611930180646668	0.004436443119019431	0.04064783802277659	4.696331026529515e-05	5.9776000834419934e-05	4.583979614242582e-05	4.696331026529515e-05	0.024610584667469067	0.06119068427410055
('MOB', 'GAGCATCGTAATCTAGGT')	0.27371833408332713	0.38914673758851676	0.10983504920081529	0.03805868547204788	0.003676022514808648	0.06829735530054544	5.766412550731329e-05	8.055281361896845e-05	0.03364820978424904	5.766412550731329e-05	0.01977745080435916	0.06364627418669712
('MOB', 'GAGCCACGTATTGTCTTT')	0.12667520230203486	0.39126728847178827	0.0557695466858825	0.008647991977858954	0.02729365813954937	6.080380942034267e-05	5.696024829736708e-05	0.07677858006097268	0.1092529118789837	5.696024829736708e-05	0.13774677051162623	0.06639332566528827
('MOB', 'GAGGCGTACACTACAACC')	0.1266913292622386	0.47491135885298985	0.03562153450140473	0.011520112509962184	2.9908546611646834e-05	0.049934397005364	3.0682754273246985e-05	5.9068757902965835e-05	0.22949580830040398	3.0682754273246985e-05	0.04135150503305032	0.03032361172152513
('MOB', 'GATACTTCGGGATGCGGG')	0.045848146103653425	0.8048982358996176	0.02636438429661026	2.2617910598035893e-05	0.007375321181552373	0.026602626942899166	2.034811622514186e-05	0.03253427373539216	0.017381882036465894	2.034811622514186e-05	0.008025367226219389	0.030906448434541413
('MOB', 'GATGGCCAGATTCGTTAG')	0.04296020304129614	0.42076434948217434	0.037355001899961014	2.70277493453653e-05	0.0021574006514368167	2.8299851147575903e-05	2.6491512356436412e-05	0.21862421331461518	2.723236692819078e-05	2.6491512356436412e-05	0.01981273047708477	0.25819055814129777
('MOB', 'GATTGCCATGGTGCCACC')	0.08095136188784728	0.31481225075019076	0.26641076035860856	0.24929399659474455	0.016295710815805945	0.025782440674252168	6.343293951838323e-05	8.858085359415331e-05	0.011631340562312796	6.343293951838323e-05	0.017993033891033013	0.016613657732574037
('MOB', 'GCAATAGCATACGCCTAA')	0.031302211926645146	0.568362113777916	0.013849896759421509	2.0531520966854577e-05	0.004854279853149289	0.23833356069140346	2.0720663522876178e-05	0.0872447983550332	1.9818778701021456e-05	2.0720663522876178e-05	1.974105870249988e-05	0.05595160595101515
('MOB', 'GCATGCCTGTACAATCGT')	0.24657753325345386	0.49053716629206034	0.07808106556496877	0.003739454682367346	0.019176388910928304	0.07459668485893056	7.393768653820943e-05	9.409574244411781e-05	0.026217971422556975	7.393768653820943e-05	0.020071945913100523	0.04075981798611268
('MOB', 'GCCGAAAGACTAGGTCTC')	0.2450965083779277	0.3656047411072044	0.03967700801036009	0.005119200986110025	0.010576609922886167	0.07281273115356338	4.0642045070157806e-05	5.676329871909609e-05	0.12912528512966676	4.0642045070157806e-05	0.07232983894274621	0.05952002898067564
('MOB', 'GCCGAATTCTGCCATGTG')	0.046884433698977324	0.4295181769829345	0.03116586123312468	2.342117948490774e-05	0.009750581940172405	0.006788663665911505	2.3215017352330768e-05	0.18029340359938223	0.0018300258917705679	2.3215017352330768e-05	0.018240997135554722	0.2754580046379826
('MOB', 'GCCGACCCACTCCATATG')	0.07326597805518423	0.6940139764297257	0.014531668752703994	0.0007140216369444422	0.0029642485674754335	0.09948648357552389	2.8846139190248934e-05	3.467648914571321e-05	0.06698840450837475	2.8846139190248934e-05	0.011605247512498768	0.03633760219404268
('MOB', 'GCCTATAACTGCGTGGAA')	0.2866367988831038	0.2898219764265633	0.061631938517268295	0.0011746975349280439	0.018828527938507915	0.09582488893500929	7.61114350488248e-05	8.576491910783918e-05	0.06838719312067093	7.61114350488248e-05	0.1001434161257814	0.07731257472896162
('MOB', 'GCCTGTATTCCTAGCGGT')	0.23711500096113278	0.40789697269709146	0.07116787685132114	8.772854365497906e-05	0.008467221318811738	0.04126830234739491	8.848600006275366e-05	0.00026361903207095753	8.634716204993846e-05	8.848600006275366e-05	0.1112869391527689	0.1221830199335775
('MOB', 'GCGAAAGTAGGTTCCGGA')	0.26462842686653715	0.5786253678154863	0.08395807216875027	6.8067038583707e-05	0.020920056997250868	6.745257390490197e-05	6.210524745282502e-05	0.00012101549136839253	0.008274279179586355	6.210524745282502e-05	7.026687389847821e-05	0.04314278449972763
('MOB', 'GCGAGGGATTTGCTACCT')	0.16280495074983464	0.37500069019478655	0.059903994895564194	5.597190543813931e-05	0.010920994521545137	0.07775070310016365	5.555693995780522e-05	0.00024854411083206907	0.15035080459692937	5.555693995780522e-05	0.06024536825451533	0.10260686379047507
('MOB', 'GCGATTACCTATGATTTG')	0.3568192894116305	0.4416015509240383	0.0927502129846791	4.13059301833078e-05	0.004162539336145942	0.00037265876346833445	3.7161003037275786e-05	0.014609760782234218	3.818760744014502e-05	3.7161003037275786e-05	0.006906292904365887	0.08262387934973965
('MOB', 'GCGCGATTAGTCCCTTAC')	0.05928634203717995	0.6663280527461968	0.025451732130962065	2.0561489870737028e-05	0.004702830864478824	0.0657002058927648	1.8680798014987046e-05	0.12073606439230467	2.0016168513708673e-05	1.8680798014987046e-05	2.173619784462995e-05	0.057695096483853896
('MOB', 'GCGCGTGTATTACGACGA')	0.1133585854858214	0.29473148527627446	0.07236420664830415	0.00013385649469607521	0.002346045457270586	0.00011057185051070597	0.00010142798620989481	0.0002774312947128058	0.05711482863854702	0.00010142798620989481	0.3537321977155851	0.10562793516585793
('MOB', 'GCGGCACTTGGGATCGCC')	0.0886417570931877	0.2595533822394567	0.5448419835663574	0.0036772349877340184	0.002863098093879647	9.25120158636015e-05	8.691142026590012e-05	0.00010449817909334642	0.0058810287693887514	8.691142026590012e-05	0.04264376693769047	0.05152691527681683
('MOB', 'GCTCTTTAGCATGTTACG')	0.39461335191983826	0.2744259672155742	0.040875942535997196	0.0793746569986948	5.7246519613085964e-05	0.0744994112726044	5.938882699007792e-05	0.00015090097326996542	6.000917723078051e-05	5.938882699007792e-05	0.056440110242326924	0.07938362549087033
('MOB', 'GGACCCGCGTCGGTTATC')	0.22800720158617332	0.36620871039701824	0.23561510466244395	0.00011989080496315602	0.0342959004344541	0.09230431819536399	0.00012301198892742117	0.00013864810545831155	0.00011782700448905515	0.00012301198892742117	0.00011911956238625529	0.04282725526939465
('MOB', 'GGACTTACGACAACTATG')	0.19955254842952744	0.38502232894155175	0.05644696313393772	0.04620228597503888	0.00929265720613641	0.0405026818299153	5.514060650022995e-05	0.016305605961534943	0.05645125145109095	5.514060650022995e-05	0.09832926928001179	0.09178412657825431
('MOB', 'GGATAGTACGTCAATGTG')	0.04579558515577604	0.3302556022179788	0.03677834917734623	0.0008122442384591589	0.00966638114954723	0.14498858070985723	2.4024919960355862e-05	0.12606941989874884	0.013477032870520657	2.4024919960355862e-05	0.0022941411236156043	0.28981461361822947
('MOB', 'GGCCTCACGCTGGATATT')	0.18949312314195482	0.47627405595173455	0.14586445969812098	0.009424153414493501	0.053304246211257636	0.004080635814685375	5.392788169200501e-05	6.847286200765896e-05	0.024174603622319202	5.392788169200501e-05	0.0001102669337104619	0.09709812658633167
('MOB', 'GGCTCCACAGGCATAATG')	0.35535035378479995	0.38816258617421956	0.07186359423351828	6.847289080363209e-05	0.009608702070495823	6.806339635928238e-05	6.315402611610873e-05	7.114989518153595e-05	0.06770251845153753	6.315402611610873e-05	0.04471331432346552	0.06226493672738673
('MOB', 'GGCTGGATCCGAATATAG')	0.06400522277995713	0.5733882941203315	0.022626292590203594	2.7755100136010863e-05	2.6952724312005968e-05	0.03284099504902429	2.799731843132834e-05	0.2248685642958497	2.7322559670384808e-05	2.799731843132834e-05	0.010316028220026788	0.07181657792362597
('MOB', 'GGTAATAGTTGATGGGCT')	0.21527026957974163	0.4452242989560518	0.06013914128134806	6.170800399867255e-05	0.019216348276942435	0.03871417214624297	5.197100159595419e-05	5.857463874086055e-05	0.05656649633339111	5.197100159595419e-05	0.05517256690515591	0.10947248187519455
('MOB', 'GGTACGAGCTAATTCGCA')	0.3114939517034104	0.40170054883183864	0.09954123828727664	0.008490247523199558	0.0005173947707784518	0.060276273851499085	5.167503532670681e-05	5.824505325020052e-05	0.0231695759666438	5.167503532670681e-05	0.00528096131464663	0.08936821262680326
('MOB', 'GGTCGTAACAGGCCGGTC')	0.42354645528181	0.37415930682950654	0.0746941250456394	0.01909866443008918	0.018922153733216315	6.191025076457639e-05	5.6588021165333864e-05	0.00010959642210095068	0.008741534861828857	5.6588021165333864e-05	0.02067152471944311	0.05988155238327055
('MOB', 'GGTGCCTATCACTTGCCC')	0.10316332624886923	0.2905213531444461	0.49856346976042687	0.004635644847535424	0.00832841525864662	0.015927284593627564	5.2683342877137385e-05	5.935453410611206e-05	0.00674626716184878	5.2683342877137385e-05	5.6394113920157435e-05	0.07189312365081889
('MOB', 'GGTTTCTCGACTGTCGGC')	0.039543586301276634	0.3944801702092404	0.0211285389977998	0.016844489855643734	2.0916805185065274e-05	0.031046473010406583	2.1721489751629704e-05	0.19349350331532603	0.018655140597373207	2.1721489751629704e-05	0.014159838520335893	0.27058389940790945
('MOB', 'GGTTTGTAAGTTAGCTCG')	0.25809133209472673	0.435288430380065	0.0552615957344618	0.040365977221733615	0.00850399818842509	0.044407097447635754	5.638895677223525e-05	7.17731816662404e-05	5.503995075682963e-05	5.638895677223525e-05	0.049693170282474754	0.10814880760450975
('MOB', 'GTAACGCCTACTAGGAAG')	0.11046496438159929	0.44622212938080696	0.03206386539737694	5.132610753250454e-05	0.008956081019552328	0.1261538926512584	3.8888906452279316e-05	0.00011896663011058574	0.23557795335412354	3.8888906452279316e-05	0.022644746360795883	0.01766829690393909
('MOB', 'GTACGTGAAAGGGAGACT')	0.28476529138025536	0.46881574243579366	0.10144745250442579	0.0012936765815957795	0.012880740349369353	8.153699467968889e-05	7.638283696160183e-05	9.17944624562798e-05	0.021304030463105465	7.638283696160183e-05	0.03502946831130906	0.07413750084308628
('MOB', 'GTATACTGGGCGAACCAA')	0.07431694235286862	0.5797458387197695	0.01736940305799502	0.0018488525019450927	0.009355837492809093	0.038401482910851235	2.0762044254471082e-05	0.1937483890724297	1.985926161182589e-05	2.0762044254471082e-05	0.004657789323975579	0.0804940812172354
('MOB', 'GTCAAAGATTACTCCTGC')	0.04742960745675472	0.7409446194987657	0.018718937017397838	0.0033102642241032896	0.0017190252379885806	0.09960686432107162	1.748598724492652e-05	0.023248317824326268	1.797141197253067e-05	1.748598724492652e-05	0.015037036760994577	0.04993238427213515
('MOB', 'GTCCAGGCCCGTTATTGC')	0.03916048948445441	0.8246714411132696	0.018668309860732084	2.3673265356171977e-05	0.0038218778209145546	0.021844802679854353	2.3203582005302508e-05	0.034593967621704906	0.012151461261423626	2.3203582005302508e-05	2.4023528225940724e-05	0.04499354620005375
('MOB', 'GTCTGATTCCAGCGAGAC')	0.2120476550432277	0.47670654496864906	0.054361436090956596	5.460665711423553e-05	0.0008182929189375694	0.008239655832063195	5.5470434028597855e-05	7.746164424261117e-05	0.1803386764224617	5.5470434028597855e-05	0.03388358840481592	0.03336114114947408
('MOB', 'GTGATCGGTCCTGTATAG')	0.029634724013273748	0.7601632968502209	0.017280829633563314	2.695432448241188e-05	0.004101115674832656	0.12775378542919735	2.720263598424134e-05	0.0040840566234558295	0.013551633217739644	2.720263598424134e-05	0.030044879559937496	0.013304319401328186
('MOB', 'GTGCCCGCCGGACTTAAG')	0.023616035921025676	0.5786996658342434	0.01616700116679523	0.008969977618052762	0.004831174740878502	3.174795302753277e-05	2.954103904067468e-05	0.1952303544626114	0.02042257852936027	2.954103904067468e-05	0.015950089890166826	0.13602229180575692
('MOB', 'GTGTAGGATATGCGTACT')	0.04007946992215474	0.35553778612960957	0.008634768819342335	0.04637446292559033	0.011388733008007305	0.20568057164359851	3.41351731985254e-05	0.17825001734574702	0.009013636582309232	3.41351731985254e-05	0.031110683314431488	0.11386159996281256
('MOB', 'GTTAACGAATCAGATTGA')	0.23004790248463458	0.45716806506892105	0.07543438351324176	0.009944032791596268	0.005377517880543458	0.013342576003304308	5.290013343470219e-05	6.35879438505292e-05	0.05110330197597588	5.290013343470219e-05	0.11442187603483564	0.04299095603622706
('MOB', 'GTTAACTGGACAGAGCGT')	0.1456568273150389	0.3659680029572938	0.3473819453219387	0.03557701308780612	0.03298401649295289	0.00011046518949368804	0.00010145945828235753	0.00012196632932637177	0.012755330752142685	0.00010145945828235753	0.01694823417317659	0.0422932794642656
('MOB', 'GTTACGGCCGAATCACGC')	0.22789364859960487	0.5367454202641653	0.05005037161579529	0.05133248746228431	0.0066787547236818075	0.00682860343137503	4.552886218813148e-05	5.130344995877765e-05	0.03643986380775151	4.552886218813148e-05	0.03970174237846364	0.04418674654254315
('MOB', 'GTTACTACGCCCATAAGT')	0.2425173747431011	0.5905276576989906	0.05528467224312355	5.224955957069584e-05	5.07344811629452e-05	0.027019792737300943	5.2700687251763724e-05	0.00015699533618402314	5.1426833376558245e-05	5.2700687251763724e-05	0.01672891833915818	0.06750477665352794
('MOB', 'GTTATGTAATAACCCTCT')	0.10242922823307873	0.34509664315683175	0.3632354603798205	0.022802321758985142	0.09861811588373912	5.472690587329362e-05	5.038841103555611e-05	9.818475749230756e-05	0.005162939729827782	5.038841103555611e-05	0.01211919838972595	0.05028240398255417
('MOB', 'GTTCCTGTGGTATTATGA')	0.17619419282419008	0.433946182002015	0.21452566455274188	0.07801310051102653	0.01534138764087704	0.00029086557725908896	6.58713328786285e-05	0.0002954091290478559	6.854652324909831e-05	6.58713328786285e-05	0.00010494703299021169	0.08108796154084584
('MOB', 'GTTGCCAACCGGTAGTCC')	0.07448187327745398	0.5001128440920992	0.021258590728745298	0.007165975902892163	0.008151361361544067	0.0064320755593009595	2.560953990044914e-05	0.07216040176782473	0.25609285900786605	2.560953990044914e-05	0.017921677524222582	0.03617112169824997
('MOB', 'GTTGCCTCTTGTAAATTC')	0.1333418547921243	0.3761644007453393	0.07385740857363124	0.19380510116059063	0.15577188129855177	5.662646082431183e-05	5.083931792232726e-05	6.110370101836594e-05	5.4473495106507894e-05	5.083931792232726e-05	0.013972319110167332	0.052813152026801695
('MOB', 'GTTGTGATGCGCCCAAAG')	0.14850113514660637	0.40182026912672975	0.06260001810346501	0.00012597142579776684	0.02233176139239923	0.09523243724127924	9.545306645094433e-05	0.0002611398721607179	0.01999982092453008	9.545306645094433e-05	0.11135147457751005	0.13758506605661994
('MOB', 'TAAACTCACATTGTCTAA')	0.12717166591259246	0.514331123403872	0.08204593093260004	0.011660643657509885	0.012444742664733967	8.118885829239196e-05	7.627375701242197e-05	9.170795585081505e-05	0.005667686082321936	7.627375701242197e-05	0.13159033445034796	0.11476242856785362
('MOB', 'TAACAAAGACTGGCTCTA')	0.03137697918001309	0.6748261419505628	0.0069455580101602955	0.025528240875431714	1.5015017121991793e-05	0.19534637159720267	1.5576916468874865e-05	0.027335894824445928	1.5739626246186672e-05	1.5576916468874865e-05	0.015520684947475586	0.023058220138401694
('MOB', 'TAACAGAAACTTGCTGAC')	0.037310710099886644	0.707293078531846	0.00680474594209834	2.3029707963320705e-05	2.335377905311309e-05	0.0600598298931485	2.3629253255742827e-05	0.10818880608885903	2.263327463953839e-05	2.3629253255742827e-05	0.026558167524646605	0.05366838665134756
('MOB', 'TAACAGGGCCCGAGGTTC')	0.03596911866651821	0.5435206238139495	0.014274080065160262	0.003040085340429156	0.0020636908782289544	0.11082938366596785	2.4419094027899078e-05	0.18244557373392417	0.018907933827583306	2.4419094027899078e-05	0.005451614222773767	0.08344905759740921
('MOB', 'TAACGCGGAGATCTATGC')	0.205658836248785	0.37700856720117665	0.18875050980228134	0.006192602364924352	0.025460066960461495	0.053818027895208675	5.110274377313626e-05	8.2630013595443e-05	0.010625556733936075	5.110274377313626e-05	0.011702672035205459	0.1205983252568793
('MOB', 'TAACGCGTGCTGAGTAGG')	0.01727903694986383	0.5977894690074508	0.01134099449332851	0.00040766067544498137	0.005087909754366501	0.18719897506418445	2.549761463971206e-05	0.13271011033579197	0.017361337889428834	2.549761463971206e-05	5.2140377950589166e-05	0.030721370222910244
('MOB', 'TAACTTCGATCAGGCTTA')	0.26600346097754113	0.44607158700751826	0.0960562298670277	0.017617268380450652	0.04299178194946212	0.032607376552779545	5.1455646671223834e-05	5.797039530548613e-05	0.04036303103720094	5.1455646671223834e-05	0.024275314553765928	0.03385306798560581
('MOB', 'TAAGAAACACCCGCTGAC')	0.08125761301312281	0.20517046611244327	0.4414622255718546	0.02947562219487215	0.11814592017121903	0.04494398002180743	4.889413486333822e-05	0.00014564206890346033	4.771574538013126e-05	4.889413486333822e-05	0.03211182142955925	0.0471412054011111
('MOB', 'TAAGCGGACCGGTTCGAG')	0.1434218981848476	0.47771892820501777	0.2604458159710586	6.967973813722216e-05	0.04004756116591316	0.018082433252654514	5.8684858880805096e-05	6.614158427584617e-05	0.0025516599513922683	5.8684858880805096e-05	0.0010423679285900124	0.05643614430035143
('MOB', 'TAAGCTTACGAGCCCGCC')	0.41117324332677685	0.3758144508047493	0.038960261484950486	0.0008335864461840724	0.006731117717600722	0.03190001020401973	4.280198375583982e-05	4.824387264949081e-05	0.06154019950286382	4.280198375583982e-05	0.01738094515879015	0.055532337513903775
('MOB', 'TACATGACCACTCCGATC')	0.10973527452597717	0.3523311580791759	0.37127525902059505	0.044294736116098	0.022646746903440994	5.528146158558837e-05	5.052908824836337e-05	9.786311059054435e-05	0.011986647409879243	5.052908824836337e-05	0.017307767713960472	0.07016820748220035
('MOB', 'TACATTAACAGCCGTCCG')	0.12274461550140882	0.4964870319393493	0.07685091977032552	0.017812559550241355	0.028658025407754875	0.022277742945659606	7.313151669984013e-05	8.239202107621135e-05	0.0748367988901816	7.313151669984013e-05	0.10912575886008694	0.05097789208051602
('MOB', 'TACCTTTGTGTAATGGCG')	0.10033165443357121	0.2916889474083399	0.42620575508201636	5.5866019583959776e-05	0.020330497613957225	0.023650313116863057	5.6018739264327114e-05	6.73694317589459e-05	0.0008809052400794922	5.6018739264327114e-05	0.03824536896988581	0.09843128520541536
('MOB', 'TACTTATACCAGTAAATT')	0.19134692938528677	0.3249345439601053	0.18769369708581826	0.08134751946135126	0.024498205919705775	0.04391655629856411	2.311287772594392e-05	0.0020049047373701524	2.2559943021915563e-05	2.311287772594392e-05	0.07048121975073895	0.07370763770258569
('MOB', 'TAGAGAAAGGAGTCGGCT')	0.11511939997030038	0.48146866939307537	0.2545051955247504	0.008263129453343811	0.024190342872433993	0.0005002059454050319	6.2321525026586e-05	8.70588910207932e-05	0.028291826833425793	6.2321525026586e-05	0.02357680400924766	0.06387272405694353
('MOB', 'TAGTCGCTATATCAGGAT')	0.23084050795980238	0.43609431005282956	0.06920264981411005	0.0006812521846988329	0.018260417643015135	5.2981320745841114e-05	4.9632239071883176e-05	5.9646443365867557e-05	0.08645604173744688	4.9632239071883176e-05	0.06331907140989441	0.09493385695594733
('MOB', 'TATAGTCGCAAGTAACTC')	0.38429067054756033	0.49736563132864087	0.0421877795759393	5.944189501150737e-05	5.8479067987425125e-05	0.03170760300276939	5.999284752464646e-05	0.00011549458192331784	5.73842170336561e-05	5.999284752464646e-05	5.715920848903278e-05	0.043980370879595936
('MOB', 'TATCCTCCAGTTATGTTG')	0.10982777590165282	0.5404389385920803	0.040264386683155656	0.007387181337736037	0.005821338494296196	0.11149160283592509	1.8316209521209937e-05	0.10012832614070014	1.8824681884719013e-05	1.8316209521209937e-05	0.010318787489566375	0.07426620542396015
('MOB', 'TATCGAACTAAGGTCGCG')	0.09092540894831745	0.30178163852211776	0.4760434323105634	0.010423263619028214	0.023498193731045478	6.924729127995419e-05	6.482244232194673e-05	7.791743125454628e-05	6.663524924782315e-05	6.482244232194673e-05	0.018646030664456616	0.07833858734804476
('MOB', 'TATGTAACCGCAGGCCAA')	0.11036240008497836	0.2943173788368234	0.1469162580565326	0.2562390458821225	0.08087601294297042	0.017457170776493072	4.182128375393852e-05	5.840129217769443e-05	0.0019302686139249046	4.182128375393852e-05	0.008414143342387706	0.0833452776040816
('MOB', 'TATGTGACAGAGCCCTAC')	0.0460392094439319	0.16272014797486997	0.029563603104494365	2.527138775942293e-05	0.005624962555604271	0.062246378326043655	2.5504195601544908e-05	3.066299046843945e-05	0.02320631585345367	2.5504195601544908e-05	2.429844111706607e-05	0.6704681415310542
('MOB', 'TATTGTCAGTGAGACCGC')	0.07826393049442633	0.4393771590874141	0.3498142848867149	0.003398881814103238	0.02305742363751611	6.186398938417288e-05	5.756360183786317e-05	7.32574902619388e-05	0.02792889614302713	5.756360183786317e-05	0.009080291532569368	0.06882888372090724
('MOB', 'TATTTACCTGTTAAAGGC')	0.05193783007711134	0.5369178954985263	0.019324042692443796	0.007097797869858654	0.003694355142085118	0.11903760103624782	1.9760086901977473e-05	0.1542102876227811	0.004875767319856503	1.9760086901977473e-05	0.010771909601901542	0.0920929929653838
('MOB', 'TCACAGCGTCACTGCTAT')	0.333488688209405	0.43662732531145665	0.055747426641483855	0.06901048984033131	5.468844688511377e-05	0.0021678472593099594	5.401703845520403e-05	6.493050382964022e-05	0.012738148306355324	5.401703845520403e-05	0.026453425033509254	0.06353899637052347
('MOB', 'TCACCTTGAGGCATTACG')	0.3527277698918878	0.3861650820322689	0.039620242479591665	0.000993960208432798	0.01579507025340012	0.04848234650396597	4.418576068763038e-05	5.31165384499604e-05	0.05630304783062564	4.418576068763038e-05	0.0465705673352993	0.053200425404702587
('MOB', 'TCACTCATACTTGGCCGG')	0.3406692915419617	0.2186670529366338	0.04939349063797591	0.0014521221318712478	0.004918870265211602	0.1338562376363348	5.451555562982326e-05	6.142995746904399e-05	0.05084228368803471	5.451555562982326e-05	0.10106923981188942	0.09896095028135804
('MOB', 'TCCATCTCTGGGTGCGAC')	0.37173654663271366	0.35152634354710377	0.06037397369441096	5.305489134509529e-05	5.151646084528709e-05	0.12226014364732601	5.351297243824638e-05	0.00015941063503280436	0.020627852066280514	5.351297243824638e-05	0.02896526921911075	0.04413886326095468
('MOB', 'TCCGAATTCAAATTAAGG')	0.04044074711220873	0.5900181451985389	0.01779108456864483	1.9256063142434322e-05	0.005265049509881041	0.012258703004817737	1.7569481437653365e-05	0.22513168094015953	0.0036411558737507923	1.7569481437653365e-05	1.9878394034210867e-05	0.10537916037194643
('MOB', 'TCCTTGTAGCTCTGGTAC')	0.14072895764261953	0.3963208560486205	0.2188507539627257	0.02522439150420693	0.07510356482956011	0.06625208027645482	2.9604450558611548e-05	0.000132684079573249	3.080675725515653e-05	2.9604450558611548e-05	0.013663850485854334	0.06363284551201256
('MOB', 'TCGACCATTCCATACCGT')	0.14157658724379624	0.33061134820616367	0.4000905840044243	0.04286422690215512	0.010216057108279403	0.0004327510364870356	4.3205713123900396e-05	5.197948274009212e-05	4.439930787502957e-05	4.3205713123900396e-05	0.01154506753847867	0.06248058774335268
('MOB', 'TCGCGTATGACCGCTTTC')	0.2830076618168631	0.40969665100097913	0.16298437236641158	5.814684666946589e-05	0.0020661130092310995	5.884190092623387e-05	5.282834313117929e-05	0.06839367375330997	5.660470259538888e-05	5.282834313117929e-05	6.146885616149352e-05	0.07351080906059006
('MOB', 'TCGGCGCGTTATGTCTAA')	0.31720418784920046	0.5444967916333278	0.036844478946449	9.240406139751994e-05	0.00901343853709298	7.63301395463206e-05	7.001793243229972e-05	0.00019150539374086797	0.03180201729226513	7.001793243229972e-05	0.013226833692411026	0.04691197658970447
('MOB', 'TCGTCAAGACCCGTCAGG')	0.19045376914274392	0.5293316358219071	0.08540287074190683	0.015421526008507555	0.01885617291217364	0.018143063175449975	5.604601646434537e-05	6.738707539287233e-05	0.031335052355562165	5.604601646434537e-05	0.021834767658418422	0.08904166307500878
('MOB', 'TCTAATAAACCGACCGTA')	0.15460531442664413	0.3951714303916617	0.2599137223290401	0.004857895274840032	0.008612845968040532	0.033465235305641786	4.4169981512198106e-05	0.00011224082857296051	4.463136214960883e-05	4.4169981512198106e-05	0.002286492329464558	0.14084185182092018
('MOB', 'TCTATCGACCGCCACTAC')	0.17292078548642062	0.36449287093212845	0.33208695506415303	5.9134117457989536e-05	0.014043611227902486	0.05263947222361776	6.0673589081272924e-05	6.838584024411661e-05	5.811618293668844e-05	6.0673589081272924e-05	5.875371543385036e-05	0.06345056803154257
('MOB', 'TCTCCGTACACGCGCCTT')	0.16980452517482114	0.3419380307842927	0.09343803846941547	0.2122476455717259	0.06898079811547952	0.05390962378644493	4.035394777349827e-05	4.8515033137901696e-05	0.012850441933909551	4.035394777349827e-05	0.01397579472423428	0.032725878510991756
('MOB', 'TCTGATCCCGCCGGAAAG')	0.06088512006862658	0.19540174774132824	0.026971524289920893	0.00047319633349557924	0.005392250134213223	0.18026103589053372	3.718486078067755e-05	6.0125581140375376e-05	0.026651538505131366	3.718486078067755e-05	0.0015941148588884844	0.5022349768751603
('MOB', 'TCTGCACAAACAGTGACT')	0.07913982454838672	0.5836864374358962	0.02905990664718702	0.018675329275006928	0.0023971554163827687	0.06434458231625526	2.2427075308421585e-05	2.8475919977171436e-05	0.16260332866299787	2.2427075308421585e-05	0.012190562763586004	0.04782954286370707
('MOB', 'TCTTCCCAAGTGCTTATA')	0.11111394787962064	0.41544114750986405	0.10650837137094232	0.09621104904539815	0.09847700340041635	0.02594672366417885	4.015084517076557e-05	4.5234304105486453e-05	0.053663160514057624	4.015084517076557e-05	0.007121170409270636	0.0853918902118043
('MOB', 'TGAAACTCCTGTCTCGCG')	0.07514473801729397	0.31187899664804114	0.024691825864333727	1.995189037230235e-05	1.937509859538658e-05	0.27340660035248365	2.0126010202050972e-05	0.12448575827725446	1.9640956537149237e-05	2.0126010202050972e-05	0.007403966582174602	0.18288889429250954
('MOB', 'TGAAAGGGAACCGAGCAG')	0.037840575358477645	0.7203423853052571	0.01699850877943575	3.276822138648084e-05	2.7175267561484768e-05	0.07082296449732677	2.7597675049581606e-05	0.1328841360932033	0.007738573490368444	2.7597675049581606e-05	0.005622240737209725	0.007635476899674151
('MOB', 'TGAACATAGGTGGTACCA')	0.02220578001298821	0.8096056603491236	0.005784397472301404	0.0003850052185599066	0.0002878641713824044	0.09958930283003631	2.129452775117054e-05	0.032149152125431894	0.004860739845808607	2.129452775117054e-05	2.076231201023816e-05	0.02506874660685511
('MOB', 'TGAAGGCATCTAAATGTG')	0.2040754798962937	0.44427137426161595	0.0803389312767314	0.00046196842207684005	0.004911068502452201	0.05319792914267596	6.559959446180174e-05	0.0001270500957448648	0.022626703659946328	6.559959446180174e-05	0.14831802648756476	0.04154026906597435
('MOB', 'TGACATCATACGCGGGCT')	0.22476149089409667	0.43891257751423907	0.06830425478724289	0.007034888633049542	0.02759870339800375	0.020674840596246212	9.299814280021548e-05	0.00010477432011986686	0.018611175774279037	9.299814280021548e-05	0.10900035415938894	0.08481094363773378
('MOB', 'TGATGATAGCTAAGTACA')	0.21833571257110707	0.34183294603954	0.18641489810711187	6.763692693869242e-05	6.53093272973244e-05	0.145280103653271	6.782182419491627e-05	8.156409312630737e-05	0.0011224415705151304	6.782182419491627e-05	0.013555739580834838	0.09310800448186779
('MOB', 'TGATTCTTGTCGCAGCAT')	0.07257819730407554	0.6681425035487916	0.010336070669400843	0.03744471544019835	0.00453186161900676	0.03216188181652019	2.2053699295048385e-05	0.0027798978613361278	0.14308481572167855	2.2053699295048385e-05	0.005352204873626065	0.023543743746775897
('MOB', 'TGCAGCCAGGTAATGTGC')	0.035360880284988315	0.3576544004621196	0.03906521816841758	5.1698320733454944e-05	0.0018251382372199618	0.04513442480251302	3.917093386829669e-05	0.2649633375624043	0.011282236078773622	3.917093386829669e-05	0.01406382068999573	0.2305205035250978
('MOB', 'TGCCAGGTCTGACGTATG')	0.20777537570033147	0.5346653251359802	0.12605143119219386	0.00296471192913669	0.020035533400085504	7.094620628230535e-05	6.646151889911748e-05	7.987133886840725e-05	7.204547068973147e-05	6.646151889911748e-05	6.881400620047099e-05	0.10808302258243309
('MOB', 'TGCCTGGTGTTAAGGCTC')	0.041083040203022336	0.7017332178490513	0.017427650039022184	2.7851808565310994e-05	2.7400671110270507e-05	0.09492768527372	2.8109960363625126e-05	5.4115796768693936e-05	0.08428596392203072	2.8109960363625126e-05	0.02067364721330412	0.0397032073026776
('MOB', 'TGGAACTACCTAGAAGCA')	0.09873287477452954	0.2624510729962339	0.501876169784878	6.680288120206131e-05	0.012700722976760998	0.017443017462465488	6.009895416343363e-05	7.226052217656306e-05	6.176734843603517e-05	6.009895416343363e-05	0.021519454649815497	0.08495565869517509
('MOB', 'TGGATCACAAGGTTAGAG')	0.08107027330215553	0.6424619788458665	0.044507596924186016	0.013999416911562423	0.0026175975794794928	0.04550685769435651	3.6968263311889696e-05	4.443634109089823e-05	0.11376219176916923	3.6968263311889696e-05	0.011161243391358546	0.04479447071415085
('MOB', 'TGGGCCATACCAATCTTA')	0.04853903874369531	0.4660225563335992	0.021638577173829592	2.108674465285862e-05	0.0028850461368611414	0.14882240353515414	2.1420298122878175e-05	0.19693257495270347	0.0024503143389866325	2.1420298122878175e-05	0.011000458528336612	0.10164510291593525
('MOB', 'TGGTCGCTAGTACGTACC')	0.11062539151648904	0.36040701657494895	0.4094305429304284	0.03151099456640519	0.010111575718292772	0.04251343907389453	9.665160866840495e-05	0.00011620156576940606	9.244476366587772e-05	9.665160866840495e-05	0.008500033841316675	0.026499056231452458
('MOB', 'TGGTTAAGAATAACGTGC')	0.14410977576412196	0.6138437363204785	0.03277800382113514	0.004234644141173822	2.7100904176700672e-05	2.8966448898460186e-05	2.69528871816352e-05	3.4301203607443794e-05	0.18017766524118564	2.69528871816352e-05	0.02468182265406213	3.007772679699693e-05
('MOB', 'TGTCAAAGGCCTATCAGC')	0.024677241041565816	0.7657131757778662	0.022204192574772828	2.3800232458164563e-05	0.0017816752501883177	0.10381681514789004	1.8030405588799317e-05	0.0269776068186981	0.018878361296874455	1.8030405588799317e-05	0.00926961333618077	0.026621457712327438
('MOB', 'TGTTCCGATGGGAGAAGC')	0.18111594598444553	0.48920392469871804	0.11559777609167735	6.947389162146919e-05	0.019087913364847466	0.005896428078501886	6.886235556893585e-05	8.277513135281104e-05	0.08356333250289581	6.886235556893585e-05	0.008408735075733906	0.09683597046906788
('MOB', 'TTACCCTCTGCCAGACAC')	0.05050419121672369	0.7243861736161199	0.020103723938017817	0.00104184025822315	0.00014270472438931446	0.01350132206628238	2.354953034244572e-05	0.14379050436398644	0.002357885708657651	2.354953034244572e-05	0.004179123917880596	0.03994543112903403
('MOB', 'TTAGACGAGCTCGTAGTT')	0.22948304137543213	0.3116188682536268	0.14566544146574736	0.09688513229161926	0.019897520802709363	0.054600518135074855	5.694227101138646e-05	6.416446159946201e-05	0.009718270801736704	5.694227101138646e-05	0.022324862203197574	0.10962829566723367
('MOB', 'TTAGGTGATGTCAGACAC')	0.028714396125784847	0.40799160732198597	0.019952661290754493	2.1753343201799476e-05	2.1122562367177808e-05	0.10590606694354077	2.194116367684888e-05	0.2733016531058079	2.141081315509879e-05	2.194116367684888e-05	0.04135707463046823	0.1226683715355799
('MOB', 'TTATGAATGAACCCTACT')	0.06949537256057475	0.28407041086409407	0.5212620690309498	7.321163167541422e-05	0.02981609030002735	7.255072600464063e-05	6.679924151601053e-05	0.00013016268508323837	0.003980446949295458	6.679924151601053e-05	0.05059800866144863	0.040368078107814634
('MOB', 'TTATGGAGCTTAAGCCGC')	0.1583184924209389	0.4467848069594403	0.0668417722157207	6.64533935732402e-05	0.009288340561742076	0.026031138976121353	6.596071901556677e-05	0.00029543820642297553	0.03497268418581334	6.596071901556677e-05	0.11868627606823423	0.13858267557396176
('MOB', 'TTCACAACGCGTAGGCTC')	0.3343265349407033	0.38533847306224955	0.059346808056263634	8.324655101215957e-05	0.009420293091011929	0.0007380076919532304	7.489301053597727e-05	9.010150751636564e-05	0.06186723732563606	7.489301053597727e-05	0.05985080334840709	0.08878870840417476
('MOB', 'TTCCAAATCTGCTCGTGA')	0.11883504589393311	0.5264014404890003	0.0448528088607835	0.014018128730431864	0.0235822049063131	4.85091136985304e-05	4.355155199411787e-05	5.2344548127058565e-05	0.09228465395315837	4.355155199411787e-05	0.09108777072790424	0.08874998967266191
('MOB', 'TTCCGGCAATCACTCAGA')	0.04285594133481357	0.6823566719485286	0.014530574374187567	2.301654247017481e-05	0.000607159850617646	0.07688196368381406	1.7440463721808032e-05	0.13129591659108186	0.006577791482285116	1.7440463721808032e-05	0.007002912143877506	0.03783317112088018
('MOB', 'TTCCTTGTTACGGGTGAG')	0.23702165114396145	0.3531834108582278	0.09594990070487312	0.021539161515754253	0.019708212162452856	0.0001112024144129051	0.00010447031884328208	0.09982459933912723	0.0414169440606309	0.00010447031884328208	0.03126857643645671	0.09976740072641598
('MOB', 'TTCGGCACGGTATGATGC')	0.08582051626231053	0.29831489668803013	0.3941171296825256	0.00038305879914064816	0.06389583377037893	0.04131587931399108	6.204195944077334e-05	0.0001576476293684141	0.016249030271650672	6.204195944077334e-05	0.01717541422295281	0.08244650944076971
('MOB', 'TTCTACGCGTCCAGCCCA')	0.2959639975171293	0.5061617660970823	0.08859660253197685	4.949628475155526e-05	0.002880723269687758	0.04242579072388727	5.078484941670989e-05	5.7240137713282334e-05	4.864425598991771e-05	5.078484941670989e-05	4.917788174448525e-05	0.06366499160120397
('MOB', 'TTCTTGTTCCGAAGAGAA')	0.060695911432222714	0.294728862977211	0.3511292090720137	0.07528064851390882	0.025285033792074862	0.0671419734560188	7.935776688156733e-05	9.540689134546765e-05	0.04441688666386963	7.935776688156733e-05	0.057444354076389585	0.0236229975911822
('MOB', 'TTGACCACACTATACTTC')	0.2872415279084201	0.38900898138185674	0.09425210701737324	0.00047262328229898674	0.006623589281506305	0.0835167523991495	3.656937338433115e-05	5.913041574990455e-05	0.04341595729016267	3.656937338433115e-05	0.003060009113986357	0.09227618316272766
('MOB', 'TTGACTTATCCAGGTAGC')	0.16403731735425672	0.431549851275094	0.024042461538814525	0.0014766787616936642	0.008718091141659851	0.02069394658578131	2.7913642708549144e-05	3.5442279366609175e-05	0.268915194468214	2.7913642708549144e-05	0.06336887239390873	0.01710631691579367
('MOB', 'TTGTTCTGCACAGATAAA')	0.015124161207970716	0.697771761252859	0.035231027177858865	0.0046638118733046555	0.005147719234769858	0.10639808316497028	2.1598353435329667e-05	0.04639435110078144	0.025950209847788702	2.1598353435329667e-05	0.037986348790052256	0.02528932964277377
('MOB', 'TTTATGCCACTCGGCTAG')	0.44796453659220786	0.3718412534205551	0.028425187807684004	0.018632773649627742	3.346861697535814e-05	0.047491438469788455	3.476574452370977e-05	0.00010360468216513656	0.05234079194885315	3.476574452370977e-05	0.0021012256488485885	0.030996187674247198
('MOB', 'TTTCAACCCGAGGAAGTC')	0.15977217101674965	0.43107527428659076	0.21168395397616316	0.01397994604734141	0.07684969737277765	0.03716104925321389	4.5373182369467856e-05	0.022353919386352533	0.014783337202935122	4.5373182369467856e-05	0.0010738111948032645	0.031176093898333732
('MOB', 'TTTCTAACTCATAAGGAT')	0.31611949453974486	0.2842847222452168	0.07120058045908216	0.042477045711935835	0.00958092755429452	0.09448036216721672	3.9985240206272066e-05	0.024594668655896636	0.06126729378745578	3.9985240206272066e-05	0.005973977332749799	0.08994095706599436
