# Supplementary material for: Spatially informed reference-free cell-type deconvolution for spatial transcriptomics with SpatialCD
Source: Genome Res. 2026 Jul;36(7):1455–65. doi: 10.1101/gr.281829.125 (PMC13322189; doi:10.1101/gr.281829.125)
Supplement: Supplement 1 [file Supplemental_Code.zip › SpatialCD-main/example/output/mpoa/beta_topics=12_knn=4.csv]

0	1	2	3	4	5	6	7	8	9	10	11	12	13	14	15	16	17	18	19	20	21	22	23	24	25	26	27	28	29	30	31	32	33	34	35	36	37	38	39	40	41	42	43	44	45	46	47	48	49
715.3008361853751	1207.639107855298	66949.01511197173	5030.9210493320215	1545.0414834395162	164311.1592282349	284.52019678006036	133.92922255306488	1362.0391995956727	1037.1501171249538	32100.759464933064	515.1583946521674	6122.498113643604	0.08333702118435972	0.08333693995868999	0.08333682281218072	10013.401242443106	8088.527637198376	20357.540920975818	19473.844294844916	76297.80425413608	10648.778621462388	3538.763660474469	2107.196008930876	577.9167359518592	9.94897153972829	838.7444067791663	1612.7222096920136	12829.082905890811	911.93885629895	403.97698512166903	432.18098388390644	19750.67630775709	29754.0532419332	689.8490253085175	920.5457691417816	26290.905607064582	550.9464295564223	242.18222128477606	3352.818849764475	0.08333673578972846	51.31726882585086	4179.957836576225	1145.7375060723214	1516.973939291675	1780.76264955837	5365.497066596228	0.0833368706521082	2151.420184914301	0.08333688165482919
496.0183873219865	468.355824255542	13978.305905475976	18178.30589133416	2989.837895693532	4914.1027371648015	11481.484780933062	0.08333691087022269	937.1296769337067	818.5663544069154	16303.995278093666	5928.228962528127	3570.106608346636	368.194192909085	57.24552768428302	22209.793068715055	48967.73607042456	5802.901793111499	2156.8588678453143	10571.96085900096	0.08333693336972052	3273.866565412459	1882.0594092665672	2052.8839883920937	2726.1861121204406	27495.507687019664	1630.2299631736273	26797.115979492748	3616.4489508241195	925.6009687025374	2655.0945464619904	642.2884199854075	40861.54952540527	20849.87543531832	1580.8074272174138	647.9264676583645	319.9427377328343	2625.008592124201	12343.725285832257	705.2039642877943	0.08333697967683645	209.23041803073403	2884.1481310472554	656.147665286101	13449.373557690433	78.80560450664345	3371.4440600668613	44920.15343182304	7679.052293119019	0.08333666562575869
333.7951070335247	86.2979676645439	7894.494264097241	2199.184642772489	910.0346518570026	5309.141713974712	4620.235656433121	4.8952586692721205	3120.2978368064055	582.8545039093337	986.1320031637421	1379.7019780251694	2133.3189898443015	0.08333701946613906	16.457156306625308	0.08333627972558666	9498.21700712278	6157.859431199175	1811.0453672486003	1204.686006423716	0.08333692116859424	5587.940774004473	910.4881900981025	3528.5986118869378	686.8233487061268	396.07524814733364	475.87607462883636	5333.818611960886	2514.939758291493	94.1876622834644	6178.557323082726	884.227612149633	12247.171791025603	12349.510463057211	341.7748879006136	722.3374972699958	2623.546843601615	1493.8689650652277	0.08333682730123766	856.9757763524332	925.4751854169192	0.08333687869731422	3010.3706171288977	251.36144002888966	0.08333698824984778	17.096554104870382	3867.6266659788917	112650.50486219118	421.37009782308013	252225.78156307797
1013.5981821194188	593.0122661104914	17524.30380214878	22217.798765762258	2823.528469154461	7775.705767522254	24392.0967265924	6565.935403431276	717.608574807608	1490.863317507196	2780.3493427412627	1103.158303068602	6633.911632326987	261.66013745087406	241.03833296481707	0.08333668250617289	39075.34409901856	8971.076062832166	931.7032501844901	5990.31686880881	0.11738350847742876	8478.09753246561	2679.9481595745156	419.30324352969086	238.05830959202157	4438.471225062771	686.0665502737903	7056.915214551504	3398.18697592013	0.08333705934207834	2035.3966655180577	28.493512039912673	51520.18311150771	13938.221372223212	1434.3801999327004	304.80919240739723	493.27160198813357	119135.46741708761	0.08333655742239493	798.2348313117841	90.26622461888665	0.08333697851721521	7473.32489879037	939.8484202787128	0.08333709126794268	0.08333699809756111	3507.7025440367615	87189.96602759245	21033.074714976145	236754.5532992842
852.7092232259545	1281.2956606152186	190.95060558866527	33078.61027022034	220.06993324318537	2.7415968403306445	47193.48271328023	27368.05575832091	3835.787120498648	1143.9946301210414	19714.102780417215	6094.59281764449	1097.129049527739	8949.377467857692	65319.926776686894	250.55546542489603	29015.644270043766	12982.553423158031	14424.969277097778	0.08333681461584865	50765.20872714918	176.9314155344507	1836.6461811477366	515.3829409380902	18276.133672065596	18841.511482597012	3451.1730104759663	11460.97278760249	27181.403496200906	422.89954263887245	3637.5706040906794	1212.687612567788	76864.13528545975	29.73620972486977	1368.4259390695722	559.3142040824823	2472.8605609145293	12564.023587253118	0.08333701100817548	6479.3298241752655	0.08333679779130043	100214.47427538957	117.48941972239754	306.67558671049187	0.0833365219334183	49.57320373722003	3109.1305243547854	446.11696513138236	3126.4794110761973	95264.63834219903
132.58186974184807	1496.4092072363533	2019.3279795207136	2375.115740791426	98.04642590101791	557.8556611862896	570.1676603463256	30.649381024815533	408.10290759833356	192.30991033447017	1949.6985927724518	303.2087088393817	15636.327957878475	253.4406000999694	78.18855257812484	0.083336127588058	546.2975776659996	2274.430080555576	87.0271201090829	10236.08880148189	523.1776600680357	2097.431438714519	598.6725427413515	472.7004554881728	500.5506079127023	255.88822102904246	234.82048010773448	240.29070913110922	1068.1550661961708	145.7865432942139	173.2320641283875	651.5610904866668	0.0833386089669364	294.01985507023835	228.11952272448056	157.66784405947192	1247.0458673084229	53.56664068208131	303.6594658904013	513.2565800728545	209.74823955161233	109.50510979064123	2022.804584332768	184.32667446943358	86.6783170741149	28902.66044999202	689.1245203534264	0.08333667634063598	26.86382571380039	0.08333614963526992
5241.9593554461235	7744.061449317289	20903.54545465555	4640.3431411150295	521.9744448989503	19863.400942414868	1008.4370018652928	293.3640479027287	1103.043797570829	402.31636797882544	5381.81675436192	282.71498207620925	4593.927151844195	470.1317101509155	0.0833371284408655	0.08333662487818244	4118.766625569913	3794.2779112827807	0.08333702772544666	1839.421217759717	0.08333681153674352	11704.826465718574	906.6735283618468	1158.051206188353	1498.399201239814	147.15696844048287	372.4400262148181	2350.2584997986314	1901.8490362526634	4.28947931252379	339.95632599836335	269.95648071478286	14668.287654226644	21603.130199379142	95.58533704113987	231.9519030092092	381.49502536490553	641.430234612149	0.08333689422044847	441.0301542065528	0.08333698905875911	0.08333703664549684	6128.174315096038	260.7828733361329	135.45130384437255	93028.90116185977	1111.9489795182058	811.3475500356304	2208.5275168579724	166.01074261490004
73.42813378730467	693.2237737511009	9565.979901568768	5079.623919288412	639.0351758030863	133.69523919844406	23.636298966044965	3840.5205049513133	1242.6537896536072	250.0226767729421	7159.314239205721	1476.0906400812253	1062.8076005609362	0.08333710034873279	4695.604516083428	53519.10090649596	20303.456569787813	7210.949835753685	989.1309804916898	0.0833370781483973	341.2729302803759	2624.3998614241264	897.9002814657844	596.0802423972264	206.45376898054957	8753.807530881159	270.6607437518568	2349.385827432721	0.08333706683621296	523.5148114517808	472.8822241763361	3973.2564726423598	21112.575002717185	13628.627122396556	157.39069051410144	115.99315260832668	337.80732979158176	3580.5922786039323	959.6044921194333	177.958102436111	0.08333680441581087	15.681669768022669	0.0833370485178248	646.117229781213	1166.7308615193817	225.73749928736382	1267.9011375223672	77.66300161425524	1004.0598801426956	401.91825830394924
224.09130243279463	256.73481367095644	14044.662571356761	635.8381604709283	1473.4068089638483	9790.610064862407	391.01752719528633	113.73326730444026	615.8668281735568	398.95672567463555	637.2350977127433	996.439408953963	9022.371163365906	172.57243474945423	399.2421349669476	0.08333676490057	2965.5451485235544	2790.8565999900943	45.08470886626632	2342.917506098432	0.08333687565663184	2913.3359714523526	1255.8828638547766	799.2307585932764	317.502386580727	102.61742237556182	361.79407002957305	1067.2871990166952	2036.321731009407	11.008166667643486	694.2129418900593	222.11883366715057	82140.04859416184	15260.582327320246	70.14587305718042	178.55332544347576	1360.3202293732743	246.59568500579618	30.254454573075872	269.06189986978364	0.08333696723134165	0.08333702535252328	4696.894962802377	289.022179869363	381.9698301675684	2.92617503480609	886.3983059084991	526.0399670269176	1500.2916541154218	68.70899646784027
1401.5003752811847	1165.0428796661333	10269.68454817127	75036.92104198068	3360.971983977561	4371.431527726938	17473.361958271616	140254.76272376537	2134.0952958484495	982.0867210592753	12155.620014473021	20057.901832454838	2327.426695884251	11273.28450901995	7653.938186150957	43555.30149647501	116295.71292756905	6822.829378774058	74.0666614168113	7490.310452525332	1686.36244712516	6619.221590417926	2210.8563130286702	763.3720755250752	956.5512692184886	9790.962705387656	2491.443437886113	13970.081995338505	2183.930896085729	3971.0673491128446	1906.9690311650381	7812.023867573032	45216.5613437404	10170.757085275529	1354.937336478423	800.0715643392313	0.08333697762729622	28306.411017536466	0.08333656807352251	30.535376722902047	0.08333693562630792	0.6687780703763055	16253.978472464676	1514.805213471957	3183.8530055900246	2.1195948380643506	3971.552100944668	18646.086113660018	19391.242017691187	53.76828600462345
685.6574182304315	968.7378908412421	7816.554942185644	19364.2540400654	6743.096285209224	19.679838488724346	41259.476142964966	34599.987758200354	1277.5376752469458	974.904773984443	42765.89309508147	165.26522521319302	2088.426289682284	2462.695594166627	36.98624614661828	1783.6657075694807	20465.737546334753	13062.62649998576	6923.450776959514	9582.624272213076	0.6399132057685324	4187.118540772184	2755.5225066340145	1289.7451533205115	15083.100854657225	72303.21728822161	4328.614053891942	43331.0676287894	231.95312690269944	5482.732056033334	11147.825778673085	5297.84783186303	56599.078454811366	36021.48907919774	5229.444009534572	635.5462962891409	1910.6183742272235	430.0058157159689	312.39816679652665	755.5980555884387	0.08333688868352199	13660.307319625661	2225.0835807818576	1560.105232806773	1221.6358372092407	27.438128990970487	5884.12522437771	10777.872069810084	14160.346807161199	282846.28716594586
223.35980919094422	407.189159012721	893.1749132558019	0.08333686382149602	496.9564418555087	15886.475682382179	0.08333636855971742	0.08333696252145449	1165.8372972631282	524.9739011228579	0.083337040638614	912.5387464595341	402.748747091583	303.39334245136735	294.2058963598381	0.08333601440019536	1338.1409154930634	1687.1113461556836	486.0387317738333	1186.6630469473248	0.08333698227952757	3886.0512226178435	1542.586363349058	1096.4553148065888	555.3237329713447	45.835249294889614	1537.137182783467	0.08333719017825346	1255.644719355931	625.8912271414125	821.325509690499	295.3572824232278	4712.649590575051	3688.997609100646	563.1397512181791	310.28278368801216	524.1024856521896	0.08333675399454459	1986.7592296426046	1150.9965852085038	182357.84365531144	262.4818125768811	10783.68984420552	549.0699778855006	0.08333700876986277	0.8956410887891509	1490.5488703384922	0.08333756496682347	916.271596405864	0.08333640186404885
[truncated: 85 more columns]
