# Supplementary material for: Spatially informed reference-free cell-type deconvolution for spatial transcriptomics with SpatialCD
Source: Genome Res. 2026 Jul;36(7):1455–65. doi: 10.1101/gr.281829.125 (PMC13322189; doi:10.1101/gr.281829.125)
Supplement: Supplement 1 [file Supplemental_Code.zip › SpatialCD-main/example/output/mpoa/gamma_topics=12_knn=4.csv]

	0	1	2	3	4	5	6	7	8	9	10	11
('Bregma-1', '-1971.778086_2745.402956')	0.027724183687053403	0.14116579190091372	0.2704097366666577	0.03254761584078237	1.3330542446108125e-05	0.006244929936810879	0.0250907560187605	0.027953418738760394	0.1209349912876419	0.0015573659159231633	0.2732453079424148	0.07311257152183506
('Bregma-1', '-1971.778086_2845.402956')	0.05860961166638549	0.2319505515362822	0.18175830632686843	1.7693960845947692e-05	0.014277892853922306	1.6275238575186e-05	0.09968421920565036	8.850200741916282e-05	0.019572356580159277	0.006836799531538983	0.22598803153256145	0.16119975955979138
('Bregma-1', '-1971.778086_2945.402956')	0.19105713760150725	0.12510973070394216	0.11086177961076488	0.11947982294322135	0.029791163445101604	1.1009474278201777e-05	0.08431383789940985	0.08619515411418321	0.13282159445711986	0.07456160467483708	0.012230928943125476	0.03356623613250918
('Bregma-1', '-1971.778086_3045.402956')	0.011987002451658539	8.089225667376157e-06	0.4620983248361688	0.047167976854407795	0.006362318207771204	8.235807457933598e-06	0.09110717518328189	8.35831678456817e-06	0.0024214180202529415	0.10278241223531343	0.08714965870674306	0.18889903015449247
('Bregma-1', '-1971.778086_3145.402956')	0.01468168108227507	0.08463793253574997	0.1468124284036658	0.01855786956996331	1.130271499789075e-05	1.1233152854617202e-05	0.5208754232520992	0.058191051226324855	0.0018922259681729559	0.017857223339725604	1.130271519946396e-05	0.1364603260389712
('Bregma-1', '-1971.778086_3245.402956')	0.048233056460873114	0.0022501193885063847	0.2483937772296075	0.12364500801633808	0.006917088823123358	8.005654430800257e-06	0.06723562020424251	0.08002030837611737	0.08976684623983164	0.16354477202321527	0.09844232742589143	0.07154307015782252
('Bregma-1', '-1971.778086_3345.402956')	0.02532180169916067	0.06704331316770541	0.17059867484536806	0.19336297136649055	0.11963452815927356	1.4896271500914615e-05	0.005292381614629119	0.02401048537792318	0.0056644707755185925	0.22904419628769995	1.588572673590314e-05	0.15999639470799396
('Bregma-1', '-1971.778086_3445.402956')	0.03607821092906778	8.596139082314869e-06	0.032265261528815196	0.3627076756073992	0.11660881030407534	0.001706722815440098	8.591533268339581e-06	0.0009281924916997355	0.04745797681998129	0.21020577601943782	0.08915944292690717	0.10286474288482582
('Bregma-1', '-1971.778086_3545.402956')	0.08282267161747663	0.06657602524218452	0.03519322303207508	0.2792540205548653	0.10221375660662813	1.0969582151288179e-05	0.018944714585590383	0.030595515838685142	0.010894448487627694	0.14716413716564217	0.09540064194920765	0.13092987533786607
('Bregma-1', '-1971.778086_3645.402956')	0.05898096500381676	0.09216979454035135	0.05964323576641303	0.15770069918854182	0.26731304002332823	7.691210435798464e-06	0.07551335983498697	0.010269057962345195	0.017061826511095942	0.1245395706581445	0.12648714864296884	0.010313610657571592
('Bregma-1', '-1971.778086_3745.402956')	0.08888285346438315	0.022286910377963508	1.3328543446960298e-05	0.2375822930384651	0.3246122357168518	1.2654773200054453e-05	1.310232889535442e-05	0.029998781931488333	0.005994449930704629	0.09334937979854434	0.17221494300733206	0.025039067088724793
('Bregma-1', '-1971.778086_3845.402956')	0.04600697281217194	0.13475115139008145	0.06210906518486928	0.004610749299596443	0.11126021218538616	8.264821489674168e-06	0.005267539674207526	0.18966084993584656	0.09908767800398507	0.2047895767107788	0.09860120558714719	0.04384673439443997
('Bregma-1', '-1971.778086_3945.402956')	0.05515858480925427	9.49071613110721e-06	0.023359162845180196	0.1829216753812736	0.1404953696079949	9.26062621093339e-06	0.05182446829772344	0.09245685593763837	0.028840455563009758	0.10867344923923074	0.3095403341207358	0.006710892855616924
('Bregma-1', '-1971.778086_4045.402956')	0.07637152688641181	0.21019393918543586	9.12528821565387e-06	0.08318276514144679	0.06230527653957734	0.0016568952651604425	0.027812556603760693	0.0301180953250972	0.045196194586856954	0.0426450566773811	0.37626369286968	0.04424487563097637
('Bregma-1', '-1971.778086_4145.402956')	0.05888764405802327	0.282389631752665	0.01849097910217062	0.10995146862073464	1.203097580162801e-05	1.1624718254897308e-05	0.06523147483789898	1.2031000061731777e-05	0.090348043804649	0.06250958886995092	0.14384303261418807	0.16831244964560133
('Bregma-1', '-1971.778086_4245.402956')	0.04940745547887074	0.07513137984958626	0.03409503945081588	0.18706079843207762	0.05319114978113051	0.002491394075622797	0.17128252789165432	0.06455075027604947	0.010635917947481423	3.445151346657117e-05	0.35156839376890664	0.0005507415343376111
('Bregma-1', '-2071.778086_2745.402956')	0.04152653711569322	0.13161118494541377	0.2019637355042203	0.09865627562353001	0.0334661221432334	1.393907827415562e-05	0.06695893930333201	0.03662877457379475	0.12287737011518551	0.05915812131229362	0.18507530150260854	0.022063698782420833
('Bregma-1', '-2071.778086_2845.402956')	0.05118474242233592	0.16628195186979072	0.03577636908013985	0.06726873702040444	0.05167683304065734	0.004758292390016058	0.08342378951215414	0.10043405114586519	0.12929882650846436	0.1321866883879562	0.05416367097100989	0.12354604765120597
('Bregma-1', '-2071.778086_2945.402956')	0.08009303414090087	0.1727059962086547	0.13088181775318516	0.08927097013215739	0.010369064814270617	0.004753801277618865	0.027828027838651417	1.4164960076507055e-05	0.06717032036956752	0.3037863392305125	1.4621576124743183e-05	0.11311184169827967
('Bregma-1', '-2071.778086_3045.402956')	0.05316786041640052	0.0892388469554979	0.2166259678272602	0.19161380485485235	0.061673687123846306	0.023942085290442717	0.09456533237198204	0.003768354842101713	0.04584252255387634	0.1043244496837286	0.1004550878522432	0.014782000227768002
('Bregma-1', '-2071.778086_3145.402956')	0.03478422484376884	0.16357543520543538	0.02607749040819045	0.16734122623137238	0.09900447976650646	1.2477554128592501e-05	0.05709905561625938	0.12461644143692606	0.03104188916369589	0.09650151739714995	0.022388012544201242	0.17755774983236544
('Bregma-1', '-2071.778086_3245.402956')	0.13944273174054114	0.012154705843776432	0.16281469560643894	0.2791995807145867	0.053798908966102094	1.452664747025735e-05	0.03924952302757647	0.0030831215142144066	0.009270391172380762	0.1448146314392224	0.05127946182711046	0.10487772150057986
('Bregma-1', '-2071.778086_3345.402956')	0.20826131738436374	0.09459840739525942	0.02300086209312415	0.2760397877178899	0.02285467156232159	2.0555618622290823e-05	0.1459848365248237	0.002155145434686772	0.019232618659392225	0.16177482862840814	0.03355421323175523	0.012522755749353118
('Bregma-1', '-2071.778086_3445.402956')	0.15195363931949904	0.00039404430123388384	0.10071474686453262	0.16198035030681585	0.17339134435660175	1.480970612566564e-05	0.010164812387009598	0.002242423668180859	1.5466330862992437e-05	0.21105635629319588	0.1666242690911463	0.021447737374795637
('Bregma-1', '-2071.778086_3545.402956')	0.03094433902733313	0.026572611029936254	0.03264987844394645	0.12227179251981253	0.45353702798275064	7.884731017105721e-06	0.004422094206107559	0.008318067312529962	8.235893826398286e-06	0.15388964822843623	0.11147416122621337	0.05590425939809025
('Bregma-1', '-2071.778086_3645.402956')	0.02974513787351598	0.10378782519198088	0.09105415218142304	0.13703781282050506	0.17975969484475796	9.197790272024251e-06	0.10982880635224446	0.06725065873161394	0.029344290377751218	0.1454635481506324	0.06965160626636431	0.03706726941893865
('Bregma-1', '-2071.778086_3745.402956')	0.009345350347552652	0.14837588377864028	0.03735000435213735	0.12731288326729487	0.22161092659990791	0.004215333751679484	0.15927903666808038	0.10488881886097373	0.0025335104667051837	0.11006606544050707	0.029631282843087067	0.04539090362343392
('Bregma-1', '-2071.778086_3845.402956')	8.54326835918354e-06	0.15074406918728664	0.13647627321504055	0.009805875134623889	0.26438835656599285	8.401108828626257e-06	0.03407925081977217	0.04254351286880161	0.0637627443081138	0.1371952828311921	0.15823145985172513	0.0027562308402636197
('Bregma-1', '-2071.778086_3945.402956')	0.040292683431119365	0.1112113894310249	0.007048615743197601	0.11356175042545116	0.179623939599537	0.002140158951007232	0.035731278908986676	0.06578214017318577	0.037916164417363084	0.113107876491557	0.28760871236739544	0.005975290060174691
('Bregma-1', '-2071.778086_4045.402956')	0.08515812399195033	0.17038563976414603	0.05882709567504695	0.102094126208747	0.04922912598287063	6.945516589274834e-06	0.02841897005912253	0.12421772390641521	0.023659237188250016	0.0003792635865598045	0.3162309472277237	0.04139280089257855
('Bregma-1', '-2071.778086_4145.402956')	0.00917567034739265	0.18565300428100448	0.018809255064638264	0.21409496934668895	0.08619384137030546	0.002389974930114911	0.005712744940618858	0.14527926725891405	0.07079468176327885	0.00011214256132972157	0.2533465193605636	0.008437928775150007
('Bregma-1', '-2071.778086_4245.402956')	0.08567224360535629	0.1487472090755835	0.0034819584385960816	0.27555973345382057	0.043343509694299835	8.105032190751796e-06	8.037272721425205e-06	0.002617119701760712	0.031007531758209386	0.1060077186504406	0.2959940617676434	0.007552771549377496
('Bregma-1', '-2171.778086_2745.402956')	0.1591146990516513	0.06727979827815249	0.05469421809000964	0.11175264642041732	2.5546893701113394e-05	2.403357937225209e-05	0.06990045559799778	0.03224048598013499	0.16867898867325704	0.15327705626786284	0.04631791265126781	0.13669415851617545
('Bregma-1', '-2171.778086_2845.402956')	0.06278357067344599	0.1011040563123985	0.042359370867610144	0.20955844881714078	0.02351872291887751	0.0045601949884387155	0.22131139870770175	0.03126745923601809	0.06383545430595201	0.18567798619773274	0.03898029368591336	0.015043043288770456
('Bregma-1', '-2171.778086_2945.402956')	0.040307368890353405	0.14131454844499222	0.10421476581290912	0.2935454431375949	0.040022519833034564	8.082826075012866e-06	0.04948531516288526	0.04155059749904401	0.04240683234518888	0.1446460503480602	0.005929448946106536	0.09656902675375575
('Bregma-1', '-2171.778086_3045.402956')	0.09373788623802871	0.06200516519285354	0.313172393891234	0.07654327850263606	0.004938398796327067	0.020379428362314184	0.08050205684868462	0.06612760848643265	0.12317647562386319	0.1506807934955699	0.008719507704387806	1.7006857668019158e-05
('Bregma-1', '-2171.778086_3145.402956')	0.04193095946561944	0.1288035175019948	0.21985201018297973	0.09143398410875224	0.07380231866430945	1.529151208949373e-05	0.04994478183185614	0.006933922469255698	0.12372550590139593	0.1726454757409524	0.03192162031115747	0.058990612309637244
('Bregma-1', '-2171.778086_3245.402956')	0.13360052378471998	0.13759970683023034	0.045865852459313884	0.1513062480400548	0.07389063975056176	0.004844714958322991	0.11946275006211272	0.10955100751617297	1.3341283526175782e-05	0.1107970013410296	0.006072523643151716	0.10699569033080308
('Bregma-1', '-2171.778086_3345.402956')	0.03131359842068623	0.03758763399051849	0.21218235729876603	0.0731044066182372	0.2080798256187401	9.24210130441913e-06	0.07772759594010961	0.00078023025059229	0.053500691956249694	0.13429566313730612	0.10963741478188715	0.06178133988560275
('Bregma-1', '-2171.778086_3445.402956')	0.05362807054211445	0.24432905653370637	0.031480667000657006	0.0008936038250218036	0.28124508797993164	0.0019466887643770294	0.023394262167079797	0.006433628006669139	0.01866543557577657	0.20816047491052012	0.12693855508927604	0.002884469604869945
('Bregma-1', '-2171.778086_3545.402956')	0.046093694106888836	0.06924888237754916	0.026673123511428032	0.01289349285797772	0.26791595380300137	0.0031110999268732175	0.05774838911412692	0.005655540102521433	0.05189002078874792	0.25010498960900124	0.20230688998243285	0.006357923819451241
('Bregma-1', '-2171.778086_3645.402956')	0.05194044462556595	1.6653967298655245e-05	0.02903923853650623	0.13104253883930214	0.3965967334405895	6.758834110636065e-06	0.0014279644018516868	0.06174551386367731	0.02968459244444608	0.15673910646114111	0.1317645574565608	0.00999589712894982
('Bregma-1', '-2171.778086_3745.402956')	0.08322737175539073	1.2917273111019226e-05	0.019848145907374902	0.11309221315080904	0.3188229253460402	0.0055637716103937454	0.013919255040895596	0.09096638334125391	0.014611448452276231	0.13541492396009447	0.10018971253796835	0.10433093162439186
('Bregma-1', '-2171.778086_3845.402956')	0.07910132087641614	0.24238051776876177	0.027985696409296035	0.22828294017078904	0.20031381431646764	9.680870060319761e-06	0.06415517339347145	2.0964504984628493e-05	0.05451823325013927	0.03436999392918095	0.053268680618621236	0.015592983891811563
('Bregma-1', '-2171.778086_3945.402956')	0.07914956791371741	0.0016805791993265182	0.02413703090094414	0.06675286873406937	0.12169194165657125	0.0030152313220923642	0.07660207064161165	0.04100133244184786	0.045390486477257026	0.23932223165492278	0.22367288928640894	0.07758376977123076
('Bregma-1', '-2171.778086_4045.402956')	0.14126515093057462	0.08819801764194206	0.006114024014026523	0.09854404817478794	0.011132487538665227	1.4565708625627942e-05	1.6045520856181942e-05	0.0025310802431838574	0.01432580784557525	0.1642584323366306	0.3669928502985573	0.10660748974657484
('Bregma-1', '-2171.778086_4145.402956')	0.06302613696588737	0.06622712647523427	0.10288996451089594	0.059148516239497934	0.0198638633744264	1.0271471226274752e-05	0.15056096492408078	0.0002604523169529576	0.21969279874333814	0.02531494140977422	0.14527250911855968	0.147732454450126
('Bregma-1', '-2171.778086_4245.402956')	0.030007161928939187	0.5133292157025905	0.14767455904469895	0.11294280374829921	0.046291831678070834	5.731966746420957e-06	0.003435930850037657	0.00018253127547860666	5.525402548268921e-06	0.010056715307860491	0.023519356827361965	0.11254863626736787
('Bregma-1', '-2271.778086_2745.402956')	0.19947525982183786	0.1530097904348502	0.01787883039985908	0.10058578835272335	3.395822242504441e-05	3.195185268015062e-05	3.595032778546339e-05	0.2674331441153132	0.017835836844690377	0.057832936808961344	0.020813099719656027	0.16503345309921807
('Bregma-1', '-2271.778086_2845.402956')	0.09208908532285857	0.02725525871234861	0.07263488466398303	0.06720666834058575	0.051826284431996245	0.005820395718925971	0.06945673013905748	0.14222803543871537	0.009203627735654979	0.3309580656905545	0.09220506406831679	0.039115899737002656
('Bregma-1', '-2271.778086_2945.402956')	0.10369194238148575	0.19399496959012053	0.040316446674517996	0.16532678185074842	0.046084551912834545	1.465511112455468e-05	0.06467252103661152	0.005167808182575645	0.005862723975721996	0.2370721652841862	0.08297721345717246	0.0548182205429004
('Bregma-1', '-2271.778086_3045.402956')	0.004317058371256149	0.04548723955577065	0.011037344989296835	0.2730787139110865	0.21773747783528138	8.681841427165523e-06	0.005104091897169245	0.0038752915392469833	0.03355845954482991	0.18040790178523478	0.18594222424069587	0.03944551448870453
('Bregma-1', '-2271.778086_3145.402956')	0.036697469835590205	0.12568373038347064	0.030397298570869213	0.050265637373808694	0.2602641648186986	0.009806380348166737	0.0698515468817242	0.10295109602162315	0.009392674938199211	0.16204763039580444	0.11669272336155898	0.025949647070485915
('Bregma-1', '-2271.778086_3245.402956')	0.004423763951361797	0.11967705692375624	0.013224939235960622	0.08293757666204735	0.31182550284579974	0.0023193921932849943	0.041050375680093065	0.050570783046879536	0.05973636571386748	0.10431226734799402	0.163966429750727	0.045955546648228186
('Bregma-1', '-2271.778086_3345.402956')	0.0037153989182903448	0.05787687539861739	0.010090950633292708	0.16609049788328017	0.4327332629077796	0.0015655988486171007	0.06467683638398969	0.001178701348938468	0.001717627935184286	0.13290372617627186	0.12325653899900581	0.004193984566732705
('Bregma-1', '-2271.778086_3445.402956')	0.027199125199352737	0.05686054278418934	6.822402916887614e-06	0.1584833489281406	0.23998640491065967	6.667685985505482e-06	0.050214637236232235	0.004315304958735509	0.01674306979611663	0.15686058488804097	0.201321119607702	0.08800237160192804
('Bregma-1', '-2271.778086_3545.402956')	0.022816712429794817	0.03186730839038982	0.07941253795883542	0.21535345293140198	0.33491291600170986	7.4176409248630255e-06	0.004414550958757432	0.0010589844944118992	0.0020958385147323605	0.10735224304574842	0.18863039099808718	0.012077646635205927
('Bregma-1', '-2271.778086_3645.402956')	0.047844327381695584	0.13729186574910054	0.008143046496267577	0.12869101987052037	0.12205638483276789	7.194573652592639e-06	0.060714466494281034	0.026261548023366717	0.07273306085845109	0.22357672634869366	0.049273667375320726	0.12340669199588225
('Bregma-1', '-2271.778086_3745.402956')	0.0675069641817737	1.0287326303999185e-05	0.029259862769488096	0.11464685983800704	0.416268281498571	9.835665084234292e-06	0.12304966708765006	0.0302859406223174	0.0060850058564471746	0.04777777017999491	0.0764282916231049	0.0886712333512576
('Bregma-1', '-2271.778086_3845.402956')	0.04946056999506786	8.446783356965102e-06	0.06744251156492535	0.27570347638323806	0.17479133107296696	8.102473549948115e-06	0.13276622169658184	0.006611398159926387	0.003953404846796256	0.05703033581936997	0.21297629141394436	0.019247909790276078
('Bregma-1', '-2271.778086_3945.402956')	0.053973531698616434	0.17616233709021853	0.01732353675688296	0.33821656738366346	0.1654069515565696	9.32335326094632e-06	0.01702458313940232	0.09124618105854546	0.004311144528215282	0.014172362993194843	0.062310235323537196	0.0598432451178928
('Bregma-1', '-2271.778086_4045.402956')	0.09139887242987314	0.016270669199043526	0.05935695026064069	0.16187050955520751	0.08950779751870844	9.243501127031071e-06	0.04460140710700587	0.03075347737716386	0.10010831445503866	0.2742614706557036	0.12260267156818541	0.009258616372302157
('Bregma-1', '-2271.778086_4145.402956')	0.08665639854464022	0.5236047718939736	0.021007927927308247	1.715244452749809e-05	0.002052445938991845	1.705118587507945e-05	0.004025456905255553	0.05369241016860948	0.09926027738512118	0.00432639852879471	1.715245491303564e-05	0.20532255662198945
('Bregma-1', '-2271.778086_4245.402956')	0.030431747560323984	0.24030140353725715	0.11962714890273447	1.2091564733582883e-05	1.2012718018443128e-05	1.2022613267524021e-05	0.10778223021878466	0.033693257405565814	0.05176420962533804	1.1948485645653791e-05	1.209157202595589e-05	0.4163398357963048
('Bregma-1', '-2371.778086_2745.402956')	0.1289759553849642	0.014557406741036005	0.032071651380680875	0.15988492235260074	0.11679952405348665	0.004128299658214432	0.05600999378146034	0.01638368229330148	0.05870733527178875	0.24181466693937478	0.1656565364338997	0.005010025709192006
('Bregma-1', '-2371.778086_2845.402956')	0.06173419216089026	0.05677043193512228	0.034087501597288274	0.12241370174992865	0.04175301179091379	0.016525466056155968	0.23279533680473508	0.03761974978728696	0.002812225850216149	0.3276542818025186	0.03844027747659399	0.027393822988350063
('Bregma-1', '-2371.778086_2945.402956')	0.059500321921633514	0.253738414495012	0.006501091390965851	0.11880237851887629	0.10000881552004398	8.524969426286789e-06	0.017973844848028324	0.038036930753230565	0.06783643537004447	0.28400312369191066	0.04520013845582608	0.008389980065002066
('Bregma-1', '-2371.778086_3045.402956')	0.007980217315013572	0.04049741449650535	0.006562049215074427	0.1066865243502382	0.30626125839673557	7.408318248250592e-06	0.019590205218604263	0.036495493466838856	0.021122180752377224	0.2506551297117191	0.1878843864854698	0.01625773227317537
('Bregma-1', '-2371.778086_3145.402956')	0.05474812300791174	0.06396640675838856	0.07079246213343479	0.1287581673551324	0.353673193209022	0.0023984049360238225	8.023109225078717e-06	0.012172645932838868	0.06615042347431978	0.140542675549315	0.1051540669562481	0.0016354075781396477
('Bregma-1', '-2371.778086_3245.402956')	0.0747616946869874	0.21132547931436788	0.012752498019126403	0.05395048310035987	0.27341039170728365	6.617025982439008e-06	0.017390518564662765	0.011821014501544441	0.004592720462140184	0.27092784172275525	0.06553000723762023	0.003530733657169484
('Bregma-1', '-2371.778086_3345.402956')	0.0499881166295549	0.19676591124465653	0.011108271139513895	9.341984135091234e-06	0.4249830931482177	8.899714955378133e-06	0.06128796770048347	0.0067882908416414985	0.00431429732064514	0.19941484602552315	0.0123031502477574	0.033027814002915754
('Bregma-1', '-2371.778086_3445.402956')	0.09004211384966822	0.06297514866423017	0.012135620177026822	0.03923974082001083	0.28045255284385323	9.48603267193374e-06	0.014569685230330488	0.10809517017788192	0.008062084476736482	0.11332670041012376	0.19895882666779352	0.0721328706496726
('Bregma-1', '-2371.778086_3545.402956')	0.05158472935831132	0.14226331275064644	0.010892849013511625	0.09190640661293148	0.2515552796213518	8.654320230942865e-06	0.04386794792531228	0.040545102576894934	0.0033623758738121814	0.19201048916305402	0.1663894512570028	0.005613401526940066
('Bregma-1', '-2371.778086_3645.402956')	0.09470487575726189	1.0798292665384326e-05	0.04572824775877237	0.22565099576103115	0.2180759536443527	1.0321197693300052e-05	0.015135155379572045	0.003707576027009866	0.0672255379111762	0.10082223358411264	0.17860625881622413	0.05032204587012821
('Bregma-1', '-2371.778086_3745.402956')	0.06597542597755798	8.170180072730002e-06	0.12062019005916576	0.1685182436032855	0.18871980463166618	7.810689908261033e-06	0.017650194360293178	0.04234134075939232	0.07257959924641832	0.15328338706578257	0.10362775728534135	0.06666807614111578
('Bregma-1', '-2371.778086_3845.402956')	0.03060215621206527	0.09649422681470772	0.005689263014743356	0.4062291252622053	0.12834106795992697	0.010543363729381462	0.036673780212726555	0.011856161613553778	0.07212219242672056	0.1049047544403636	0.06899310464362832	0.027550803669977197
('Bregma-1', '-2371.778086_3945.402956')	0.051906548757713236	0.03830585902698898	1.1075212103707971e-05	0.3997515189365418	0.21108292509619062	0.003294909521110159	0.02524384640405386	0.025303382343917918	0.0012438443896120816	0.07521120851356625	0.14789784495374222	0.020747036844459193
('Bregma-1', '-2371.778086_4045.402956')	0.11181185355153846	0.12235510919909907	0.006396025950232529	0.16272447208260488	0.09156399271464219	1.0947564715634723e-05	0.022104629000896547	0.004139019661328569	0.07365305076452602	0.10402621077367508	0.19624484578379786	0.10496984295294325
('Bregma-1', '-2371.778086_4145.402956')	0.13272422098920708	0.1948154968780698	0.08546148750239199	0.05055779325901006	0.00989551490280151	1.548455563697485e-05	0.0900222540499956	1.6267241579360972e-05	0.0032257905012312094	1.5389589960989916e-05	0.1206396181558773	0.31261068237423817
('Bregma-1', '-2371.778086_4245.402956')	0.002114528276881459	0.15957365459256823	0.09793115900423556	9.444915740666195e-06	0.0037650651788811744	9.391152457342573e-06	0.033969082005447314	0.05474155265791019	0.019025744358997034	9.333142951785018e-06	9.444921437796476e-06	0.6288415997924914
('Bregma-1', '-2471.778086_2745.402956')	0.04486848853091899	8.742556239692537e-05	0.05470493757853205	0.06769046239563753	0.16928488646041603	0.10594286838589954	0.0847484181715912	0.15489277487817318	8.641177076757594e-05	0.14431868092165465	0.1732913489468347	8.329639717752615e-05
('Bregma-1', '-2471.778086_2845.402956')	0.057647119509772866	0.13830586638368064	9.972312037914835e-06	0.10017742235414019	0.0884983424088919	9.460479637855943e-06	0.09915354913342062	0.0300732826228694	0.05014003411390979	0.3912787795127282	0.043707806096409306	0.0009983650725013718
('Bregma-1', '-2471.778086_2945.402956')	0.0613518814817934	0.0553286226304981	0.01050597754599751	0.13621748472765605	0.29375931400949545	6.196859604195366e-06	0.008405373911241465	0.014053578574359347	0.02154857356761671	0.2606161777999189	0.11543283442206775	0.02277398446975108
('Bregma-1', '-2471.778086_3045.402956')	0.04378188104825624	0.06528281530207376	0.014741684360310302	0.08505707035292151	0.36443246241421495	5.965559694270467e-06	0.11949560149348698	0.0012034253188366614	0.042320070842564526	0.18806787678879705	0.017978297235057675	0.05763284928378596
('Bregma-1', '-2471.778086_3145.402956')	0.047728110051529965	0.14891317409094523	0.0013695967467739422	0.07209993991109348	0.46455331398943234	8.71606989711772e-06	0.005178918636369981	0.022215103677607016	0.057785883452528816	0.12079115074065179	0.05573986052935154	0.003616232103818859
('Bregma-1', '-2471.778086_3245.402956')	0.06604768227418117	0.2406161259123382	5.849186619753384e-06	0.03617626680222311	0.5077697774511699	5.816120888340672e-06	0.005110314480251418	0.011900262859133325	0.02068367541782219	0.10567150368831058	5.890254601781448e-06	0.006006835552460263
('Bregma-1', '-2471.778086_3345.402956')	0.04227537981695355	0.15576735075884923	0.006276079242415358	0.1589208799675559	0.38000263584066496	7.323796299680037e-06	0.003814934793366402	0.0007818254076938155	0.057555101664511506	0.017842129348545867	0.16771396807274833	0.009042391290395364
('Bregma-1', '-2471.778086_3445.402956')	0.03722946576563311	0.1277045714456165	0.08718919902705033	0.18723252236943116	0.17879296306373027	8.276071972483944e-06	0.10034885992841519	0.003580011676068429	8.729304267821098e-06	0.1122540461183671	0.13669093283984063	0.02896042238960695
('Bregma-1', '-2471.778086_3545.402956')	0.07309673581607418	0.12994986276572681	0.030893285607795393	0.22665689235654346	0.16184022358197195	6.157280675565728e-06	0.031887938774909086	0.008436109043272352	0.0036307068740093337	0.09824557711243759	0.22863001294982893	0.006726497836755297
('Bregma-1', '-2471.778086_3645.402956')	0.08849289331657029	7.912510303575739e-06	0.0871936795716037	0.3080969661204539	0.12424641640296816	7.561585555531141e-06	0.10349822451443799	0.03594045161492239	0.014294604696973332	0.051514934961294924	0.14498568480209503	0.04172066990282127
('Bregma-1', '-2471.778086_3745.402956')	0.058855522355459475	0.05335987381816559	0.004852213071520129	0.33267350332264595	0.144013929542569	8.617702682569995e-06	0.007147666430554008	0.04448145567189286	0.0031569985461546513	0.12033774485926696	0.20039695851039635	0.03071551616869234
('Bregma-1', '-2471.778086_3845.402956')	0.04901474430347656	0.0030506002653279633	0.012529187219628595	0.39120369727841303	0.14675783384233348	0.03733970543742665	0.09984388452075742	0.014222019009665875	0.0326933826426969	0.050399275179972475	0.15804838577602204	0.004897284524278942
('Bregma-1', '-2471.778086_3945.402956')	0.12580889813239873	7.94471652748198e-06	0.00715353031852749	0.35148603658341326	0.2192298728863891	8.133940685433806e-06	0.013675034312464945	0.06771249087041746	0.08273381806527852	0.0017600933464084869	0.07916782022952672	0.05125632659796228
('Bregma-1', '-2471.778086_4045.402956')	0.189383808793632	0.02278798831668674	0.04001218276443955	0.09962313127156042	6.598870385536705e-05	0.016745042671076425	0.3812466115551861	0.08086711081939507	0.03319641915223405	0.01958881503811485	0.07352059050055318	0.04296231041326637
('Bregma-1', '-2471.778086_4145.402956')	0.07354289456767966	1.3022655097530892e-05	1.3649306668034883e-05	0.12041717469901954	0.0700057804341545	0.012860922942861792	0.26037047053189416	0.08903051084026123	0.007203677400105103	0.04233595017609682	0.19250457734890594	0.13170136909725572
('Bregma-1', '-2471.778086_4245.402956')	0.09830241408257935	0.12088909233556702	0.03127447771505037	0.023301489202233672	0.021528941344577605	1.7916305243932113e-05	0.09175568078545189	0.00020475595589448896	0.1564605692999559	0.020009337800051333	0.014501096317558072	0.42175422885583647
('Bregma-1', '-2571.778086_2745.402956')	4.486508516481932e-05	4.5616525424982384e-05	0.02566817012848437	0.17861574514312906	0.378249669189139	0.004863321224481318	4.397889240562155e-05	0.03708575928346287	4.508755719405146e-05	0.2286806786842642	0.1362920500698836	0.01036505821696596
('Bregma-1', '-2571.778086_2845.402956')	0.04094907795448483	0.0007627857581938601	0.013099997596117107	0.14049554599483927	0.2907910705307069	6.513543612191674e-06	0.07212231207384079	0.02059468333108364	0.07096483870313852	0.22447191925456275	0.08041129965245346	0.04532995560696675
('Bregma-1', '-2571.778086_2945.402956')	0.019711658740995584	0.0900382007609432	1.0079085414218504e-05	0.07517440810161384	0.4623652618448889	0.016813707746209782	0.0700671479852986	0.00904281812254923	0.005887590114327986	0.20202438705808187	0.027621917406242123	0.02124282303343444
('Bregma-1', '-2571.778086_3045.402956')	0.05813884303910615	0.10202737949023048	4.553748071029985e-06	0.06677898330900593	0.560049014223641	4.571125325380631e-06	0.03801593464054869	0.026275604178459484	0.004557278981657871	0.1281565845232252	0.009878249159195378	0.006113003581533627
('Bregma-1', '-2571.778086_3145.402956')	0.01205505288769426	0.17800385053276843	0.0029752359587233157	0.0093885221047902	0.5220693630923725	0.0012180983420421161	0.04894796884297021	0.01884482735988016	6.58244841161355e-06	0.090402277182819	0.07875289017547052	0.03733533107205769
('Bregma-1', '-2571.778086_3245.402956')	0.004632680194801998	0.06026338042533941	0.02031508845103928	0.11496344012647729	0.5414511979457005	5.147132820814932e-06	0.006054097465467636	0.0020122823208824866	0.06776842499871767	0.11980230199920021	0.05736492425446475	0.005367034685087709
('Bregma-1', '-2571.778086_3345.402956')	0.04370891996964701	0.10297261615858837	0.01894926479183435	0.04872950975841044	0.45117252107975964	0.0025302666460113228	0.07878607714664032	0.06032760248564317	0.0016195735310106677	0.12109309106628349	0.06338154689839016	0.006729010467780936
('Bregma-1', '-2571.778086_3445.402956')	0.0490158439015113	0.10979822289016819	0.05052898456203204	0.057696048507456375	0.25977983589714587	0.004546858270059976	0.14105129363722382	0.003464173227977336	0.010591284094374792	0.12152883530293417	0.15522559566951905	0.03677302403959715
('Bregma-1', '-2571.778086_3545.402956')	0.10607340917556321	0.0803019022568898	0.021968836559341655	0.1079488621052365	0.1440594452330214	7.802848900750778e-06	0.04939768329689356	0.06177347633570141	0.005427860422435071	0.23135856274701053	0.17945078298249162	0.012231376036514592
('Bregma-1', '-2571.778086_3645.402956')	0.0757207761903437	0.05490496039229089	0.022169600858406247	0.386763547674002	0.10112029287202808	7.115881634017405e-06	0.08851242039365209	0.07758767686181442	0.0027907906573252377	0.017473311086440325	0.16022887623028434	0.012720630901778428
('Bregma-1', '-2571.778086_3745.402956')	0.029933733303432745	0.04919702570597375	0.007180784656677562	0.43839706380153454	0.1604717654676112	8.336493084891468e-06	0.09632002557586852	0.019746018823057095	0.10603962609695175	0.01074265577331008	0.0660962808151231	0.015866683487374706
('Bregma-1', '-2571.778086_3845.402956')	0.07081067366864097	0.052987894389746944	0.004969659258440623	0.4370044167004928	0.12253303482996686	0.003880787904725312	0.03990555837792812	0.07800762891775725	0.034095273807039354	0.0027284459209349302	0.14964511077120465	0.0034315154531223435
('Bregma-1', '-2571.778086_3945.402956')	0.044352811361306	1.211322238745895e-05	1.2838395102546317e-05	0.315159083251217	0.11212090366965857	0.023777253096593003	0.18462776656348778	0.06739828223978857	0.06499790686542309	0.0418354066188819	0.1399160056306094	0.005789629085544617
('Bregma-1', '-2571.778086_4045.402956')	0.05281644392710084	1.2272123388839745e-05	0.03244779247702894	0.03495456652904117	1.1634611302849351e-05	1.1832564771954558e-05	0.002176510001113449	0.00032856385336462737	0.21956102703507735	0.011829717855169383	0.0158639622253051	0.6299856767973354
('Bregma-1', '-2571.778086_4145.402956')	0.1804447131410318	1.658260928049206e-05	0.03117866001719745	0.12101329122635325	0.04870664025936694	1.5923339836383738e-05	0.061615879654091016	0.0018268762147909516	0.010514922346279959	1.5865647941420832e-05	0.18652198966649544	0.35812865587733494
('Bregma-1', '-2571.778086_4245.402956')	0.04335495748161004	0.28654271644645357	0.007485201175954261	7.427207433402264e-05	0.06353103423113608	0.008931876776434302	2.6916246270661285e-05	0.00022745298250646378	2.8942914773673513e-05	0.08383111917187211	0.11616947467253275	0.3897960358261221
('Bregma-1', '-2671.778086_2745.402956')	0.17182759158961253	0.015857893260276524	0.012563557437669617	3.1246823763611786e-05	0.13048851631451566	0.011243624557388693	3.062415217862504e-05	0.2370975932722885	0.02846535754851905	0.21939485865957165	0.13940249942112648	0.03359663696308918
('Bregma-1', '-2671.778086_2845.402956')	0.5053622868762756	0.07410150685543837	6.812996776650515e-06	0.013160809710856983	0.08589266963069675	0.007346047921499665	0.02546429319282837	0.0029735658886367515	0.04461241042472065	0.14959096676439446	0.015580405725542278	0.07590822401233346
('Bregma-1', '-2671.778086_2945.402956')	0.6861348822165583	0.03550458147252715	7.41016166628313e-06	7.313786656922766e-06	0.07305568247707805	0.006904716350769926	0.05190874994876592	7.070096881085573e-05	7.508899705485059e-06	0.06480183684607417	7.393681456337585e-06	0.08158922318993075
('Bregma-1', '-2671.778086_3045.402956')	0.48664636784243565	0.0682960243793051	7.370774925549514e-06	0.030551113617651615	0.31981553824170306	0.0030268478271036113	0.05367851278369624	0.004346290037403362	0.0020609008620520483	0.024142884707885195	2.5648013629952018e-05	0.007402500912208581
('Bregma-1', '-2671.778086_3145.402956')	0.725633996025165	0.016549499092016175	0.008207983654131308	8.899478092971312e-06	0.1761502891226315	8.83238255040858e-06	0.013489093529919118	0.05230835706205195	8.806662186604366e-06	9.123845933914457e-06	4.243572000147394e-05	0.007582683425319684
('Bregma-1', '-2671.778086_3245.402956')	0.44004174506731086	0.08039111903496869	0.002071699533959721	0.027669284237973983	0.11859678098240989	0.16664009447947775	0.022515923167914207	0.004773463251105752	0.0698951131876627	0.02200137413664449	0.04539347639923904	9.926521333186445e-06
('Bregma-1', '-2671.778086_3345.402956')	0.5378589868371485	0.04932087156334657	0.007162583347864249	0.031202649512510987	0.2660860767125846	0.007461291376392189	0.0069248636724526125	0.014159846199063492	1.0208488108367087e-05	0.01754328560548721	0.04700369626193869	0.015265640423102574
('Bregma-1', '-2671.778086_3445.402956')	0.44835958100288426	0.058889063809172214	5.4423681218684405e-06	0.07813360228357882	0.2441200874150298	5.364284450477091e-06	0.015418206993804884	0.04523373453178248	0.010523153911407594	0.015896518033375846	0.048476551230937984	0.034938694135453745
('Bregma-1', '-2671.778086_3545.402956')	0.4606229566567748	0.07278016826042599	0.018126534974561487	0.030047425613479874	0.21485571932874675	8.529527189169954e-06	0.008921361175848897	0.015080326806017577	0.003470598717427036	0.10069832334397875	0.06578670303401048	0.009601352561539458
('Bregma-1', '-2671.778086_3645.402956')	0.508313661948437	0.012426359690389067	0.014619927082490462	0.12068810537936749	0.13762723885751496	0.002671390233704761	0.03905323060392345	0.013187623097109564	9.441156126903899e-06	0.07328365954947295	0.07107860231586927	0.007040760085594153
('Bregma-1', '-2671.778086_3745.402956')	0.42690303156589554	0.010549142524724317	0.02685919694212747	0.1101200608467208	0.2285031910667965	0.002242937393363489	0.02501965959179677	0.013453522222212844	0.005385408516344917	0.0448497274143844	0.09186750745101299	0.014246614464619993
('Bregma-1', '-2671.778086_3845.402956')	0.49515670626777114	0.04031786604974391	0.019103999212353086	0.04857543614194287	0.06319296443267998	0.008802440680969355	0.07251956118539138	0.0052714841494572754	0.0030664960912972303	0.20038003531930262	0.03474921122951128	0.008863799239579794
('Bregma-1', '-2671.778086_3945.402956')	0.34752210786658416	0.055955806203670466	0.05637437785020212	0.05760499552170001	0.06173530293875373	0.008985910892636846	0.0642154284973958	0.05075616602579989	0.022566915085081348	0.031384240969959405	0.009178350054962472	0.2337203980932538
('Bregma-1', '-2671.778086_4045.402956')	0.19588399668951179	0.011603733460062354	1.2704057569840722e-05	1.0999563553616775e-05	1.1342412313989135e-05	1.1533601693442372e-05	1.144034347421269e-05	0.0073372288607231	0.022684339059425365	0.0029815841654185367	1.1259582862420162e-05	0.7594398382033913
('Bregma-1', '-2671.778086_4145.402956')	0.19324802880436537	0.005400127139027441	1.1797546354062194e-05	1.0215183316590555e-05	0.0015118458034354212	0.0012353951790637543	1.0624645529217347e-05	0.004700805764404894	0.030513697823138078	0.004658452690968847	0.005216366921031815	0.7534826424993645
('Bregma-1', '-2671.778086_4245.402956')	0.8082141246817771	0.014597396157018617	1.8927360432567947e-05	1.639553863426973e-05	0.009017931534771683	0.01261691113148477	0.007331681634195641	0.006882429234245573	0.11001783868469893	0.0006628578688899094	0.016147652341898897	0.014475853831951855
('Bregma-1', '-2771.778086_2745.402956')	0.23594264719146096	0.05070376572615205	0.028470676418156277	0.02149619541004671	0.2252055891930886	0.023252927652700397	0.014594034712196122	0.016959692178937117	0.013195060665394227	0.356034364513514	1.2269247834086207e-05	0.014132777090519563
('Bregma-1', '-2771.778086_2845.402956')	0.6550088253200405	0.03466524343978811	0.013482647094739513	0.005368055160840525	0.04647302389933675	0.020886783251237433	0.017084710760111553	0.005841265591929346	8.57488993563052e-06	0.17301371931029866	8.212163961041256e-06	0.028158939117781057
('Bregma-1', '-2771.778086_2945.402956')	0.7601475976160104	0.01919569439682098	0.004564263787176083	4.939151267730305e-06	0.03729398919930221	0.058647192756614584	0.02219378372892089	0.008074463427914678	0.0136719408220542	0.05614956430570359	0.0022899464616946965	0.017766624346519787
('Bregma-1', '-2771.778086_3045.402956')	0.48458799350294585	0.06993655061094725	0.0015384303556529766	0.0006935482569619946	0.3513768421965772	2.417174438525863e-05	0.024310781467153167	0.016107097248543967	0.001308333894534956	0.038720083184447536	6.1170408952690395e-06	0.011390050496954601
('Bregma-1', '-2771.778086_3145.402956')	0.2687773345723025	0.08436376045846895	0.014024101858840458	7.536412280882391e-06	0.4957956110282402	0.010668046227528883	0.03418701397622885	0.020983045804450703	0.05190976086681471	0.015524955564364963	3.59633928895085e-05	0.0037228698375895127
('Bregma-1', '-2771.778086_3245.402956')	0.23652707463932654	0.04605087384114728	0.01586854304873403	6.495144206691987e-06	0.586919115352835	0.0032388880332668026	0.007135651210061526	0.0564738454144487	0.0048211095746909455	0.015087382832880808	0.019907569850179968	0.007963451058221611
('Bregma-1', '-2771.778086_3345.402956')	0.42133932259502943	0.018818681189894163	0.007599986890959328	0.07193149354495629	0.2833156418375616	0.046274964916164965	0.056574811832319584	0.006480122616218503	7.169529385982456e-06	0.033959176278071476	0.04779562490242851	0.0059030038670102435
('Bregma-1', '-2771.778086_3445.402956')	0.2619989422531175	0.04085120201936032	0.019981885003651872	0.04410394444067939	0.45675101551589414	8.402683926596922e-06	0.037039617312824416	0.01397598883660241	0.00259731126515555	2.1998283251855092e-05	0.11756293060394629	0.005106761781589457
('Bregma-1', '-2771.778086_3545.402956')	0.5112432080245701	0.03730321784197295	0.01632425288089538	0.06832055691560115	0.260328304583786	0.003645396184109877	0.004676630444449063	0.030656046638612315	8.836221345708086e-06	0.011853855126188827	0.04180535209565744	0.013834343042811288
('Bregma-1', '-2771.778086_3645.402956')	0.481042293286684	0.0014039238377598921	0.01873781058527118	0.10665265474657842	0.19764790410330704	6.690842424213965e-06	0.02135231548000416	0.10853056550889617	6.598604408064563e-06	0.006297403776230847	0.051244968606959665	0.007076870621476256
('Bregma-1', '-2771.778086_3745.402956')	0.6017782314615681	0.006459800424021977	0.014283016479039274	0.12196133672225556	0.04963746617545596	1.0712567299408418e-05	1.1054518417945585e-05	0.0036735900534859423	0.03711952576079384	0.09206863320748786	0.06293220174531473	0.010064430884859655
('Bregma-1', '-2771.778086_3845.402956')	0.426095379930422	6.767935466675798e-06	0.022956917495427824	0.017179819467776247	0.1625393856439534	0.005839871571063986	0.10838374131388388	0.007964105902221888	0.03504021555398128	0.17759904245210473	0.023233374621407454	0.01316137811229055
('Bregma-1', '-2771.778086_3945.402956')	0.23238441560511314	0.07381833333984977	0.032219598969472046	0.014248699302799827	0.019834385943034927	1.5014831765881697e-05	0.05369990403076797	0.0006970288467759379	0.009952653491772297	0.06907234712278046	0.045050084154763734	0.44900753436110413
('Bregma-1', '-2771.778086_4045.402956')	0.017848247533411715	9.20195368693311e-06	1.0002162466737326e-05	0.0025618313812430992	0.005119408790222253	9.080042332018441e-06	0.0370981167563862	0.002608022826831676	0.007331287347785915	7.672324443690499e-05	8.865414526324488e-06	0.9273192125466703
('Bregma-1', '-2771.778086_4145.402956')	0.10959601923401274	0.002279669044715693	1.124275093564295e-05	9.734954489358369e-06	1.0039901492889676e-05	1.0207309751994618e-05	0.06619234951333844	1.6540098967327468e-05	0.0022083985267050596	0.007684149576563729	0.006677283000463917	0.8053043660885632
('Bregma-1', '-2771.778086_4245.402956')	0.9058382871829063	0.003470115443038211	1.694596490190614e-05	0.013133090976523399	0.01209205359062087	1.5384927769884332e-05	0.0040496351530509055	0.04701017090000206	0.0023537162840694065	0.00010138084271313607	1.466388642342633e-05	0.011904554847980406
('Bregma-1', '-2871.778086_2745.402956')	0.025046648875954182	0.00896249846289347	0.029120417027905618	0.2320668907751108	0.2195287491439185	7.207324614586486e-06	0.029097784017073896	0.010380972165002392	0.0022188317924756473	0.2865142495372952	0.14882808607998527	0.008227664797770382
('Bregma-1', '-2871.778086_2845.402956')	0.028552770032433082	0.0030972916763936393	0.02979209998827074	0.06040932628161958	0.49364758258750263	6.97799316983354e-06	0.01767369192292925	0.03182611916796862	0.050333934884816245	0.159680512756918	0.0900295234513025	0.03495016925667608
('Bregma-1', '-2871.778086_2945.402956')	0.02634814157700655	0.10181701040026708	0.017173451989529603	0.053357140302400435	0.5683474108256417	8.252116334628906e-06	0.025416318921327653	0.006444090849153947	0.03033052291564457	0.14567134576650045	0.019080046908254555	0.006006267427938764
('Bregma-1', '-2871.778086_3045.402956')	0.032125650017658415	0.16074816404504902	6.9549642256426384e-06	0.03359334984792885	0.5952582653523516	0.001910575642834738	0.04985662757018446	0.006980268610026268	0.045261914130459185	0.06491988197379106	6.308513795309195e-06	0.009332039331695382
('Bregma-1', '-2871.778086_3145.402956')	0.03677209302803294	0.24500849911329453	6.03204758855439e-06	0.00012652583358491865	0.5315390699986325	5.660245208647835e-06	0.002436735724665226	0.024739260769496427	0.0025704019912720635	0.13911125561526239	0.009794869563095452	0.007889596069866292
('Bregma-1', '-2871.778086_3245.402956')	0.025343120220212692	0.13892162470062688	7.3634931411743426e-06	0.0936491503716938	0.5311906094630044	6.908884666673219e-06	0.0315671802379099	0.01893077439229523	0.01145183869654779	0.06214409404142228	0.07885010089486981	0.007937234603609386
('Bregma-1', '-2871.778086_3345.402956')	0.03382655296938666	0.13969534182134247	0.007129964026940709	0.17194688331832972	0.392280992349674	0.0020691131525172276	0.005151648158812823	0.018393699019331026	0.0002636426264664125	0.11166300919837117	0.10287710690637364	0.014702046452453864
('Bregma-1', '-2871.778086_3445.402956')	0.024795269907984106	0.011412262997243358	0.020567917248779908	0.2826864928646153	0.3926093203229235	0.002476626112546578	9.396961421807576e-06	0.0019193793279059167	9.165532258135848e-06	0.08185971572249219	0.14394023729976824	0.03771421570206107
('Bregma-1', '-2871.778086_3545.402956')	0.08682418989843231	0.06707661636968933	0.043756068799600416	0.2608502503386589	0.18173567928384704	0.0024533623569631758	0.004131150451978748	0.1622686671558016	0.02374003082461202	0.043542418948130636	0.10835418816440227	0.015267377407883472
('Bregma-1', '-2871.778086_3645.402956')	0.06835059884461239	0.16745073497722232	0.009786146305172473	0.3308770357032344	0.14689769256055046	1.2695145518797876e-05	0.06871168531876286	0.001488070727762215	0.09056329045696013	0.04306217320939197	0.029871170295149962	0.04292870645566205
('Bregma-1', '-2871.778086_3745.402956')	0.13042698951237425	0.02888184533149395	0.01180783436164121	0.43335803669332545	0.10820025351711814	0.0072698492035418475	0.060369763256954714	0.02403961014628894	0.02754196152228707	0.09095906538374773	0.07513888219406976	0.002005908877156722
('Bregma-1', '-2871.778086_3845.402956')	0.21597353353297516	9.68986280233035e-06	0.01666216817195513	0.2698544376925898	0.1426200098486668	9.86147801864678e-06	0.09628990389168213	0.04479023886760331	0.0253163645576347	0.05179028874924328	0.12913221613933135	0.0075512872074973494
('Bregma-1', '-2871.778086_3945.402956')	0.08592785666459167	2.275946817264749e-05	0.030764885906069465	0.11382291526055856	0.12425668673234243	0.011346749636971729	0.04368960689100584	0.09180552449694308	0.16938899862164317	0.08477144577094037	0.08775354455917143	0.15644902599158955
('Bregma-1', '-2871.778086_4045.402956')	0.021205230111373447	1.2136379662145742e-05	1.3193069427604566e-05	1.14238900756995e-05	1.1832794985647968e-05	1.1984774551556283e-05	1.1812876207970827e-05	0.03237882044451462	0.07768600728023202	1.1983451284086879e-05	0.008200603675787791	0.8604449712518973
('Bregma-1', '-2871.778086_4145.402956')	0.008274224605054491	0.00339534372927968	1.193574144805934e-05	1.0336082501164285e-05	0.0031601072631583706	0.0009183398425605298	1.0688103926334643e-05	0.019725683700274284	0.0018644558191514018	1.082306455327432e-05	1.0330328684695419e-05	0.9626077317194077
('Bregma-1', '-2871.778086_4245.402956')	0.599031293324118	0.005676323660448256	8.425308669761463e-06	0.007572094835537858	0.006992133771700017	0.005652686288414152	0.31957760029741505	0.008056381262972062	0.011983898411292977	0.0033251900246353285	7.290699837768809e-06	0.032116682114958876
('Bregma-1', '-2971.778086_2745.402956')	0.061600988818533715	0.072714762402209	0.016737063904437396	0.25062373048673164	0.13491088957705913	7.984165031909437e-06	0.020863931203475974	0.00753060976806827	0.05252086376387656	0.338441645149866	0.038766535341146095	0.005280995419564272
('Bregma-1', '-2971.778086_2845.402956')	0.08213094766578749	0.06170126761048741	0.010164618755970292	0.18527245237600815	0.22868295832939484	7.095111934045854e-06	0.10289416662204422	0.014921401245394254	0.03660116197163294	0.2161869410667668	0.05482153026334109	0.006615458981238446
('Bregma-1', '-2971.778086_2945.402956')	0.05139602583742895	0.07799936295872881	0.007499886260016661	0.13661479705506213	0.34619207007787295	0.0016758556461007464	0.034444850625073443	0.015488611399518216	0.04126848500188815	0.18788161724179928	0.09041218574175151	0.009126252154759228
('Bregma-1', '-2971.778086_3045.402956')	0.08381364506238029	0.07135415990325335	0.006765751545868702	0.13228402911635653	0.33976561703406594	5.202370228980423e-06	0.11138949363064385	0.016777714300888744	0.028963361030256735	0.12556906805813312	0.0743672879330986	0.008944670014825329
('Bregma-1', '-2971.778086_3145.402956')	0.04582092795826712	0.11554619413215195	0.017260159836047406	0.10497539835011255	0.3872571361831313	8.62864386620964e-06	0.06909030844090705	0.007281007494318747	0.0021211346511634537	0.1466589294656159	0.09960008073622371	0.004380094108194854
('Bregma-1', '-2971.778086_3245.402956')	0.04953310389955504	0.11837713408731089	0.03116766273072087	0.09053658351629823	0.2697561235592485	8.077114895272239e-06	0.06640206140665915	0.0015037615028615755	0.0009672101817556594	0.24881333254826707	0.11372412281664405	0.009210826635783891
('Bregma-1', '-2971.778086_3345.402956')	0.13173567338327744	0.1407949222361371	0.0011936685037062026	0.14883816406556075	0.14792811397513875	9.704715824292347e-06	0.09729314258869202	0.06651242616442496	0.06231620420128453	0.04015531646727572	0.1020237667805469	0.0611988969181315
('Bregma-1', '-2971.778086_3445.402956')	0.041901031986717	0.08679344014777139	0.0048167388167359455	0.11069003854152301	0.21566790444478925	7.02242390081827e-06	0.05165348635084209	0.02477826358905758	0.039573816340817	0.19390715391891544	0.2231333801398661	0.007077723299064359
('Bregma-1', '-2971.778086_3545.402956')	0.01853284684467261	0.030330727267301065	0.12652363538419764	0.36497012966406	0.1272604856813026	8.576549215360687e-06	0.032454018973487264	0.006137046142024402	0.06329728029045958	0.07637578313873693	0.14630654562455492	0.00780292443998762
('Bregma-1', '-2971.778086_3645.402956')	0.04803119924665064	0.006219793961469436	0.02694682569722681	0.4515197920668206	0.1418021153280859	0.004428345757271185	0.08500479439160835	0.01468997250746769	0.011175172487642791	0.08602758252783749	0.1149588199618392	0.009195586066079954
('Bregma-1', '-2971.778086_3745.402956')	0.07119208048549357	0.04887127512490782	0.04010158635912785	0.38336964227808035	0.16983024028804794	6.980815086865354e-06	0.0893703604693512	0.019099744114275355	0.006017896395288262	0.10133757048258359	0.06303994670481283	0.007762676482944204
('Bregma-1', '-2971.778086_3845.402956')	0.07987802778794956	0.03899243107840618	0.00332139891563126	0.47967941040125106	0.15986173986190233	6.17964271965793e-06	0.029118127749477574	0.049210011747729314	0.028888783802190687	0.04820482823394455	0.07583495793154829	0.007004102847249421
('Bregma-1', '-2971.778086_3945.402956')	0.10239990455232012	0.03573170793904807	0.012455205226963603	0.35023707988067004	0.1293346440015109	0.04608030944561479	7.805461787967802e-06	0.062080458612251116	0.019232814563675076	0.09755652336182725	0.08892103879911524	0.055962508155215675
('Bregma-1', '-2971.778086_4045.402956')	0.13693554551386736	0.19004012987551905	1.730808193432107e-05	0.16219347079317145	0.03330326648418393	0.015884152488554446	0.09878568245960773	0.0197770013971417	0.005986289953884474	0.0946029319872154	0.14079795644518073	0.10167626451973935
('Bregma-1', '-2971.778086_4145.402956')	0.13452014219607075	0.002385512211957795	0.020190460762247852	0.10300223715129551	0.03626595636663877	1.2752258108222782e-05	0.08983118836856457	0.009673626352358874	0.18421364226304837	1.2281993823193062e-05	0.2178834599293024	0.20200874014658377
('Bregma-1', '-2971.778086_4245.402956')	0.22169238499217292	0.0423935129942666	2.483944315293157e-05	0.14938636181912615	0.037311799975260324	2.308073592294415e-05	0.00518286555043023	0.05194156640507714	0.019265295911043895	0.04765471566150594	0.22286216819021845	0.2022614083218224
('Bregma-1', '-3071.778086_2745.402956')	0.05317292655557085	0.1346599262100013	0.04370959079031564	0.1718441088620175	0.09700854482287334	8.537322248034307e-06	0.04702402670087848	0.004551096173911881	0.047369996682888646	0.3260888407534497	0.04122306455110046	0.03333934057474413
('Bregma-1', '-3071.778086_2845.402956')	0.049823041898607805	0.17668375705427752	0.015444448363833883	0.13205378345228286	0.15013841564580319	6.898595519264158e-06	0.055407471078841725	0.0272469026214001	0.0664267108857156	0.20352015170898688	0.11468637424610795	0.008562044448623069
('Bregma-1', '-3071.778086_2945.402956')	0.04394423975814037	0.05260749936443222	0.0042286150985146945	0.27872363247934073	0.13437930505650736	1.060407529638857e-05	0.24645091360693208	0.00857953379011025	0.006468502566013151	0.117346306882675	0.08821956797718604	0.019041279344851555
('Bregma-1', '-3071.778086_3045.402956')	0.051972346042729343	0.07757206530931186	0.11104911262176242	0.1612946684833982	0.16569339861462593	6.807791746872757e-06	0.08537947373087305	0.002106280405010473	0.038157042644086786	0.12210621269060067	0.10924576759256735	0.07541682407328691
('Bregma-1', '-3071.778086_3145.402956')	0.06508059817246908	0.05284043630405048	0.021271756685366613	0.22274546859005956	0.25721417788922096	0.0025040969511116924	0.14064918741671986	0.0014793900679225078	0.005196908200550062	0.1301016085575323	0.07103862061684713	0.029877750548149895
('Bregma-1', '-3071.778086_3245.402956')	0.06702524351371456	0.0979602330892393	0.128841282313669	0.05987272415923436	0.21848642001873161	8.209886076552718e-06	0.015259472529180642	0.0038100620040517944	0.002542915736681326	0.25716049903567734	0.1225297167799641	0.026503220933779357
('Bregma-1', '-3071.778086_3345.402956')	0.07425712273631713	0.07315556516333284	0.005500744943410097	0.10103879487146446	0.33385024245934625	8.04224552995745e-06	0.044066609564234326	0.08528018729827569	0.004358007094224274	0.12804711299178656	0.0997639652007701	0.05067360543130838
('Bregma-1', '-3071.778086_3445.402956')	7.875913335924145e-06	0.0018787430676917441	0.05793141517559525	0.215374787576384	0.2632507590239699	0.0021142223022537765	0.001299409226843638	0.0027752909052727306	0.08812274335065828	0.133337084367528	0.22821091403372257	0.00569675505674406
('Bregma-1', '-3071.778086_3545.402956')	0.03994380186504833	0.02897034031605497	0.0710128797735101	0.1664942281546346	0.09747882061334977	8.775652296837463e-06	0.1819748247268959	0.05619466308308025	0.0018409505127146607	0.11319137277001876	0.16364147495109987	0.07924786758129576
('Bregma-1', '-3071.778086_3645.402956')	0.08794332003087407	0.00010007141876873273	0.028363999300933345	0.2073115793381122	0.3517292806930709	1.1931059281442427e-05	0.10098783508607302	0.06867120507997937	1.2648123873339349e-05	0.05293076361080589	0.09308311257581692	0.00885425368241082
('Bregma-1', '-3071.778086_3745.402956')	0.14506763656290936	1.1700920947435608e-05	0.007628618242802902	0.32538637156567035	0.22730247914091298	0.001701297295974805	0.009500975982588247	0.010849969314881906	0.015781028276815597	0.09471773281668806	0.10891642200499348	0.053135767874814915
('Bregma-1', '-3071.778086_3845.402956')	0.053973638365647385	0.02052246927381741	0.0161679533017567	0.44237106630765893	0.21745181979132674	7.193161765006159e-06	0.008284826485695368	0.010263626545821017	0.0019225780734976386	0.022484785293165194	0.20300983290571167	0.0035402104941368315
('Bregma-1', '-3071.778086_3945.402956')	0.27762193084598114	1.6900883482426774e-05	0.016778930687655957	0.20558195585342537	0.13099850890874185	0.03336489625003696	0.020161577792895406	0.05989008547886349	0.019305034003818375	0.1010888588032354	0.13145424047160917	0.0037370800202545275
('Bregma-1', '-3071.778086_4045.402956')	0.12080592061653896	0.20084174148409614	0.019547077208020885	0.24597340439995344	0.11063486924628174	0.00230305441991804	0.04031861584399354	0.020374034169731874	0.018045914483121494	0.01468700914077495	0.16253668863273282	0.043931670354836146
('Bregma-1', '-3071.778086_4145.402956')	0.05182230909827969	0.11358707679573549	0.010014805424051837	0.04122207538790671	1.1561722176225425e-05	0.006929644865522787	0.32858097742856396	0.02158130266185098	0.00837887648406981	1.1095437904518805e-05	0.11836495907198019	0.29949531562195786
('Bregma-1', '-3071.778086_4245.402956')	0.04329610846218065	0.013852262797596564	0.01600945408155961	2.07192662515757e-05	2.0561891283116516e-05	2.0006574293386488e-05	0.07001558981516534	2.045343706222006e-05	2.074433928722899e-05	1.973351774010928e-05	0.022031920846813165	0.8346724449707671
('Bregma-1', '-3171.778086_2745.402956')	0.06513311101448456	0.07503367338998984	0.01848151852088257	0.19461440678872138	0.09701646978777692	0.004033681339071874	0.07368504980509728	0.05319585012034444	0.011042139667699544	0.3718977357506756	0.007193841327857903	0.028672522487398197
('Bregma-1', '-3171.778086_2845.402956')	0.020949442665266826	0.18769952301737053	9.635411778709433e-06	0.32792619514724164	0.04865189562075715	9.298840324136576e-06	0.033179118266320334	0.021914746247695564	0.048951804180925186	0.23125475188015313	9.635412915367571e-06	0.07944395330925137
('Bregma-1', '-3171.778086_2945.402956')	0.10845276806028158	0.09497008994258677	0.004280534067801539	0.3275833567341362	0.014093851669039387	0.004326534631380301	0.04520823684321536	1.1701325782307227e-05	0.08822166540348378	0.12599304297090447	0.05201931841279897	0.1348388999385894
('Bregma-1', '-3171.778086_3045.402956')	0.060167063946919216	0.09293442276410231	0.14466272202289546	0.1631339694090237	0.09442955075232044	0.00491851505209006	0.06730847446094174	0.00465860275944574	0.0031707863290781997	0.16256077693141943	0.0717608644275854	0.1302942511441783
('Bregma-1', '-3171.778086_3145.402956')	0.02117912110120939	0.025239690808037542	0.054162955378325564	0.28418215812080955	0.1623867245845226	1.4930617040226547e-05	0.06980530891663253	0.011479808367234194	0.18168815464503332	0.1144933380328401	0.06157199253721789	0.013795816891097054
('Bregma-1', '-3171.778086_3245.402956')	0.022585776568458362	0.00029754054925960877	0.04421193186020284	0.05435537777217119	0.30820961619807935	1.287635436568855e-05	0.1071935708071244	0.05084886171134961	0.0628980720997417	0.03164203208351166	0.18753452363040016	0.13020982036533552
('Bregma-1', '-3171.778086_3345.402956')	0.0453818088128767	0.2627240077928698	0.019280210226179227	0.16083367309750862	0.17130498627884608	1.1841122859414103e-05	0.029251948148902737	0.01949471542370948	0.018411696663437175	0.2578371442100797	0.009819735058193679	0.005648233164537388
('Bregma-1', '-3171.778086_3445.402956')	0.09016678981659926	0.016136115780293628	0.014741686672196243	0.14300862016250962	0.2833512557520226	0.026685451674938444	0.11853963102904197	0.0893824803205005	0.048357694224269644	0.08401417110226268	0.07412656085385987	0.01148954261150559
('Bregma-1', '-3171.778086_3545.402956')	0.028920615914675055	0.013170383753726245	0.036587220574750896	0.2016258952530351	0.23485288354041375	9.699935617160193e-06	0.1702079632416177	0.05125405464597435	0.027921693779586126	0.0984551810469862	0.13053551942420852	0.006458888889408835
('Bregma-1', '-3171.778086_3645.402956')	0.07774892982576313	0.027868434462745492	0.0114936805096388	0.17207906190587072	0.29856788817634466	7.212476018319017e-06	0.012746809329280783	0.009285216554095907	0.0786086510870485	0.1190197150255807	0.18106322405401137	0.011511176593601668
('Bregma-1', '-3171.778086_3745.402956')	0.07978569113228294	0.04620293967715471	0.018879637918147098	0.17494599844013267	0.20807450096015886	7.672048216222842e-06	0.022654145065244387	0.06342100782134434	0.04596639765068086	0.17333659411272426	0.16383737257375078	0.0028880426001628456
('Bregma-1', '-3171.778086_3845.402956')	0.06324309262048695	0.05904487934020783	0.023556553374950096	0.15541308474741197	0.18780222203685917	0.1401319844947096	0.053122139846459145	0.043731655165304355	0.01688037249733523	0.03773968963707488	0.2193249822738364	9.343965364452517e-06
('Bregma-1', '-3171.778086_3945.402956')	6.452771545374359e-06	0.032623653625928	0.02676974108755498	0.3336505819855641	0.314352574557001	6.329859930149123e-06	0.036414996854036534	0.015359692270862597	0.037164675593605034	0.06693227668323058	0.12865858693574728	0.008060437774994345
('Bregma-1', '-3171.778086_4045.402956')	0.05190522779829752	0.03424867117315704	8.384016267994687e-06	0.17055608498109592	0.07399890263409675	8.074386648487988e-06	0.0547194992485107	0.0029152002022086007	0.12606761511149905	0.15960515422811297	0.31295556890254816	0.01301161731755696
('Bregma-1', '-3171.778086_4145.402956')	0.1040807925663725	0.4727653819594996	0.09862698561916639	0.06776229200999398	0.008633568627949525	1.3655744366403023e-05	0.05495409542596733	0.0005514337863773109	0.008556707841568319	0.011436714696005856	1.4640274142582017e-05	0.17260373144859015
('Bregma-1', '-3171.778086_4245.402956')	0.036834424247744975	0.20077655004989625	0.06879661486372791	1.456925322540418e-05	0.0317635952222079	1.3998667747089209e-05	0.09819582388616879	0.06336845494787985	0.04349255721297361	1.387620690922903e-05	0.12153593199298882	0.33519360344853005
('Bregma-1', '-3271.778086_2745.402956')	0.08251004233203228	0.2021983523572723	0.056146243757721453	0.23190996690494628	0.010778579919815156	0.005259601094664038	0.07965580301707582	0.013469619312208726	0.029475976130517497	0.11560336403633223	0.12024588000221624	0.052746571135198136
('Bregma-1', '-3271.778086_2845.402956')	0.025543537252321925	0.3040355645351951	0.04168183517014015	0.286579088875605	0.05694753117372759	0.0035093717543042105	0.09359156687733632	0.09914843429392514	0.00854453887250829	0.06918437205374413	0.0038210269459375596	0.007413132195254518
('Bregma-1', '-3271.778086_2945.402956')	0.06963934232563387	0.17764171874227577	0.16717006100867002	0.2675237430837489	0.02453106880784106	7.384432028697368e-06	0.05954901005533992	0.006097227957812365	0.004004789562865223	0.13442648183307987	0.07295885060153426	0.016450321589170203
('Bregma-1', '-3271.778086_3045.402956')	0.033953315832623114	0.08617940773536453	0.194536659385679	0.17471955244816023	0.02827618136703976	1.2798040454143741e-05	0.0450283317784652	0.05781183037587912	0.060150915447788667	0.04103635492219662	0.03410318735420299	0.24419146531214664
('Bregma-1', '-3271.778086_3145.402956')	0.04556027082615704	0.08183365966818953	0.4020217584055219	0.15695669597849154	0.03493814870901888	1.2450261293855823e-05	0.0057329445217779275	1.3303423396611775e-05	0.006953919237316221	0.14578374033548014	0.05377227841975823	0.06642083021359828
('Bregma-1', '-3271.778086_3245.402956')	0.041956048980821954	0.02747413433008637	0.038104899400065034	0.2264465120666047	0.08913803859749068	0.004754528671852895	0.1286270147826737	0.0032914555917373414	0.009062297228495204	0.1681157088383514	0.16012172609769376	0.10290763541412687
('Bregma-1', '-3271.778086_3345.402956')	0.03139428240372778	0.080831917055139	0.11992679509243306	0.023250058619599844	0.22565556268946346	0.005065391855503026	0.06195402846665005	0.002005276133781651	0.0036895209349467363	0.26848613961351053	0.08158217439186757	0.0961588527433772
('Bregma-1', '-3271.778086_3445.402956')	0.09944548810650158	0.09310065585625911	0.0653853619562401	0.23168750817242306	0.17531963579684148	0.012025884699607413	0.06976558030934298	0.005595296057121849	0.006305751001301423	0.15472229966093892	0.04391109664349269	0.04273544173992949
('Bregma-1', '-3271.778086_3545.402956')	1.003552557013759e-05	0.10903514634429076	0.06470538413970084	0.1286999010314393	0.2699623324789123	0.015292194221557085	0.07374714411040702	0.007413597893725985	0.06878312785741565	0.10022566048115038	0.15871010566639102	0.0034153702494396
('Bregma-1', '-3271.778086_3645.402956')	0.01898306328749185	0.0020763943583263183	0.0676438841942838	0.12222403654980228	0.23726531936779954	6.251331437610571e-06	0.04653846455182064	0.10184263410788005	0.008593899744118191	0.14668315581839972	0.23751244188407455	0.010630454804565476
('Bregma-1', '-3271.778086_3745.402956')	0.046977063266094535	0.032602851076272164	0.017010263807941288	0.20443506192276567	0.4189433924415189	0.0060123214629685	0.006294639532684111	0.08945063064273227	0.03468764220612191	0.06852196317566482	0.06788756472510134	0.007176605740134384
('Bregma-1', '-3271.778086_3845.402956')	0.010154041206972518	0.1968430595624574	0.02625442382987212	0.21645223511234274	0.1714164705145352	8.565316210179853e-06	0.03400716468005014	0.051128161100387585	0.011807564699786624	0.0988993370083173	0.13481908693423483	0.04820989003483326
('Bregma-1', '-3271.778086_3945.402956')	0.054951329835229996	0.13676897048316966	0.024291179805005197	0.2012416956171098	0.08849899660675899	1.1865164714830799e-05	1.2974718256061516e-05	0.005238166171196588	0.08122832368556535	0.21294291377346955	0.1810999938141005	0.01371359032542347
('Bregma-1', '-3271.778086_4045.402956')	0.1048462891067881	0.361715598730297	0.04676432056557395	0.12972470096945785	1.169073971917838e-05	1.1094409157784984e-05	0.06937320704932283	0.07316108336371464	0.023623534678993138	0.024634446360442836	0.15938852233984907	0.006745511686683683
('Bregma-1', '-3271.778086_4145.402956')	0.05480820577392335	0.34363104817423457	0.009942949730575955	0.19067880046345603	0.01297729682739013	6.66888991848623e-06	0.007056887384782922	0.02916562020856829	0.015640774836544823	0.0701735285889209	0.16518113813846966	0.10073708098321493
('Bregma-1', '-3271.778086_4245.402956')	0.02441879026733638	0.5632149451299006	0.16717223694517291	0.02645334524083074	0.019829759781740668	2.206140622888387e-05	0.0795712888096649	0.00010295491081183438	0.04511182373581318	0.017562131207729134	2.4289724531323003e-05	0.05651637284023955
('Bregma-1', '-3371.778086_2745.402956')	0.11838160677161626	0.11939621156622403	0.07155099395962702	0.08508884039635642	0.004041240897964682	9.88114913093638e-06	0.06867005169236232	2.415120314664774e-05	0.020024348531710083	0.07808544302078169	0.2315659896342876	0.20316124117679235
('Bregma-1', '-3371.778086_2845.402956')	0.12257081640321098	0.11367028186413079	0.09334808709604228	0.1398945882928668	0.032248031346863854	1.0111712898009328e-05	0.13082465539004717	0.0028525270638537553	0.008932015677493285	0.19501627888408665	0.028509633592403272	0.13212297267610315
('Bregma-1', '-3371.778086_2945.402956')	0.07521447721381792	0.03820315954422028	0.3064719540947506	0.17619647519984202	0.018857334219877932	0.010651072492590384	0.03528579933101734	0.0001296872305620242	0.0064824548979762146	1.3469772618764313e-05	0.13131803350932938	0.20117608249339727
('Bregma-1', '-3371.778086_3045.402956')	0.13394840747223638	0.07403152639207139	0.34457209534474037	0.18569215027056327	8.466387709393819e-06	0.003947321511340615	0.06461739772023185	0.04193442501800536	0.019284499612887772	0.028828049929081192	0.09951551527246211	0.0036201450686704343
('Bregma-1', '-3371.778086_3145.402956')	0.08290890968581609	0.024869381938606116	0.272438050681765	0.12405406642510802	0.023769168069592693	1.4078137098427913e-05	0.17277385911423457	0.0001479449736325737	0.003843546222301098	0.03901977904963947	0.057831276921200624	0.1983299387810053
('Bregma-1', '-3371.778086_3245.402956')	0.05160482284684145	7.193516735954211e-05	0.07332981089739637	0.3865795620679679	0.14163999530463764	1.190916927227475e-05	0.03842851075400156	0.05772149517463306	0.003565772176304596	0.1531916858293831	0.07745429703519456	0.01640020357700788
('Bregma-1', '-3371.778086_3345.402956')	1.0885574554447171e-05	0.06743551867852994	0.12881842202748622	0.30785371891055446	0.07342431296694812	0.004172349828235666	0.09006794424147034	0.09023017889909583	0.007986532397856266	0.08415765106133379	0.10678846700159843	0.03905401841233638
('Bregma-1', '-3371.778086_3445.402956')	0.05614305631582952	0.007041335627760512	0.20706805502940012	0.10229362794753445	0.2693998871656801	8.430408510934441e-06	0.0025689789418267255	0.074994357374745	0.010714235161420588	0.0604105150681807	0.1523442522601754	0.05701326869893615
('Bregma-1', '-3371.778086_3545.402956')	0.03476128669525127	0.026704416449706444	0.0341892222579124	0.1140971381035583	0.2581786235689601	0.0038935044903999445	0.007456044074124501	0.21072056241005924	1.5082318646741447e-05	0.13226435197378783	0.09000997293896396	0.0877097947186295
('Bregma-1', '-3371.778086_3645.402956')	0.0341336518691563	0.2283720989716388	0.018903128787810333	0.13294235199189766	0.24074741228858912	1.1283098815440317e-05	0.0933544316735209	0.007792932806094927	0.13677254702671002	0.059910915504898195	1.2236301034310916e-05	0.04704700967983379
('Bregma-1', '-3371.778086_3745.402956')	0.0869317388589653	0.030123758760603844	0.03921629231556152	0.19828357176207684	0.2655874006605707	8.077283095751664e-06	0.006535806165957926	0.014588608971260634	0.012062494027214852	0.09103448835215656	0.2381511431348798	0.017476619707656127
('Bregma-1', '-3371.778086_3845.402956')	0.06879299398716328	0.24487791851084706	0.11713346623757258	0.07681488376290874	0.22790654242141653	8.84119939873509e-06	0.021234365285625206	0.03336093953144042	0.0216132847757289	0.14414225142197817	0.04109221954720373	0.003022293318716671
('Bregma-1', '-3371.778086_3945.402956')	0.13830221270739243	0.1381310502092915	0.0582091557572632	0.12525720359023004	0.02124274355479192	0.0029937674243756666	0.10743988121799851	0.08678228554564384	0.007126961907419885	0.1178379208804272	0.1546694625897842	0.04200735461538176
('Bregma-1', '-3371.778086_4045.402956')	0.043176252762696946	0.182786009197898	0.031504119105863156	0.19174165527884582	9.925301868034615e-06	9.417627761859893e-06	0.292037630936612	0.09795538317375006	0.04905693781315399	1.6743924452979474e-05	0.10132335592246712	0.010382568954630154
('Bregma-1', '-3371.778086_4145.402956')	0.029951403176723224	0.17185269366225103	0.033421669459057585	0.28744523398010446	0.0539513917324558	1.1672905512280353e-05	0.0062972850886932755	7.714696913934443e-05	0.04228472965625155	0.05103892464076646	0.3172537206001256	0.00641412812891946
('Bregma-1', '-3371.778086_4245.402956')	0.1817505257539661	0.23100472827422458	0.005404490477877838	0.0735943765431556	0.08495850215603735	1.2448830749469848e-05	1.3368802087158737e-05	8.165691742225659e-05	0.07117021795031198	1.3264145179295249e-05	0.26008867875666264	0.09190774139232574
('Bregma-1', '-3471.778086_2745.402956')	0.06245235023477131	0.0918286183860142	0.3288576503218607	0.005155661978105184	0.004463819267989404	0.0022728959093457654	0.11801776018953912	0.004981246882162209	0.056391549963763436	0.06124814191437202	0.26431954250359313	1.0762448483648869e-05
('Bregma-1', '-3471.778086_2845.402956')	0.1064203733798806	1.4594518355639288e-05	0.04706806738870897	0.12062183816770827	1.4294203063103466e-05	0.008146155702154318	0.21257939701768017	1.4236439478867125e-05	1.4594557379506859e-05	0.018831530951173896	0.07163866557297617	0.41463625210144045
('Bregma-1', '-3471.778086_2945.402956')	0.035047328736436824	0.048357514142393726	0.24274726011202494	0.04100984349090501	1.1387540282483277e-05	1.1159373754561418e-05	0.19507318884600647	0.09548983585041154	0.00981033817012037	0.04362119832239539	0.007998880851510022	0.28082206456375874
('Bregma-1', '-3471.778086_3045.402956')	0.08284495849874161	0.007136164852880125	0.490980415935837	0.1615760766106085	0.002546567013163231	7.755909876129128e-06	0.02030767293920893	0.05658972260322893	0.005767828829869849	0.024338455728975274	0.10732152172004392	0.040582859357566475
('Bregma-1', '-3471.778086_3145.402956')	0.0978744176864242	0.08419623001245674	0.19535850628255358	0.24605974333122008	0.06723389381727875	1.3522959671025725e-05	0.005405969702034682	0.04564378166912906	0.010220214533540122	0.1619948369352973	0.02515797858545781	0.060840904484936724
('Bregma-1', '-3471.778086_3245.402956')	0.16534000847084446	0.08332108681364095	0.18683163578149645	0.17520534781462535	0.007556773060135471	1.7975399572626725e-05	0.013261252958998685	0.003938771945631193	1.926095356547685e-05	0.12589318751065157	0.022382966897145348	0.21623173239369242
('Bregma-1', '-3471.778086_3345.402956')	0.06249522593076486	0.03325939122123447	0.03078046204846552	0.329858421811099	0.030444408703948593	1.3711104272200725e-05	0.06711943771638243	0.0010065170323094045	0.0930157860748409	0.10669197914296807	0.10881926912956227	0.13649539008415215
('Bregma-1', '-3471.778086_3445.402956')	0.06017021047405047	0.06862549534776213	0.02753016496002697	0.29383123685298884	0.07569226903832733	8.424316835848796e-06	0.14908218499388542	0.026743833877028535	0.03145383777223286	0.05678225154252945	0.09281601171099235	0.11726407911333968
('Bregma-1', '-3471.778086_3545.402956')	0.047470898738801275	1.6577164755844002e-05	0.021207767694123154	0.3689073880168172	0.24695395638548812	1.5289790793798722e-05	0.04509091221776073	0.0018120103003176028	0.04483174956836389	0.08215727385973252	0.1068244905013913	0.034711685761654475
('Bregma-1', '-3471.778086_3645.402956')	0.06731836127786964	0.022134218525251825	0.07600738768914672	0.23403800397872648	0.23653277273541365	7.0707257770988e-06	0.0046197032598024245	0.027546172338827314	0.06341383495879045	0.10328859208011461	0.12111710211780954	0.04397678031247021
('Bregma-1', '-3471.778086_3745.402956')	0.057154658726222225	0.057973223283708325	0.0892438136059927	0.23520702195364188	0.180991853850822	0.003434936087611986	0.051521874037996525	0.00033452437700069374	0.0030089739512563366	0.11317907631096182	0.18152155587649518	0.026428487938290383
('Bregma-1', '-3471.778086_3845.402956')	0.07747139058606238	0.08829555502915196	0.04603342272370675	0.12385910556955824	0.10680677909724386	0.006567503366498595	0.013939377459468348	0.014059169826775873	0.07361363248829839	0.12562416342637917	0.2523627676166243	0.07136713281023219
('Bregma-1', '-3471.778086_3945.402956')	0.1260269039732485	0.21060591911533444	0.025546742238975236	0.11766004945384391	0.0004493968895232541	0.03537145596007812	9.369364519607032e-05	0.018052904370960125	0.05872209123418955	0.06420516650723754	0.3012661592743157	0.04199951733709766
('Bregma-1', '-3471.778086_4045.402956')	0.08430262183302903	0.08333680397114897	0.03960327393528834	0.12396661120878394	0.013591951671128075	1.2090565576404562e-05	0.07903861832788167	0.012727209507574047	0.007590737809696011	2.149968112062907e-05	0.5118956767420021	0.04391290474677074
('Bregma-1', '-3471.778086_4145.402956')	0.09546136987118417	0.10220370912682006	1.760315720848611e-05	0.18060624114987328	0.03447087189119262	1.6851123701624866e-05	0.016516795105122335	0.00011093224145114982	0.13519514330426557	0.07517966996325998	0.2386633900834709	0.12155742298244979
('Bregma-1', '-3471.778086_4245.402956')	0.03372536597012986	0.016395769384127803	8.482654919117411e-06	0.19087975753105918	0.10362442530048761	8.120982500054335e-06	0.038067338712202914	0.0755428351257319	0.0033613247843320058	0.0041915169064147915	0.5234740781441399	0.01072098450395487
('Bregma-2', '1179.730793_2730.950073')	0.14753988341304933	0.15676986438167356	0.11705624725872713	0.03440484058224254	1.7286553332230225e-05	5.534855242247319e-05	0.16583085899615418	0.002652870295707167	0.008159116465144224	0.00024094850758227225	0.24198355626222262	0.1252891787317423
('Bregma-2', '1179.730793_2830.950073')	0.03615719373884803	0.1033763982738076	0.35357770063905836	0.037893078983837855	1.2328006417748619e-05	1.269133958044816e-05	0.03069329021861105	0.0627197955698796	0.13718861221797807	0.019878261085213525	0.1831656295202058	0.035325020406561825
('Bregma-2', '1179.730793_2930.950073')	0.058234860549059804	0.18635914095145012	0.0129998372661819	0.03914030051967729	0.019429170784418096	0.0011884592998996947	0.07371230681558746	0.11658916614916061	0.011959266339754648	0.08389302596249984	0.0022989740551310808	0.39419549130717957
('Bregma-2', '1179.730793_3030.950073')	0.027032696975893986	0.26238241060543954	0.2524513450044656	0.07701790257115386	0.02461280264929978	0.0075179028896158245	0.10892323269163336	1.05934996639083e-05	0.015060949573148436	0.15337072215267736	0.007731468173480948	0.06388797321352742
('Bregma-2', '1179.730793_3130.950073')	0.05783785304413493	0.09854538129379553	0.31427521772186723	0.11765160320276333	0.04198728993860283	0.0022412370167719108	0.0857571620998349	0.01235132781709193	0.00648728624011701	0.13991463196650442	0.11173132995691856	0.011219679701597492
('Bregma-2', '1179.730793_3230.950073')	0.06066563411249595	0.09612531961402265	0.17827520935258925	0.006157866425583873	0.014635031106066064	0.08643788103252806	0.022191410988293043	0.012301147938979266	0.13284433314464952	0.17069420470937902	0.025609389931636865	0.1940625716437765
('Bregma-2', '1179.730793_3330.950073')	0.09575394640030044	0.002426391008982863	0.09257717990753847	0.2385540123980893	0.11635496713594648	0.00011464485624776862	0.01852399368394773	0.001818806079016398	0.08538695079644242	0.2386576626220071	0.09194751543727081	0.017883929674210024
('Bregma-2', '1179.730793_3430.950073')	0.06978544066532089	0.0051201158638778405	0.178536089049758	0.12484288444296772	0.14407078002254345	1.995660978507049e-05	0.00664435022889977	0.0001107211880063414	0.12341946112247855	0.20890151653555597	0.07750150592097914	0.06104717834982713
('Bregma-2', '1179.730793_3530.950073')	0.032577062946347345	0.029765501811595145	0.029195922102204012	0.28573548465793824	0.29785620205240665	1.583511959213197e-05	0.0018456807895619728	0.020404392316036767	0.0038097674558659755	0.22386730543917682	0.05910965788631249	0.01581718742296247
('Bregma-2', '1179.730793_3630.950073')	0.0008599485226128014	0.006419490114847006	0.07678040794281749	0.18940117929219605	0.3406387076480789	0.004015182520141441	0.012999730857959193	0.01081688544607594	0.038377125467491925	0.12298798797480774	0.19352247316755353	0.003180881045418024
('Bregma-2', '1179.730793_3730.950073')	0.04368420363468016	0.016158190975587523	0.038352589822913265	0.22025021338276618	0.16625430294921809	1.048540757773585e-05	0.04614613171000141	0.05418817511398128	0.004533023547478798	0.1594434741815365	0.2427764529545564	0.008202756319702737
('Bregma-2', '1179.730793_3830.950073')	0.0714628726964732	0.026162642725146866	0.01556748106943219	0.13565077082605648	0.18137410976108045	1.376985709789406e-05	0.0022850685182676774	0.08856939225453099	0.04912700273895227	0.0899246636022274	0.26218990101947004	0.07767232493126447
('Bregma-2', '1179.730793_3930.950073')	0.027165188798944376	0.05237790312828796	0.03641356914991028	0.09622679483704034	0.1382729517312374	1.2453451184021995e-05	0.03482769829033714	0.05957123000697778	0.004435755930399428	0.10899009587272585	0.4254527125764079	0.016253646226547527
('Bregma-2', '1179.730793_4030.950073')	0.015547747288260234	0.04004704389171628	0.0020917713197416443	0.143728781391375	0.1296351216170043	1.0496482874329596e-05	0.02165649248814793	0.041489039337059476	0.00015123026983525066	0.08710425924828367	0.4869183868198094	0.031619629845892554
('Bregma-2', '1179.730793_4130.950073')	0.01385746568871376	0.03429713110742131	0.02641940131505849	0.19457455642071336	0.10154722926783866	7.030834648744755e-06	0.003808429201691353	6.052010828584492e-06	0.002879384294836444	0.06418297045780255	0.5488977128546073	0.009522636545839371
('Bregma-2', '1179.730793_4230.950073')	0.012840649294958232	0.0008668548674950282	0.008850273798440765	0.16348341979962033	0.18100904617463065	0.00026290159253239474	0.11168162658777842	0.012247558692617748	0.0025023410714627233	0.014637420614658836	0.48674483508793837	0.004873072417866478
('Bregma-2', '1279.730793_2730.950073')	0.3031799292086255	0.0752814038655444	0.04638864971362437	0.0972926778655219	2.868419719680801e-05	2.8878805256803e-05	0.06669839123986573	0.030755132456814955	0.02698019482257146	0.03511531360704914	0.09554442220103893	0.2227063220168899
('Bregma-2', '1279.730793_2830.950073')	0.10677981092507075	0.11313648715217922	0.028624503699379012	0.1192748468137332	0.027468575076062797	0.0002215503932203498	0.13467594133085564	0.12200604736031281	0.1384546969010107	0.08632233607597876	0.09972479273197582	0.023310411540220833
('Bregma-2', '1279.730793_2930.950073')	0.10566048568766476	0.20312849831546273	0.018762099188132854	0.162170715311955	0.04194476363984254	0.0031216324058275812	0.03657255213533544	0.04006104975884191	0.06116699822999731	0.21128475735867738	0.004372952130615871	0.11175349583764686
('Bregma-2', '1279.730793_3030.950073')	0.039803113966265076	0.050766447939764724	0.3395144429014172	0.09250888305733854	0.04930314490731683	0.0012800570585649728	0.10750011251632528	0.012453612129786988	0.005496408099574278	0.24550034572027665	0.04948848083907973	0.006384950864289821
('Bregma-2', '1279.730793_3130.950073')	0.06171330774266153	0.040777226602038766	0.20244454659746705	0.01666337756311639	0.016824154031810763	1.1706863805923269e-05	0.06075358704010383	0.13398446556840593	0.11341661006740181	0.2654139440396024	0.012668678315476965	0.07532839556810862
('Bregma-2', '1279.730793_3230.950073')	0.022474461517844796	0.006127123067582758	0.1403817684927781	0.14946445473135841	0.0990085499522816	1.879659747987873e-05	0.005984739293867943	0.10363946163043423	0.0038680919749393425	0.15046294689158052	0.13697894419197668	0.18159066165787568
('Bregma-2', '1279.730793_3330.950073')	0.08921698677392514	0.004667059102193945	0.1350722225965232	0.005255855275187913	0.15405526971350827	0.0001535367432753019	0.17131728665123772	0.003943510748230959	0.00037089451753847055	0.16900345705335174	0.0400134289340895	0.2269304918909377
('Bregma-2', '1279.730793_3430.950073')	0.023940657893185058	0.09495220580427143	0.07000787982630634	0.047972008674061005	0.13881381852843486	0.344617252273289	0.02683439522219621	7.626617153389546e-05	0.0024772901616811824	0.16329533504223687	0.07597032233826385	0.011042568064540178
('Bregma-2', '1279.730793_3530.950073')	0.10036454030087745	0.0073677308158874065	0.019806882537867557	0.09104775472593624	0.1616281395892806	0.25178985926079067	0.09566956681191288	0.0073626528370481946	0.01010716162581048	0.1359336651466041	0.11719853019411892	0.0017235161538651888
('Bregma-2', '1279.730793_3630.950073')	0.20036850172096535	0.04944516761643645	0.009672248693164513	0.08525987009197925	0.1369478539320049	0.1346055550399099	0.03982477804958122	0.0801950984513444	0.0493816350986921	0.07833409610270262	0.13147703128865182	0.004488163914567542
('Bregma-2', '1279.730793_3730.950073')	0.005238065998447918	0.010270746631950977	0.017419131211959735	0.18321938493119055	0.29838794840680183	0.0009448062551709083	0.006153805231166664	0.06999299986686659	0.004088047001114496	0.17704096608964429	0.15508595069343906	0.07215814768224689
('Bregma-2', '1279.730793_3830.950073')	0.01138654680499392	0.001620682792708037	0.05877189621512192	0.18002624840895146	0.20679250752785527	1.657567825270205e-05	0.004061849702159074	0.045789468467314735	0.004746795015575891	0.049789300806714926	0.43356941307547703	0.0034287155048749974
('Bregma-2', '1279.730793_3930.950073')	0.0004375333397929966	0.00010896596049220148	0.011217325243287	0.16566421707125425	0.18686508076168007	0.0012150886492667946	0.0022808569432579704	0.06688295786281911	0.022133862459580732	0.18923159158549666	0.3465002982539063	0.0074622218691659
('Bregma-2', '1279.730793_4030.950073')	0.04373185550428576	0.0008227598227579611	0.006959042291362215	0.17381015022132215	0.13669533146883758	6.604804016268323e-05	0.0998047593675695	0.013059972142411924	0.008034660656554032	0.13978434189016287	0.36247260543747617	0.014758473157097236
('Bregma-2', '1279.730793_4130.950073')	0.04103919273646049	0.051649354356382265	0.01014759128925406	0.2528485357287571	0.13049767453291203	7.236771429164384e-05	0.06959079515804158	0.01940985193612244	0.08443676033423923	0.0018133837741379434	0.31871942766017125	0.019775064779229943
('Bregma-2', '1279.730793_4230.950073')	0.018698716917075336	0.007204547876069287	0.018652903789364177	0.17775264000154947	0.1536497307407704	1.0515779393628238e-05	0.004662024697630392	0.0018703324714129206	0.010568362023445492	0.05135969750581274	0.5452883522080737	0.010282175989402387
('Bregma-2', '1379.730793_2730.950073')	0.3026786729849783	0.00685419216801308	0.057305199588946365	0.0423591979977266	2.1734983842099876e-05	0.00017688780583731946	0.3084756814133063	2.2267651183839332e-05	0.18941938609274292	0.07116715038813581	0.004590087897714716	0.016929541027572787
('Bregma-2', '1379.730793_2830.950073')	0.04329043606402095	0.22217942891284886	0.04740014974338131	0.12556140460365028	0.02737748337798539	0.004444024762332049	0.047553062522099225	0.11251920766776224	0.04341988460861504	0.26693157027368986	0.007320160628794436	0.05200318683482033
('Bregma-2', '1379.730793_2930.950073')	0.0741730385793819	0.23048338899174092	0.01289277852466412	0.19496610878247153	0.06795322279231442	0.0035902195176275007	0.03792489207836723	0.022791175540568417	0.014319475792834812	0.14442909576554205	0.03803042968387791	0.15844617395060934
('Bregma-2', '1379.730793_3030.950073')	0.1146346793858361	0.06443081224019559	0.045494226424421226	0.24528734663332943	0.08602013911810225	0.00023062807472692975	0.044314513269102594	0.008251819916934952	0.07120322524464677	0.12744423217224746	0.0880283494821974	0.10466002803825927
('Bregma-2', '1379.730793_3130.950073')	0.06907660069323239	0.048935292913175714	0.0582488292521468	0.0716095255552519	0.10284197539127585	0.00012337720200053295	0.051205550917613175	0.13774260656412526	0.005718324170338833	0.08162931538834554	0.1315679474108699	0.2413006545416241
('Bregma-2', '1379.730793_3230.950073')	0.18084902429440264	0.003026612279490444	0.1192653861087032	0.08935747647501084	0.028538720684347155	0.11991961326508609	0.1294506485677926	0.003011309216797623	0.02531804435938112	0.07836221803962964	0.04465781781144389	0.1782431288979146
('Bregma-2', '1379.730793_3330.950073')	0.03167856138947241	0.030065739073860363	0.07312557273315841	0.10064566669141775	0.3478255151080571	0.00423593459236281	0.029687152793972695	0.021955908060905024	0.09713107920155858	0.16266613478701708	0.07895377049294666	0.022028965075271044
('Bregma-2', '1379.730793_3430.950073')	0.0068947901136591164	0.08678542840982126	0.08600201057917317	0.05831281968017399	0.41348219421371596	2.41533033751658e-05	0.0024455522331274723	0.006956322027723755	0.07660929326080543	0.23973710005335205	0.011622031795871018	0.011128304329201576
('Bregma-2', '1379.730793_3530.950073')	0.01155100367282835	0.06709916718377797	0.04557916288676537	0.0975814801760883	0.27412548406203635	0.0016463773894119479	0.1288617029905364	0.09761042289172535	0.026775431974674933	0.13004325901968072	0.10649705570924423	0.012629452043230158
('Bregma-2', '1379.730793_3630.950073')	0.07732225803736982	0.004824291496693064	0.03940406367808384	0.14982490381544852	0.21292072145620725	0.15124302762590724	0.018398747833351357	9.229968978407315e-05	0.0010610988398788686	0.0946845339862558	0.24709712655239388	0.0031269269886261626
('Bregma-2', '1379.730793_3730.950073')	0.001291425300552203	0.0016715842294182585	0.03205228563978574	0.2314092123439124	0.24367584673925605	1.430659791110081e-05	0.0021432352933708283	0.02119009765977777	0.032506975799546166	0.09865831168436695	0.2940350888569241	0.04135162985517841
('Bregma-2', '1379.730793_3830.950073')	0.007416249798798441	0.032201518940835866	0.020511077010082764	0.2124274523714297	0.18629570292451197	9.868667445969209e-06	0.0045417654223898945	0.0032762586591908393	0.03751780463155613	0.12749482648908256	0.3616186445570281	0.006688830527647672
('Bregma-2', '1379.730793_3930.950073')	0.07542261898102566	0.32310928933696165	0.05327644843971865	0.08143146466610499	0.06884835323437316	2.5421750753558306e-05	0.16982089791974167	0.0024988327730498167	0.008230672237959194	0.017621251990884487	0.16448366974094933	0.03523107892847756
('Bregma-2', '1379.730793_4030.950073')	0.05312796667594294	0.2131042542885145	0.06714520986125573	0.14143278955590882	0.10748223217027672	1.4196987881186341e-05	0.02390915121059994	0.004624037473020554	0.015978800156761872	0.060111360752472594	0.2959455534768121	0.017124447390553018
('Bregma-2', '1379.730793_4130.950073')	0.0018039784031239666	0.2508713048183166	0.12759037913293214	0.054054072275974904	0.08113797115503472	1.1582310423652138e-05	0.006129894359673787	0.007762567272548238	0.06912912977699681	0.20318848015833024	0.14883910381759674	0.04948153651904804
('Bregma-2', '1379.730793_4230.950073')	0.014577306729785662	0.21228741426092376	0.17964387856990133	0.15535712325635498	0.08862206403294955	1.1063810582642666e-05	0.05227315074211021	7.349711820034307e-05	0.002585614788120376	0.008277655608259847	0.08982868957298296	0.19646254150982848
('Bregma-2', '1479.730793_2730.950073')	0.041246620233103805	0.0031913707838307367	0.05941914977469943	0.2185034540675649	0.19438581099683555	8.103984218595499e-05	0.058288252905595826	0.08731737391740065	0.00026365324194117123	0.24954685771891297	0.07345639540165753	0.014300021116271438
('Bregma-2', '1479.730793_2830.950073')	0.13704179036089117	0.09947511082166548	0.014263082557638357	0.07046183180908379	0.13005332730585775	0.005918876860276225	0.08358309575274599	0.008577374675132811	0.0027765291797570628	0.3849000964328898	0.00737891216374153	0.05556997208031991
('Bregma-2', '1479.730793_2930.950073')	0.04579860030243049	0.13020744543082255	0.03862347024818289	0.11593667437815444	0.16163734114178183	0.005727101125754987	0.04064965243946981	0.0812360906149344	0.0011496354156131825	0.3537075214189415	0.0022141140310512155	0.023112353452862798
('Bregma-2', '1479.730793_3030.950073')	0.07901811324457117	0.05674249597130868	0.11214437954290632	0.13034799640413797	0.09735764737598358	6.4954984896951996e-06	0.04223296824298552	0.06421109878320674	0.09781032456243256	0.1625949399789957	0.09695780806002162	0.0605757323349603
('Bregma-2', '1479.730793_3130.950073')	0.09361311807130425	0.054671632903042666	0.016319974582470947	0.1324776730548357	0.18319512726170456	0.00010490662866667727	0.02824888807370638	0.17419543393294026	0.05646890066907362	0.1288186829005508	0.06816833868424307	0.06371732323746078
('Bregma-2', '1479.730793_3230.950073')	0.02198924808500958	0.12610750885821434	0.1533640193880765	0.04556604753933468	0.2931686309820393	0.001344384699192648	0.002967024055494067	0.02197828007808844	0.022608588883127154	0.20966706593686943	0.08728454325967668	0.013954658234877147
('Bregma-2', '1479.730793_3330.950073')	0.08867644087505244	0.12591878843863105	0.015459006153743465	0.11465119058677421	0.33033886163477855	0.0012249561942828469	0.006034756059190552	0.06527522425093418	0.0155273288219591	0.17580566165072584	0.05034334408129713	0.010744441252630835
('Bregma-2', '1479.730793_3430.950073')	0.009940883390810236	0.06651806701258325	0.03605487061249241	0.09949276417280231	0.3876775414647578	6.155166167164188e-06	0.09817413953179129	0.048424963634282836	0.010850036634360646	0.15046793236722208	0.08047517828611629	0.01191746772661365
('Bregma-2', '1479.730793_3530.950073')	0.009284634386407647	0.004763990920792693	0.03684313306910659	0.12778666137232614	0.26615365256910195	6.636555854214748e-06	0.03356478622851877	0.0007700653204253587	0.030741550776812523	0.0555589168188644	0.32248736078875695	0.1120386111930329
('Bregma-2', '1479.730793_3630.950073')	0.0012979782832083357	0.004980385596698814	0.009715397634690022	0.19578037698156722	0.3760644655239227	7.860550333655333e-05	0.009990271662143283	0.0025259571601177772	0.033826372549690585	0.0990347170045655	0.2537824636348267	0.012923008465232401
('Bregma-2', '1479.730793_3730.950073')	0.009295394017225365	0.03901622431731083	0.03451145731222991	0.18283527604980795	0.2918815322391381	6.480125578773727e-05	0.03942107792449378	0.07706486674795868	0.03886457225301392	0.07282852077684034	0.19969367965323342	0.014522597452959859
('Bregma-2', '1479.730793_3830.950073')	0.02904876020470018	0.06217603758348234	0.04080702980012042	0.17661732941675082	0.39578903918916586	6.252591782575707e-06	0.06807622944364004	0.0060214041994980936	0.004288944831087872	0.09534428987335819	0.11708477822330349	0.0047399046431101785
('Bregma-2', '1479.730793_3930.950073')	0.05119807350678859	0.07413148833890681	0.010050077135704324	0.08731594329581745	0.15517013880288824	7.581290146488673e-06	0.06490002469461059	0.08393372165797484	0.03167214366033933	0.17268926380927366	0.21727413136408288	0.05165741244346676
('Bregma-2', '1479.730793_4030.950073')	0.0539029555000333	0.09214073934058255	0.04043384162909072	0.28646238999744145	0.146909349798602	1.145985264830556e-05	0.002669631147070676	0.013689727744813238	0.08010986287648171	0.08954634306979617	0.18398895927734374	0.010134739766096265
('Bregma-2', '1479.730793_4130.950073')	0.07728603477190088	0.25494982337244965	0.11956838830012263	0.08519644465186095	0.09661978037471719	1.0626424742292429e-05	0.0772761195198951	0.02916201483643395	0.004081481616581578	0.11816528608185718	8.65556642409432e-06	0.13767534448301455
('Bregma-2', '1479.730793_4230.950073')	0.04876878768575721	0.009085404692233935	0.01563735843701531	0.008605795745331329	0.0011625871757009753	9.585401530519758e-06	0.10058300363110302	0.025330390844966494	0.003565843324344008	0.003027210041881638	0.005881616524687604	0.778342416495448
('Bregma-2', '1579.730793_2730.950073')	0.06728158748250015	0.0036888786656833748	0.039380611736228324	0.19318352840254194	0.15966977328973214	0.22588895504598336	0.0022958164271268127	0.018842918072455334	0.0005266619528254217	0.16363233426573537	0.11991176749022874	0.005697167168959357
('Bregma-2', '1579.730793_2830.950073')	0.07911229658144307	0.008884983902353004	0.03603938743803671	0.04016632544744476	0.18388548587543538	0.0019138174313005519	0.028138865357521723	0.011720249310232314	0.022906905455286793	0.4808099269419	0.07881775946846958	0.027603996790576044
('Bregma-2', '1579.730793_2930.950073')	0.08163060855655817	0.1394326900476871	0.004357935331627948	0.08477193113309633	0.2853438651786987	1.1453787071460993e-05	0.028244134319849897	0.0059117485827640944	0.018537424440210462	0.26053229103993775	0.07501263262218985	0.016213284960308046
('Bregma-2', '1579.730793_3030.950073')	0.05840299194925409	0.12817441877410798	0.020065308810496594	0.09405953485449212	0.3517425957318696	8.705412438046112e-06	0.027779332887941988	0.04433457681535171	0.057489567243636	0.142655912496796	0.06393772041584338	0.01134933460777264
('Bregma-2', '1579.730793_3130.950073')	0.10244623071110384	0.02163974571116549	0.02110006665238338	0.19310652488158628	0.2603368298408791	8.11223453440119e-06	0.05430841669544681	0.010175072701650528	0.053451615013688565	0.13150356951680522	0.1308016186132941	0.021122197427462446
('Bregma-2', '1579.730793_3230.950073')	0.05978582855599949	0.1332196051925039	0.020422929567384323	0.07996890165577619	0.3288493232677097	7.532855308120604e-06	0.009400596364785194	0.03321957460532038	0.007161077501033557	0.1793702722727765	0.14031719350857916	0.008277164652823583
('Bregma-2', '1579.730793_3330.950073')	0.01080049874050273	0.042600364076735744	0.0668200911952681	0.048905502865285576	0.32659264881160166	0.000588432946023557	0.059948809728275765	0.0092183270414803	0.016728707139090124	0.17082955917859233	0.23367201889750516	0.013295039379638867
('Bregma-2', '1579.730793_3430.950073')	0.007751732569903601	0.05059844628638383	0.06672260860387925	0.09517252842936409	0.4204751251195474	6.211013221090657e-06	0.0046369842042631865	0.08453698312489683	0.03435454576818002	0.11981503759068919	0.10799018450318484	0.007939612786486637
('Bregma-2', '1579.730793_3530.950073')	0.04726387134477079	0.03125157408193771	0.01367566618887655	0.19903518002706003	0.49894821673249573	7.044763660761208e-06	0.033565672839256794	0.010804499968000909	0.013118185590090953	0.01811101468297424	0.12320197602606964	0.011017097754805815
('Bregma-2', '1579.730793_3630.950073')	0.012981408168771283	0.047607937223290986	0.024055951251201094	0.15529676186556998	0.21942898971846764	6.691595166649196e-06	0.0441729678556971	0.0217195528765313	0.027339840407296794	0.17919956772782844	0.26171832307502263	0.006472008235155998
('Bregma-2', '1579.730793_3730.950073')	0.024679892381321716	0.14418469764649838	0.014302041584838816	0.08126366671286953	0.31258497493300597	4.819741357148762e-05	0.024207066807640364	0.09814581266839977	0.006984548811268171	0.12372547963538193	0.11777586931997072	0.05209775208523308
('Bregma-2', '1579.730793_3830.950073')	0.02250782380635789	0.05214194536880555	0.04600136711562971	0.17875244803385373	0.42565895624569844	3.925379410621946e-05	0.005959481977592176	0.0515720616333002	0.005246640242256363	0.11361892153618879	0.0919575024853425	0.006543597760868454
('Bregma-2', '1579.730793_3930.950073')	0.0009542233475476103	0.041910320718231	0.03514638034298046	0.39034159715382816	0.16253631059088106	0.0006967959467776204	0.042213761969330625	0.044403518447134756	0.029389148204570288	0.0771614868451326	0.1578075041777721	0.017438952255813742
('Bregma-2', '1579.730793_4030.950073')	0.09768118164264204	0.08480255866152987	0.06960504937219494	0.20733074691342201	0.17107039610012528	6.51490881595666e-05	0.019866258210402173	0.07135666549294609	0.01962037874423756	0.0029838319778714836	0.1814406966164088	0.07417708718006033
('Bregma-2', '1579.730793_4130.950073')	0.10124036307356786	0.20515791038841769	0.2654088183732777	0.15244476162937867	0.029236109078861074	0.001219034619591647	0.004565548861997401	0.03663127523179918	0.005917110338949732	0.04078479023032741	0.07438232076748971	0.08301195740634203
('Bregma-2', '1579.730793_4230.950073')	0.008117014906507002	0.3404063506142156	0.06440947285214389	0.03117093406277686	0.02149429761406481	1.2345169546128567e-05	0.14623914939493438	0.0010101802256720456	0.003676209699549131	0.011467669364216122	0.003576284532034384	0.36842009156433964
('Bregma-2', '1679.730793_2730.950073')	0.05249867331900043	0.2281981570907683	0.004455481720251356	0.1979745416669323	0.20277768948362052	0.011124979862594416	0.02893370976467347	0.005749720058246076	0.028291286917237927	0.16771697806334504	0.06262391008246568	0.009654871970864388
('Bregma-2', '1679.730793_2830.950073')	0.07204615566665105	0.005639744582790564	0.033124637889236634	0.14694903803396522	0.26901658646295445	6.277162897232331e-06	0.04827572690148286	0.053517478914551914	0.0012365443341688716	0.2119089809663676	0.11306784480847132	0.045210984276462335
('Bregma-2', '1679.730793_2930.950073')	0.04616210516974892	0.07891705342531892	0.01897105624077353	0.08232853557701539	0.4338972070089159	0.04948073282326191	0.07921175506688757	0.0072103180519081725	0.012396601980207742	0.16873223248413372	0.021481446074716005	0.0012109560971122447
('Bregma-2', '1679.730793_3030.950073')	0.1138579790478265	0.07256918167115475	0.010033639791699382	0.0466043032224238	0.4065076771634539	0.018887224384071203	0.10289470470212812	0.00287836233657206	0.01793733877892164	0.18988656485887748	0.008722707350492503	0.009220316692378647
('Bregma-2', '1679.730793_3130.950073')	0.04282774400408623	0.06564870386487835	0.02820654343736936	0.027488422404561928	0.4952144010158846	0.0013898531707560008	0.07180151164191734	0.021851520777496296	0.0035874502342110315	0.11846382329835291	0.11487390253260718	0.008646123617878896
('Bregma-2', '1679.730793_3230.950073')	0.015536211438947439	0.09021057471447791	0.03130163381320078	0.03881760128339977	0.4746422261038872	5.1599471029379335e-06	0.06948009549469342	0.0005634139211900714	0.03490022757333371	0.07700281446059433	0.12045581527171989	0.04708422597745264
('Bregma-2', '1679.730793_3330.950073')	0.03675075728053397	0.10354437907194028	0.02050515106453944	0.03625754360023721	0.45003512686383357	0.0021661488452423385	0.08630053027400215	0.0031626757389864525	0.013291917837210272	0.17922882689157876	0.05918873428859838	0.009568208243297321
('Bregma-2', '1679.730793_3430.950073')	0.04956676106589976	0.030633438730150293	0.016208321169727577	0.07209493600470489	0.45020641669788014	0.00014646637602520022	0.055111090834464374	0.008813756393001847	0.06570962945268716	0.14032803202997188	0.08861218348301934	0.022568967762467546
('Bregma-2', '1679.730793_3530.950073')	0.06065469206507143	0.02003361336108666	0.025372427149495932	0.13553722844140154	0.32629309770057136	6.670041174961928e-06	0.02491486860505573	0.06161861022657987	0.015613557925405227	0.10947891769526837	0.1884808800281377	0.03199543676075148
('Bregma-2', '1679.730793_3630.950073')	0.05404874959999434	0.10350178139239603	0.014321162641069963	0.3345854571708919	0.18378223660481843	7.892334461041249e-05	0.05200943966130472	0.022812591488241652	0.01347679262178613	0.07666345258963086	0.13423384588944243	0.010485566995812995
('Bregma-2', '1679.730793_3730.950073')	0.06452506065815071	0.06483898404161881	0.004616243072956524	0.19578100134127496	0.3507202633470661	1.0864696208787105e-05	0.004908069067342663	0.01880595316333012	0.004944748079225799	0.20841267922858692	0.07858584171924096	0.0038502915849974923
('Bregma-2', '1679.730793_3830.950073')	0.038690884023105894	7.74942493113503e-06	0.02911971444544028	0.29862126268693817	0.2385290655372327	0.0011662778285716547	0.0065081928340595474	0.009419621317839555	0.12233714618154047	0.04257197006945545	0.1651020137985386	0.04792610185234674
('Bregma-2', '1679.730793_3930.950073')	0.038103824211304475	0.07889677076058721	0.013074987231615954	0.4728009237772944	0.05950158260318432	3.5953445170277844e-05	0.0030898349322301213	0.18731214283427985	0.0030721800133118324	0.011840858357278047	0.06786873466105568	0.06440220717268781
('Bregma-2', '1679.730793_4030.950073')	0.11413237759513394	0.04989472972304638	0.0363703104338438	0.23003470966132444	0.10739155729715028	4.2163417551599555e-05	0.11931284410171566	0.004227235792189537	0.11786166998862545	0.05896808070258893	0.0664392731569989	0.09532504812983109
('Bregma-2', '1679.730793_4130.950073')	0.13700683172979194	0.11042729451769	0.03945303125251924	0.05444842465438308	0.022837347249404696	0.0017478810872099048	0.2796389538860212	0.07632492227905159	0.05582328941237199	0.05653813838639821	0.07462042256117896	0.09113346298397913
('Bregma-2', '1679.730793_4230.950073')	0.2032078403453846	0.206237640036784	0.012352232104663925	0.06346824571842677	0.012524273888587595	0.007532634293659818	0.11776293675529813	0.014911856295286395	0.025113633553018856	0.021100151192217247	0.07386185229557539	0.24192670352109716
('Bregma-2', '1779.730793_2730.950073')	0.02668094969700724	0.009749698576862706	0.003943511489594986	0.13796541530696327	0.3882203847368145	0.009797815923741826	0.12396410465884222	0.005353535790336138	0.00853388780329673	0.1383234389551861	0.13597680197788398	0.011490455083470186
('Bregma-2', '1779.730793_2830.950073')	0.023001386292783203	0.004048642098642186	0.01532784759376232	0.14045230512058196	0.4377692670853152	0.0026470340691964116	0.04450637913779188	0.004575164984094088	0.0021652099283010406	0.20374157608771232	0.11192347931685656	0.009841708284962872
('Bregma-2', '1779.730793_2930.950073')	0.02297757907324117	0.0936161130777532	0.006673681294834419	0.017459566239752953	0.6591917543929804	3.593790959107517e-05	0.005250758180325493	0.003417345149381596	0.0073979927991729404	0.17256550021388595	0.00250408090154415	0.008909690767536626
('Bregma-2', '1779.730793_3030.950073')	0.048644827637484366	0.1477436911880778	0.004966297190261338	0.04108000004165306	0.6232344972680167	0.017913792861601694	0.014504268508151124	0.003249336978198032	0.0013041006371935712	0.07081510409445124	0.0215734997461486	0.004970583848762453
('Bregma-2', '1779.730793_3130.950073')	0.008590355373234429	0.11013083188229611	0.02691346586113745	0.08220667190102478	0.6569710826288049	5.017561391747414e-06	0.019401004657345795	0.0020628592950686017	5.0532782939467485e-06	0.036452046442314	0.05134159729392288	0.0059200138251652625
('Bregma-2', '1779.730793_3230.950073')	0.02533519090486992	0.04784725462012773	0.02089933667578517	0.06318070046986005	0.5384981543846245	0.0031959857907812726	0.07719355171931785	0.0006398146547908506	0.04675256900062146	0.08039533485041625	0.07824000320774846	0.01782210372105658
('Bregma-2', '1779.730793_3330.950073')	0.005321466574865189	0.1307475627184597	0.025393346180002004	0.04365966193966738	0.5549776312859459	0.005451979639872013	0.03335836444633814	0.0173698437711323	0.001699094090691629	0.10503533941606302	0.06909221958674938	0.007893490350213212
('Bregma-2', '1779.730793_3430.950073')	0.04587029431127659	0.12683659190367613	0.0063341975129691955	0.04528202603106719	0.3516837262059244	2.2697795616608592e-05	0.041712924038820216	0.006970426960983734	0.00022960543753539222	0.11607403535764046	0.24798136025280884	0.011002114191681213
('Bregma-2', '1779.730793_3530.950073')	0.07117611106604933	0.10171611541286613	0.004295969736279188	0.17263557024882764	0.22341426995211372	9.234265043193164e-06	0.005490911149239541	0.07817800577218666	0.01501652144388411	0.09015582397185036	0.22382334574815052	0.01408812123350973
('Bregma-2', '1779.730793_3630.950073')	0.013649696590674635	0.01888000041677648	0.017789133347192836	0.3535807893875411	0.2967178554948344	7.182210166860679e-05	0.008020032108285205	0.031688274359039696	0.014229324724283645	0.07680629534518729	0.16067622389908442	0.007890552225431691
('Bregma-2', '1779.730793_3730.950073')	0.11720731287548188	0.014581792184159123	0.002886156389591044	0.3469889748777259	0.15547853826789337	9.153858149154967e-06	0.046316563733634505	0.06346988414196351	0.005464655586847577	0.1211277777053281	0.11400243675602185	0.012466753623203939
('Bregma-2', '1779.730793_3830.950073')	0.12298677869902057	0.010099952372579261	0.013296875457319703	0.33056559524324786	0.17532769587198402	1.7979954976741892e-05	0.05872198806199148	0.046371245056340396	0.0037702512561642336	0.07902646362996472	0.145462461432149	0.014352712964262155
('Bregma-2', '1779.730793_3930.950073')	0.1819309428722093	0.010600413566302895	0.008796991075703656	0.3276277433088328	0.15671894928974947	2.841060716852451e-05	0.03861272015494425	0.007873644703690496	0.07305363128991764	0.03592847029909109	0.13147216553309687	0.02735591729929298
('Bregma-2', '1779.730793_4030.950073')	0.48674706858794675	0.010612308319111533	0.03906875287010351	0.10800556349089055	0.05069301907806317	1.0917016298822857e-05	0.003159101121268822	0.006261483657548463	0.15468013764077024	0.031724229810175406	0.09409814859206661	0.014939269815756297
('Bregma-2', '1779.730793_4130.950073')	0.5204626119813834	0.11142628984305565	0.011460539461228308	0.04335243731396981	0.05062546136549442	1.4233164838316358e-05	0.13000044806932623	0.0014734057172516198	0.0326086961951952	0.0775088559902188	0.00016512238561865522	0.020901898512419505
('Bregma-2', '1779.730793_4230.950073')	0.31564429465196775	0.06389026316495125	0.02103923385358605	0.07666844213357124	0.010478121484887058	9.937895296935045e-05	0.08162358511635309	0.006831403743302901	0.21827078844059145	0.014502090168036408	0.057566901428732414	0.13338549686105128
('Bregma-2', '1879.730793_2730.950073')	0.3455366395530372	0.01863938252620256	5.114316114255833e-05	0.042930405778702475	0.35610158980590373	0.00027463374355716705	0.012699974114095685	0.011863190042717863	0.14895621895123473	0.031514627275980485	0.0007899156039446091	0.03064227944348084
('Bregma-2', '1879.730793_2830.950073')	0.11518096195573879	0.04042171826222347	0.006695885113077197	0.04059016505975832	0.6239376715274891	0.0023400783447174596	0.005987788191148593	0.031407291436881715	0.004483898834638546	0.09819252133438816	0.022931212181869557	0.00783080775806915
('Bregma-2', '1879.730793_2930.950073')	0.3433619189253829	0.0966906222361565	5.34725430462976e-06	0.0038688074124768727	0.4685103598149632	0.00632964705475393	0.0337727800461384	0.003902184434025737	0.0015929384733602895	0.03189694707253813	5.222020716940902e-06	0.010063225255182516
('Bregma-2', '1879.730793_3030.950073')	0.07102415131674332	0.04387135759301774	0.023155126980924545	0.005893135309117828	0.7354577637564176	0.009878302780890467	0.05182186342137562	0.02175886993768758	0.0007190065560813163	0.008889982465665613	0.025422213345856304	0.002108226536222144
('Bregma-2', '1879.730793_3130.950073')	0.059311699453345815	0.11184711513651324	0.019797240541816044	0.0060298406863604345	0.7221022900141612	5.156695897994489e-06	0.01876122558457373	0.003451873005058131	0.04004311455430262	0.0035494694866379647	0.00891526397893746	0.006185710862395262
('Bregma-2', '1879.730793_3230.950073')	0.008887470784109536	0.09186334181197957	0.007911907130305922	0.0006584024035677608	0.7745096817273688	0.00981715380117679	0.05152623524835565	0.016155955192755443	0.0027320923578540222	0.02490642022814303	0.005062246705664002	0.005969092608719649
('Bregma-2', '1879.730793_3330.950073')	0.07384585298259863	0.08522306736827413	0.01451385132446816	0.009213200370380656	0.5589726105556554	0.0040393502543073015	0.04501818664246034	0.05907593639910752	0.04621313180249736	0.0790259717608805	0.01986593745734584	0.004992903082024078
('Bregma-2', '1879.730793_3430.950073')	0.08770948691979649	0.05137494571051602	0.010301604339584169	0.04394468043949813	0.5315944689953926	0.008267220142360502	0.1175444556531659	0.02846190195174291	0.005163446334178323	0.019363156686703985	0.09094751139392317	0.005327121433137655
('Bregma-2', '1879.730793_3530.950073')	0.10135480173744957	0.015494113041756486	0.007109404538754121	0.17321984660527592	0.34601480158547016	0.003978946763834931	0.06601549704108711	0.0916159516190389	0.04311830388627842	0.014740630781870143	0.12750095189516297	0.009836750504021267
('Bregma-2', '1879.730793_3630.950073')	0.16875965234184626	0.03199884574480446	0.010740033557674986	0.16782794588927064	0.43973660179926194	0.0022061729708342205	0.02308703424231239	0.011259611380275173	0.0029358943468501602	0.05770551825300417	0.08081230245164389	0.0029303870222217605
('Bregma-2', '1879.730793_3730.950073')	0.19139614057284676	0.0983547341264972	6.1956262057833e-05	0.15090509658377296	0.31347265102360655	6.545021246227247e-05	0.04545662157654734	0.03580305494038734	0.008110222359779783	0.052928095495704534	0.09260028411101179	0.010845692735325837
('Bregma-2', '1879.730793_3830.950073')	0.40303052664064004	0.02657607942333568	0.00012888994851009016	0.1555262365545013	0.14429103564986442	0.0006105328011796005	0.053090593058371716	0.0371516746517947	0.08147611505453826	0.021439508741856655	0.06545894347990648	0.011219863995501029
('Bregma-2', '1879.730793_3930.950073')	0.5522180526763371	0.03646373571176861	0.006007291278287902	0.020000595800276716	0.17042035562715468	5.655391698729552e-05	0.0022332484520208654	0.002069497864939339	0.1203734607471506	0.023330754263381822	0.036467365737303234	0.030359087924391816
('Bregma-2', '1879.730793_4030.950073')	0.7463479688630249	0.008008974314449746	5.581238275100705e-05	5.222330574074082e-05	0.00773208149134509	5.361390069751763e-05	0.012741882059665793	0.0017481978764928288	0.16476680139743966	0.011910419673462076	5.462413355223075e-05	0.04652740060137847
('Bregma-2', '1879.730793_4130.950073')	0.9348116738651342	6.363721658840157e-05	0.0010918506801441718	4.8671979029245866e-05	4.914236706805673e-05	4.997043799196693e-05	0.006537286087071838	0.0015162162479540654	0.0011939982482304492	4.9528181016810446e-05	0.02045993062460506	0.03412809406516571
('Bregma-2', '1879.730793_4230.950073')	0.9185594641008459	0.01233994116526352	1.0788816007193156e-05	0.009254719848391636	0.01018342943926014	0.001107381119753379	0.02359397417195522	0.002114211641141139	0.001285260621195339	0.01720439578243225	3.639588100988043e-05	0.0043100374127446085
('Bregma-2', '1979.730793_2730.950073')	0.43929791537052815	0.006539193663491059	0.0064233239993789935	0.0019189507781699896	0.015440959077142791	0.01278203086785821	0.2329678957205213	0.01986327694553499	0.008387360957782286	0.007610319070358714	0.006692842920520969	0.24207593062871266
('Bregma-2', '1979.730793_2830.950073')	0.20206675963794635	0.1332560426233472	0.022054764367256834	1.5158410719161836e-05	0.22658891811067783	0.013775064230682607	0.12441493926950471	0.008314149055747039	0.03940736420880128	0.18731854035332202	0.029083696399881922	0.01370460333211303
('Bregma-2', '1979.730793_2930.950073')	0.5495803257092089	0.022772033823184438	0.004863024408862801	0.004921520820212952	0.30988627556159437	0.004501603079808617	0.01739432792629665	0.0020733685176508327	0.0027907162402711796	0.04827652803301809	0.014060969936340137	0.018879305943550945
('Bregma-2', '1979.730793_3030.950073')	0.39506438886528417	0.05271887416890359	0.01294216030061111	0.0017198105942427399	0.48567975151372367	4.928840842565809e-06	0.013837899259281462	0.004369295926932479	0.0011146401180698448	0.014462646843487961	0.009703545508857226	0.008382058059763078
('Bregma-2', '1979.730793_3130.950073')	0.45006192722034555	0.05909650703505424	0.005994462832030206	0.0011015914058127548	0.3838229035895763	0.0004736239972850384	0.005623802151548557	0.013999296701076856	0.012260593393542903	0.058137048710249786	6.121916651608787e-06	0.009422121046826246
('Bregma-2', '1979.730793_3230.950073')	0.4000115182685846	0.03712108888100142	0.00903808496889674	0.0048285526352618725	0.3961911485311517	0.001430073167687259	0.09874962118758338	0.008430843720970702	0.03442372943016486	0.0023773707789985703	0.0039135470400585145	0.003484421389640376
('Bregma-2', '1979.730793_3330.950073')	0.596833053888283	0.004259342268451874	0.033000524611614006	0.013848685227012679	0.27155138724345845	6.6166643612168475e-06	0.0084075553585705	0.016285323176940307	0.0010068592989995904	0.005944068526825418	0.041704668549421835	0.0071519151860609505
('Bregma-2', '1979.730793_3430.950073')	0.5258001462873281	0.06764629141902305	0.005228259470534002	0.025494734531288085	0.278568139976333	3.20818838347902e-05	0.023169721690557296	0.011390464232017866	0.02846115615977511	0.00856317036829691	0.018112400809717176	0.007533433171294593
('Bregma-2', '1979.730793_3530.950073')	0.48506418482750535	0.006416282523932477	0.008275138326710148	0.02954101609928877	0.3073377054875932	0.0060726361663901674	0.03560300486330666	0.044312121859779126	0.00022722553584527598	0.004096258615124254	0.03217850424653814	0.04087592144798659
('Bregma-2', '1979.730793_3630.950073')	0.5071213634624381	0.013209905038041926	0.017739087669950557	0.03579744992441048	0.3510173398095223	6.040754754385297e-06	0.01908941508634712	0.008210825916533897	0.003356643524513222	0.0063373421572269825	0.03501508352170194	0.003099503134558966
('Bregma-2', '1979.730793_3730.950073')	0.44323587386177793	0.020842437216595008	0.00669736792030624	0.09992665822839894	0.1685526766783326	7.967135515426734e-06	0.05329889608592066	0.021785238191735973	0.039497581943376506	0.09827613151659229	0.0366295766457997	0.011249594575648784
('Bregma-2', '1979.730793_3830.950073')	0.698466262553164	0.024472043922823133	0.02058243597600443	0.04620002917463931	0.07395905991831883	9.572873180626409e-06	0.010021977180119192	0.0037440477133334335	0.031506920320294333	0.052418254845709986	0.028188367714840366	0.010431027807572062
('Bregma-2', '1979.730793_3930.950073')	0.8293385862130814	1.9905357715206092e-05	0.04073485242027903	0.013773328994224022	0.019953358495425025	1.9422778533721297e-05	0.0012996947045268122	0.0041331528322728515	0.0035358809732401954	0.018425468520508904	0.06053508456489526	0.008231264145297417
('Bregma-2', '1979.730793_4030.950073')	0.862965304433414	0.010856960799296371	3.6238688573443714e-05	0.0070590002051880785	0.008510295385466488	0.0001679259397148081	0.007925142397044387	0.06562152553249506	0.0015173071512549826	0.004630613407453856	0.019088500203837344	0.01162118585626109
('Bregma-2', '1979.730793_4130.950073')	0.7407919610140964	0.041344930628398814	0.009555277417943998	0.05102562457139073	0.00040051217189343075	0.00038698782613677296	0.021196296839923384	0.00040051297917792885	0.015265639326921805	0.032933814620843486	0.06444350874525459	0.022254933858018588
('Bregma-2', '1979.730793_4230.950073')	0.8663806288521249	0.014903933762881577	0.0003360983691543115	0.0035682061385464126	0.009853495276656974	8.308129927272216e-05	0.006719825031473707	0.004054036120232884	0.0811023035843009	5.058101133296603e-05	0.005950596518382994	0.006997214035639802
('Bregma-2', '2079.730793_2730.950073')	0.06756107169732042	0.004115790697933775	0.0046759593108832535	0.002774688039557342	0.0010881724953821616	1.9242645280434073e-05	0.006975683453565663	0.0014223288191378281	0.005263441668560949	0.007856004095001121	0.007140109179021521	0.8911075078983556
('Bregma-2', '2079.730793_2830.950073')	0.035491554826165665	0.013851989651906229	0.032177642974531885	0.0705732261963011	0.41875861733942826	0.0008305156828080949	0.0048816523685059916	0.019035395883638187	0.00887299939251997	0.26223838805301863	0.12558862550388053	0.007699392127295343
('Bregma-2', '2079.730793_2930.950073')	0.036255722632758065	0.1066973276115817	0.010754732281024332	0.03501311234409736	0.6102195024540767	6.634353487260154e-05	0.0644818268178826	0.020209158256395788	0.011347155810464993	0.0986766957610338	5.654707351848424e-06	0.0062727677884602435
('Bregma-2', '2079.730793_3030.950073')	0.024746139133815567	0.14168979371326226	0.011086037998378326	0.01039775874307393	0.7156596390307994	0.0019400436520436491	0.003139932012505152	0.008029075313552052	0.0023327779719081684	0.07182935289008392	0.004524543282633184	0.004624906257944566
('Bregma-2', '2079.730793_3130.950073')	0.009184283531024686	0.14079806862029645	0.021451758427248693	0.01557948777367507	0.7089811947362159	0.0010939542203835654	0.02495905395286639	0.004980586285326641	0.021736167648998123	0.043880522008957784	0.0027303631456262975	0.004624559649380472
('Bregma-2', '2079.730793_3230.950073')	0.017145603586005045	0.11872949484455719	0.012090139412313123	0.029991805970909828	0.7023930670981193	3.7105958257979047e-06	0.035080072047189485	0.004820633595688157	0.001393674322544763	0.05138415639859939	0.019259409869507367	0.007708232258740617
('Bregma-2', '2079.730793_3330.950073')	0.008405947028704388	0.10345298841312146	0.014192478834817855	0.05395677745552008	0.6146641130577133	4.681911543557164e-06	0.025761306539726036	0.016849072010049367	0.003087271336992597	0.09332566631353058	0.041826744219240576	0.024472952879040194
('Bregma-2', '2079.730793_3430.950073')	0.02613353956530855	0.1096563359747802	0.025079289331586353	0.058889981682101585	0.5489732706990875	6.177663079883221e-06	0.00784638725320094	0.003547320468318927	6.4515649266418615e-06	0.10519826582234489	0.1086687250516437	0.005994254923620823
('Bregma-2', '2079.730793_3530.950073')	0.0041593602309503925	0.037322646341783935	0.04218764060953757	0.11141108402347868	0.5550432277515991	1.09681483838559e-05	0.002699146335662687	0.06971476218469343	1.1456637585136002e-05	0.03258689603534246	0.13787389914017767	0.006978912560805155
('Bregma-2', '2079.730793_3630.950073')	0.04154565471224614	0.01389144356556299	0.011866629708618417	0.36847682065742865	0.236434703251174	0.0023482048827306217	0.03335803680748634	0.06029084138642544	0.04693792256029224	0.03719682132534869	0.1347799794686407	0.012872941674045763
('Bregma-2', '2079.730793_3730.950073')	0.05190279394024388	0.01842469212770062	0.007831759869612572	0.33476675457922844	0.24825338675219372	0.003143506691199727	0.0607690037951658	0.018936647285308143	0.10877044863020771	0.04547586703676217	0.09560130598868391	0.006123833303693081
('Bregma-2', '2079.730793_3830.950073')	0.09633669859558035	0.024813472931619795	0.01100083773709315	0.3771631550218538	0.05475484941677359	8.43092913008096e-06	0.18109040621637493	0.04696371832655833	0.04610242618645133	0.011634283044525743	0.14670088112137225	0.0034308404726667795
('Bregma-2', '2079.730793_3930.950073')	0.1094389937431865	0.011017741550083199	0.017831306197752302	0.2876095831607116	0.194715493433123	0.0005785373846265745	0.1733269660618343	0.04799507051550177	0.07268714631047032	0.00687861677417882	0.06301121520186867	0.014909329666662833
('Bregma-2', '2079.730793_4030.950073')	0.37366675709695274	0.06075668093902971	0.08004665154922709	0.13493477998480297	0.08875484488154266	1.6781535467782237e-05	0.0036388034110019785	0.004836615639604225	0.0279944916900041	0.06948431042196442	0.15016126836228544	0.0057080144881169
('Bregma-2', '2079.730793_4130.950073')	0.35883529748884924	0.0042678938779242975	0.07474560089011892	0.012600907479421823	0.0424447891420043	0.006352884944633914	0.0435352446538899	0.005953636654372536	0.012244188982991927	0.07101365658529908	0.12794778168046456	0.2400581176200294
('Bregma-2', '2079.730793_4230.950073')	0.08481994716855194	0.7112182903867686	9.188002848731961e-05	0.0034569173113040094	0.029410505417968243	9.562464773606373e-06	0.007207222263235811	0.03005445504002937	0.10571683987189556	0.0020976094255641077	0.00906711692328915	0.01684965369813226
('Bregma-2', '2179.730793_2730.950073')	0.05060965013024704	0.008937833099976724	0.0022922965230292597	0.00512369656344011	1.6186304796961566e-05	0.03965121658246034	0.11037428597054365	0.015049953069165402	0.023452707664245318	0.01109631150139043	0.012795133777719802	0.720600728812985
('Bregma-2', '2179.730793_2830.950073')	0.03993354498900337	0.0020644368053380365	0.03651134865441634	0.13813664184682345	0.2652892187597109	0.0022475001707598667	0.004236901805526673	0.013541982026348593	0.0020432915554662837	0.3089645238901005	0.1826335119694822	0.004397097527023822
('Bregma-2', '2179.730793_2930.950073')	0.05603337825312223	0.039694196789508494	0.03561717036727436	0.13462400713018324	0.44817838443368563	0.005656267935584419	0.04202636274981926	0.008608935694118407	0.00231415590547498	0.22068152245841005	0.0014703882834231068	0.005095229999395657
('Bregma-2', '2179.730793_3030.950073')	0.019832484633770124	0.040520835265366456	0.03207065392607705	0.05923426391811836	0.5508614296533865	0.0016779954680648222	0.0021377420361277273	0.004368837102193069	0.025296694344358238	0.12908614892678724	0.1299150963227981	0.004997818402952352
('Bregma-2', '2179.730793_3130.950073')	0.016356876975283603	0.06773833692514701	0.010673878089374804	0.09380201698997108	0.5364560451692845	0.0033127211922032423	0.018202312060734485	0.0009667491159921222	0.022780389244498853	0.12439101073921403	0.09932470789406138	0.0059949556042350775
('Bregma-2', '2179.730793_3230.950073')	0.011296804021316987	0.0575170225456805	0.009054065108964721	0.11548833512983861	0.5200840678472101	5.794486421985771e-05	0.03335807393984646	0.021699974191373657	0.0013836309388047291	0.10012738051381043	0.12319921596392032	0.006733484935013651
('Bregma-2', '2179.730793_3330.950073')	0.03351075975144766	0.09374034119138357	0.03224766487525391	0.03545334406674088	0.5321222415321691	7.3791202208799566e-06	0.004866151387188839	0.001126251502684236	0.09658524108238767	0.06508305106992329	0.07452903722910428	0.03072853719149551
('Bregma-2', '2179.730793_3430.950073')	0.011727573783925235	0.03996024684907734	0.02377424456320581	0.06485517665843377	0.5254906585066198	6.159413570880366e-05	0.00506584434919027	0.0028620792716488267	0.00621094279345315	0.13291771912183595	0.18200268125037639	0.0050712387165247255
('Bregma-2', '2179.730793_3530.950073')	0.041035974888894065	0.12274664141571315	0.022542851042454057	0.11927318400761719	0.41846596973525396	4.918911854784856e-05	0.0063659739635378455	0.02862967506775795	0.0399056680484686	0.05828561744702679	0.11012911887816766	0.032570136386560845
('Bregma-2', '2179.730793_3630.950073')	0.04898132864651899	0.033105307183013785	0.0046654188891867435	0.1830131186737594	0.30030616982454794	0.001423843345714912	0.009846208414837215	0.015020899784825943	0.039013447235734626	0.11883424819824316	0.23814136391731625	0.007648645886301154
('Bregma-2', '2179.730793_3730.950073')	0.0739249558931838	0.06959745113733636	0.05327725093476226	0.08481977097707688	0.28805104062666287	0.000114993758492307	0.007338785558364707	0.05239100553371999	0.09692893696441138	0.128746804085348	0.13727377850238087	0.007535226028260672
('Bregma-2', '2179.730793_3830.950073')	0.15734752169421276	0.00999699170825643	0.01886807165321395	0.29333649817185425	0.17222156389404536	1.2924946765561805e-05	0.007928782726578239	0.17187858613667992	0.07720438872573537	0.006965055763456086	0.08123999712683297	0.0029996174523692007
('Bregma-2', '2179.730793_3930.950073')	0.07559106977297057	1.3471695335652704e-05	0.007103056771555452	0.3797062507992818	0.06371656364606765	0.007599088753551382	0.13316694301304582	0.0993406141011567	0.008069250121757429	0.08748373111880317	0.12302998543789848	0.015179974768575856
('Bregma-2', '2179.730793_4030.950073')	0.2238583392198086	0.0114738920228564	0.0002503456569748308	0.2440897003557053	0.05127895382393459	0.005173191938526022	0.15880886217768964	8.885313961660972e-05	0.16713426023722594	0.04320597500010803	0.07570141389239868	0.01893621253515521
('Bregma-2', '2179.730793_4130.950073')	0.13017172494632	0.24966074421869186	0.009450880261912674	0.05918420182117346	0.0031540846198198583	2.8904509240514913e-05	0.24581919283286213	0.01656955561923704	0.00901452412604811	0.011915785935851828	0.010029395438874033	0.25500100566996853
('Bregma-2', '2179.730793_4230.950073')	0.21120664025543534	0.320684971030075	0.004302480704769466	0.04419307752309818	0.027502256086318254	1.6495015280852125e-05	0.048995857062983594	0.030090385819842483	0.019825753916145234	0.010143843665180499	0.0005747549269145605	0.28246348399395665
('Bregma-2', '2279.730793_2730.950073')	0.4637341635319363	0.006001190619275131	0.010308342179135463	0.02092431180133892	1.65579433034716e-05	1.5579642511405853e-05	0.10824471022195496	0.02791302952165065	0.003364223553065278	0.00868879083118662	0.030111033447679094	0.32067806670696264
('Bregma-2', '2279.730793_2830.950073')	0.104812908032495	0.0021478571761539503	0.0977019514379208	0.08921348298827288	0.17308856004802572	0.005446093853508595	0.0018168916142590756	0.04950575445992898	0.008046022723088625	0.34275487378480346	0.11715228031364006	0.008313323567902813
('Bregma-2', '2279.730793_2930.950073')	0.08816217788564205	0.03347393790550563	0.006365198094479864	0.14225442531234198	0.21880947354705946	9.130712470999514e-06	0.005089490597513001	0.008516496522095334	0.0004162970715029374	0.256481785674015	0.16754881011356665	0.07287277656380729
('Bregma-2', '2279.730793_3030.950073')	0.01192129211518906	0.2021442655183157	0.00047913051420362264	0.045057040046328205	0.3457829069729285	5.229868842752316e-06	0.023014351618988425	0.016755431803435514	0.06935827325756	0.18482777781624718	0.05648931071635893	0.044164989751602116
('Bregma-2', '2279.730793_3130.950073')	0.026859688010668046	0.030387670731475015	0.009322942889555144	0.1435322023382178	0.34812446215490306	0.00016741200220109657	0.023508727388631717	0.003708325009758653	0.06703207506119974	0.21250858025240815	0.1029785058427959	0.03186940831818583
('Bregma-2', '2279.730793_3230.950073')	0.024994566295432837	0.12286268946210939	0.024748311687642875	0.06184973997616726	0.3886542994465008	4.374197957120552e-05	0.04134692719566834	0.0041558109376062195	0.0017852100201559977	0.1874251404360251	0.1259568080119688	0.01617675455115105
('Bregma-2', '2279.730793_3330.950073')	0.0730551841409187	0.1518582220683989	0.002399970382715843	0.061042823521213214	0.36599644866875086	0.0013624371810652038	0.0036544417525118875	0.008428231878901994	7.385690969631323e-06	0.11078729562238593	0.20672793395285724	0.014679625139310523
('Bregma-2', '2279.730793_3430.950073')	0.002449072711760204	0.1064316832528334	0.024044634998666558	0.06735954051481073	0.41594520496204707	0.0009939354442997424	0.03195666096013618	0.06579551017054798	0.004187038770538213	0.19417191549095233	0.08187749414759639	0.004787308575811456
('Bregma-2', '2279.730793_3530.950073')	0.0320762243436965	0.0029774761324517667	0.039335668602066734	0.11845393354925797	0.42744179624079126	6.142336645624129e-06	0.06544072040411926	0.0023355556535607285	0.016628787390294473	0.10680939158854265	0.18111071666958206	0.0073835870889909505
('Bregma-2', '2279.730793_3630.950073')	0.009060487229912977	0.01003829649027703	0.03224051461370666	0.1050898809693276	0.4623838514192385	0.0017369350356567308	0.007062271137839872	0.011671960333920322	0.03968216581751094	0.12394327754569645	0.16833302527175087	0.02875733413516215
('Bregma-2', '2279.730793_3730.950073')	0.039544648973119025	7.2476853598422235e-06	0.014464917295275638	0.1997515474620726	0.3568866637042066	6.9294784429933255e-06	0.012173628690649967	0.04670228159471607	0.07794011471029502	0.09760217769288913	0.14442529744223265	0.01049454527074024
('Bregma-2', '2279.730793_3830.950073')	0.0134013472139134	0.03167479290773612	0.020731119826804395	0.1585846302176466	0.3962766553006341	6.693245512965726e-06	0.07699185189436988	0.010182636581668555	0.10727422433070337	0.0731919865969562	0.09696556787385593	0.014718494010198566
('Bregma-2', '2279.730793_3930.950073')	0.024605745342937326	0.028883070864767667	0.08328496191040104	0.2978198000420719	0.26178445189390304	5.848124312275739e-06	0.07180986633675548	0.0015857817996459062	0.01626517821634922	0.12096563392915555	0.054158946693090744	0.03883071484660976
('Bregma-2', '2279.730793_4030.950073')	0.014584335840615347	0.10337122349464363	0.012674199852694449	0.2462318771004254	0.19247617332228398	5.859938251058668e-06	0.037234579215898025	0.08042532390761462	0.11044608511225296	0.008234907827003422	0.18478119633120707	0.009534238057110019
('Bregma-2', '2279.730793_4130.950073')	0.105786553054335	0.10668813884060678	0.06996144034002562	0.30297525047950374	0.03286090153270245	8.094086666391991e-06	0.03955516171797056	0.016170209977638458	0.029751419840498543	0.08373811195226086	0.12475991788350636	0.08774480029428511
('Bregma-2', '2279.730793_4230.950073')	0.08496106880373773	0.21326040151133435	0.17691399324864007	0.011137403704583743	9.41230764831025e-06	0.00399854307632732	0.06530570917694159	0.0292392942301025	0.05143237242425564	0.04250505993824804	9.474092011496574e-06	0.3212272674861692
('Bregma-2', '2379.730793_2730.950073')	0.028413316860865054	0.13078363027399997	0.004075338237133941	0.018010150380023106	0.02785803414204553	0.6433576703408723	0.017544207091049403	0.01430540844376467	0.0016519800437288692	0.00981436135743849	0.005797044209671859	0.09838885861940665
('Bregma-2', '2379.730793_2830.950073')	0.11118648206394177	0.12190572428520288	0.03354131537937799	0.12711259699165003	0.051220698333048396	0.0023131216689328982	0.011664826885087836	0.007247134456287865	0.003026395194604283	0.47767873449240816	0.04638435340629588	0.006718616843162051
('Bregma-2', '2379.730793_2930.950073')	0.03197333959953972	0.08791793577008443	0.011692888739049294	0.1472746314258866	0.1807418671375183	8.318650453542127e-06	0.0559060595700423	0.005094251499291208	0.024547149413049037	0.38031714426974217	0.025593888889300913	0.04893252503604244
('Bregma-2', '2379.730793_3030.950073')	0.031126577844559227	0.021129640757207815	0.028154598753163805	0.2393207777760405	0.2255357241869792	8.84753920734659e-06	0.09823794429956809	0.0060502828115069525	0.0025472517124536	0.25577267116171454	0.07513986669761838	0.01697581645998068
('Bregma-2', '2379.730793_3130.950073')	0.09214872187427918	0.1188521275439432	0.005508345281251608	0.12821913330016987	0.2170644865690237	8.355489729348224e-05	0.04643792850146872	0.013303225073214027	0.039996422272137344	0.17391220161595167	0.1251270321476705	0.039346820923596704
('Bregma-2', '2379.730793_3230.950073')	0.049941993544748715	0.17850246207376239	0.008375847324189363	0.1216668766484448	0.3179098164905468	0.0017976948091030557	0.020642641454448996	0.0030788911525726787	0.06764912158319537	0.1665493406596579	0.056593716093178745	0.007291598166151099
('Bregma-2', '2379.730793_3330.950073')	0.03734715323551505	0.016970632713741746	0.020819221798525637	0.0839243966707617	0.4862535421257633	0.009140389296018117	0.03677715739850696	0.013859424520317461	0.01525095316231822	0.1350758926641308	0.07894855153975236	0.06563268487464867
('Bregma-2', '2379.730793_3430.950073')	0.017383365373195448	0.0799858159427203	0.04674004241825929	0.02936932722765065	0.4899999708429426	1.0454226966888485e-05	0.0027156967598651605	0.0068259150144311005	0.03494539819687534	0.1560736618398751	0.12740729620697847	0.008543055950239778
('Bregma-2', '2379.730793_3530.950073')	0.0271169997823667	0.15068621815978064	0.04273258772935088	0.2173284554866647	0.2447021275972449	9.646089193669708e-06	0.0917733274642299	0.020911542826169603	0.0029995620176254123	0.06709940703080917	0.033470367465184864	0.10116975835137938
('Bregma-2', '2379.730793_3630.950073')	0.07610648892740225	0.06014135773014682	0.02746054583851646	0.13980853551547925	0.36049280674127426	5.355049953112201e-06	0.01641316325926061	0.0005974778686185974	0.004306995361656512	0.1133331857032348	0.1953415844775185	0.005992503526939008
('Bregma-2', '2379.730793_3730.950073')	0.010973295085183646	0.005442431765167379	0.050830872454043614	0.14884469304652043	0.3830991984299033	7.309223865025022e-06	0.0016157895036697	0.09290874067900357	0.002762764409281655	0.11600063630139501	0.18097654277949016	0.006537726322476338
('Bregma-2', '2379.730793_3830.950073')	0.0024141522455527076	0.2297314038982982	0.0420968687211703	0.05788781766370401	0.3009739055278286	0.0009204799078224146	0.04675805788635924	0.08695009451553223	0.0022667386238515697	0.1921348990850498	0.031103234021716147	0.0067623479031145885
('Bregma-2', '2379.730793_3930.950073')	0.015650535987328018	0.09733450336908592	0.03275248579769338	0.1466823460446272	0.4223036511365932	8.781689609885734e-05	0.015675957747818874	0.038550442390090714	0.061299127835397545	0.09821052330444699	0.05903865184662547	0.012413957644193858
('Bregma-2', '2379.730793_4030.950073')	0.05386789864597933	0.10687439094503486	0.039841889275837976	0.17678341524639674	0.11538697938356496	1.1403420729413372e-05	0.11452110705891665	0.004534307485128403	0.010543630963230993	0.18140198190696052	0.18905765161612567	0.007175344052094456
('Bregma-2', '2379.730793_4130.950073')	0.08425059013099727	0.22019954036610215	0.1988156309839976	0.03352273967090265	0.042989758230020186	9.030100057282804e-06	0.07788492565243468	0.04170926812084559	0.07771902758815472	0.13001290004399027	0.003764025317072481	0.08912256379542496
('Bregma-2', '2379.730793_4230.950073')	0.035360004667264494	0.15999203998546352	0.1484302949728341	0.013184637157340176	0.019040733240741868	8.694712053629313e-06	0.06910878726184133	0.0007603808900497933	0.0009088723917549056	0.053295914286194325	8.744493571354506e-06	0.49990089594089054
('Bregma-2', '2479.730793_2730.950073')	0.028680157546319918	3.901742560357126e-05	0.016374910012258697	0.006445860342956217	0.056310912219369146	0.07320518650816074	0.6037286312234327	0.1426274124610295	3.856497693773332e-05	0.02169913377845009	0.05081303889766236	3.717460781917817e-05
('Bregma-2', '2479.730793_2830.950073')	0.10508622438841726	0.0973033093209496	0.06648151704042411	0.09094015851995235	0.11350542373373856	1.1511296057228887e-05	0.0618554386986798	0.008408220456267964	0.0018301373731699668	0.3533838141520112	0.01245539621864282	0.08873884880168902
('Bregma-2', '2479.730793_2930.950073')	0.06839511412006263	0.19876042808750902	0.025480049215845343	0.08335414798060085	0.09811956475789624	0.0023910180210673453	0.013539131684115843	0.041257675138338994	0.0026874452742051574	0.45107570244879713	0.008660159658208681	0.006279563613352813
('Bregma-2', '2479.730793_3030.950073')	0.09931248803125328	0.04626768727041039	0.05112535625508483	0.2944184597318996	0.07310929134747994	7.6474516378529e-06	0.003576662675150057	0.011228452580931353	0.07826948463628228	0.27180951051139973	0.033531402618146806	0.0373435568903239
('Bregma-2', '2479.730793_3130.950073')	0.125791296434124	0.12461520518406899	0.05220675776389401	0.14811979495510713	0.0641330136875072	8.398051538242026e-06	0.05270749464016267	0.09324219376704031	0.010660374091845053	0.15641536831032518	0.16171889282505253	0.010381210289334626
('Bregma-2', '2479.730793_3230.950073')	0.022119796808472775	0.007720355090788782	0.08654774152614525	0.15526829623592836	0.18719170087228987	0.003933652265865132	0.10781747894336331	0.07889722230132899	0.04238502456897194	0.1881689310827814	0.07541200984836281	0.04453779045570149
('Bregma-2', '2479.730793_3330.950073')	0.0869136927769525	0.0076570747775685085	0.039091449222578394	0.16243010936578187	0.33709754082667387	7.442867726076006e-06	0.03641418631606945	0.0039009981102955146	0.04861856117071852	0.16680056555666792	0.10638726126986432	0.004681117739102899
('Bregma-2', '2479.730793_3430.950073')	0.045695357750864904	0.21175890779389586	0.030104860355407884	0.0297151647966708	0.24313629361921837	0.01000007907333493	0.10689629752861594	0.008158560181611808	0.03242664845062104	0.20167103886777912	0.06636429074736139	0.014072500834618031
('Bregma-2', '2479.730793_3530.950073')	0.12010658577913856	0.0282975559098297	0.01170521169185025	0.05644354926213116	0.2080900166687108	0.010380945694975064	0.061525454292775804	0.06792195701385148	0.2070029138998987	0.0735699888238717	0.09085354144982692	0.06410227951313983
('Bregma-2', '2479.730793_3630.950073')	0.019501375805693725	0.039435161159429535	0.010927375786833381	0.09060689513066515	0.3006856774363708	6.742414538828009e-06	0.07079996355055367	0.00290908573501719	0.03221145221774196	0.16127818257747248	0.24661616443534992	0.02502192375033321
('Bregma-2', '2479.730793_3730.950073')	0.015513897981828725	0.008949678828389368	0.026329779890533086	0.17807878178328135	0.3265975564455357	4.919199521068893e-06	0.042869761409872344	0.007914209843011739	0.035907879400182634	0.11929081265096908	0.23174799864212514	0.006794723924749891
('Bregma-2', '2479.730793_3830.950073')	0.04436585335740721	0.016274433609653575	0.06087376005290041	0.12383193967456446	0.3273196100025981	0.0009416468063822823	0.024411313099257426	0.02605426148229587	0.00523402167755107	0.13423955059411402	0.23228554436828625	0.004168065274989297
('Bregma-2', '2479.730793_3930.950073')	0.061564251391319075	0.04418246770046308	0.004003084375494858	0.10299904118875756	0.26834183631007735	8.198700017228293e-06	0.04770455247210579	0.02250220626574868	0.01017683896311919	0.13402482058483528	0.3009559484770604	0.003536753571001616
('Bregma-2', '2479.730793_4030.950073')	0.04068636324078386	0.09936001029358954	0.00279949840611665	0.1593014238306445	0.04938073953221926	0.001186372218134771	0.074273423216335	0.07400866773664849	0.04242873827009351	0.15917678525079795	0.24878906646894158	0.04860891153569494
('Bregma-2', '2479.730793_4130.950073')	0.07568068424921133	0.3062051671483723	0.026741045142615855	0.09914343746971463	0.04563148287402207	0.0010307515568625622	0.004381674328274131	0.006204905046049561	0.04666443417624989	0.17769555667567144	0.16233463933319794	0.04828622199975842
('Bregma-2', '2479.730793_4230.950073')	0.051930255282711474	0.3868808252941929	0.16398404155530608	0.022322135722958613	0.07109980563347185	7.94448783381758e-06	0.006442397478423372	0.1195401342398663	0.004327769459748932	0.09388805013267279	0.015309255768849233	0.06426738494396468
('Bregma-2', '2579.730793_2730.950073')	0.201578788088623	0.11115128974783095	0.0020286203985913935	0.011719769269767104	0.017347427972047094	0.09174895229391443	0.3435181063585873	0.15539548242382306	0.02520619779573637	0.0040831395604948445	0.004523335239806215	0.03169889085077814
('Bregma-2', '2579.730793_2830.950073')	0.1064641103597703	0.09586758448171089	0.011976962759340954	0.10442763983928102	0.04222924653342624	0.008608053792227864	0.36099390235276035	0.008666475580275355	0.020580748509059374	0.1863676109599473	0.04220696909212426	0.011610695740076109
('Bregma-2', '2579.730793_2930.950073')	0.05205539603259845	0.17776426815138693	0.05537761171926344	0.15448178764686935	0.07869431417618035	0.0005804280197990951	0.013652077145206632	0.027215137993614726	0.1075502295189325	0.20410312803789768	0.0009497904374979238	0.12757583112075288
('Bregma-2', '2579.730793_3030.950073')	0.0453888358282752	0.18398777761821947	0.1291332805470225	0.11410804077323687	0.05420725771526283	0.011323905221234757	0.043362170138708696	0.005920804147832213	0.0826850112348316	0.2360409075674547	0.016781744331141338	0.07706026487677982
('Bregma-2', '2579.730793_3130.950073')	0.036134766484738054	0.151066158130539	0.12390226362256847	0.16918563103110873	0.07810771800878948	1.0312938088164025e-05	0.1214861767681542	0.12380472205369611	0.0018972910823611415	0.10092483210614765	0.022048010138247358	0.07143211763556151
('Bregma-2', '2579.730793_3230.950073')	0.09062936600558727	0.011028584785737518	0.08845018484674833	0.13140198826200244	0.058162649758140256	1.0043115215860419e-05	0.06750538051355741	0.00162599240108528	0.11443360563788975	0.19401559101600552	0.032881525759005215	0.20985508789902524
('Bregma-2', '2579.730793_3330.950073')	0.026980746777892504	0.007525391216459137	0.11818170985250134	0.333281490807231	0.1360177265117015	0.008626763752736383	0.006668974929881519	0.09337524282345658	1.923313478108532e-05	0.16456849245671842	0.10244126220662389	0.0023129655300169
('Bregma-2', '2579.730793_3430.950073')	0.0019956647646170167	0.05777740741512052	0.21955020267297698	0.011505572668272486	0.3445254442003196	9.91192048934604e-05	0.08178461647023863	0.002883442114130837	0.0032313777424791985	0.16599087620386066	0.04021077116037506	0.07044550538271561
('Bregma-2', '2579.730793_3530.950073')	0.07366795212323525	0.11754069852230298	0.02216779561695173	0.12197683529076282	0.29774501891742117	0.004929567181617262	0.02805463502651134	0.009136477241654818	0.08877204140490824	0.1434768032386058	0.08475164065150605	0.007780534784522573
('Bregma-2', '2579.730793_3630.950073')	0.01880800369038333	0.08607692740291298	0.06626451928157225	0.14274955598446395	0.38240472221854654	7.877322514490321e-06	0.004752251648824681	0.014377180472162516	0.0037478379307128245	0.12034218637273195	0.14103824897326564	0.01943068870190866
('Bregma-2', '2579.730793_3730.950073')	0.04312259402061931	0.020187463122081487	0.024571629467148512	0.186515270573941	0.3114910374473656	0.000985180447692991	0.029499094738836384	0.019805213297707826	0.02390752968149536	0.0733667182357125	0.2128224171777963	0.053725851789602694
('Bregma-2', '2579.730793_3830.950073')	0.048195231550931215	0.01328448224837616	0.042673853279831864	0.03701180371965366	0.24048376721234338	0.00015096110607289986	0.004928403665481786	0.05977427866765484	0.072659655239174	0.16203812991882424	0.24032460261674646	0.07847483077490948
('Bregma-2', '2579.730793_3930.950073')	0.027927692228732637	0.03247650991852871	0.03409296474957616	0.16997261596691712	0.2459522265860838	0.00018971398834950043	0.025746487437051928	0.07490676385161857	0.03688662007791607	0.1275696532169892	0.19486797084721022	0.02941078113102611
('Bregma-2', '2579.730793_4030.950073')	0.005399222966120647	0.011784158714207411	0.009580956036808076	0.1638693536217302	0.19610445147269182	8.561980522899121e-06	0.04844507002960325	0.00033524044152263057	0.0024066851091737894	0.14846198132911784	0.39876977910534933	0.014834539193152084
('Bregma-2', '2579.730793_4130.950073')	0.07206388504025804	0.02214899761595678	0.010159253676243589	0.13991846343334505	0.08519039726324679	6.250062116171692e-06	0.001362505256585103	0.027596898887939786	0.06834623249848966	0.14650598728378147	0.4182164112045836	0.008484717777453995
('Bregma-2', '2579.730793_4230.950073')	0.10319088739854161	0.004207091841228358	0.003002076772491195	0.09964647698460254	0.09783236085904412	0.00011675708947900245	0.030333259760575455	0.008205015793916692	0.09366120538686488	0.1243834353395564	0.37668979043670947	0.05873164233699028
('Bregma-2', '2679.730793_2730.950073')	0.1374107317981891	0.10962158453350077	0.030642534043304578	0.027847098336378412	0.014205419852277863	0.0004872348833862776	0.14751435890397957	0.15169773810943404	0.025589307555325	0.03691866122753506	0.3011314375213285	0.01693389323536074
('Bregma-2', '2679.730793_2830.950073')	0.07204012302701214	0.08061133317680291	0.22058975083283117	0.054374577569094036	0.005603568207590141	0.005985301963373047	0.015020513269401648	0.0036518604262938846	0.047044009063488115	0.04781821509854674	0.3291803901139011	0.11808035725166505
('Bregma-2', '2679.730793_2930.950073')	0.04731195575836398	0.1670040400463417	0.08630564712025841	0.11011907020170643	0.009405955213116136	0.0009365942311575199	0.07854937607106909	0.09078760346066937	0.03649769133176851	0.19029726484486165	0.08085905641878939	0.1019257453018978
('Bregma-2', '2679.730793_3030.950073')	0.03440757023737953	0.15248240379771758	0.05725809108977185	0.1395805481824261	0.03913587321236713	0.009621768505927004	0.20430018084577548	0.029600954455045368	6.262447253713574e-05	0.20431894787038976	0.08624519220489393	0.04298584512576917
('Bregma-2', '2679.730793_3130.950073')	0.15153666503470248	0.1460271956482717	0.13299905174398677	0.029808967390339693	0.055980592204713596	1.2046672811694988e-05	0.003843771901206598	0.029110909558340947	0.021031756707260988	0.2554273625860653	5.756543233608927e-05	0.17416411511996413
('Bregma-2', '2679.730793_3230.950073')	0.13843051402193793	0.0070980123384259035	0.17505760686436472	0.08175897044831229	0.028748983099583587	0.0022062266219082445	0.04086316737485322	0.02448196059875461	0.1459679045613453	0.25464317809644144	0.0835375485379677	0.017205927436105047
('Bregma-2', '2679.730793_3330.950073')	0.10089579666592056	0.08395759646983084	0.09924000151883167	0.2569044272010122	0.053230268064708486	0.06779789332564862	0.007149105227395515	0.0011888167199740239	0.133533590934811	0.11414799711847873	0.08004082626241855	0.001913680490970021
('Bregma-2', '2679.730793_3430.950073')	0.04871097557959745	0.13879711993376836	0.06553302818158784	0.14559834635888563	0.13647656190130297	9.95545012901236e-06	0.08864568405635424	0.07006023467113065	0.07205476600715366	0.18245987314811662	0.032013269339954145	0.019640185372019437
('Bregma-2', '2679.730793_3530.950073')	0.010283282547138705	0.02835915412824871	0.0755280337727119	0.16234666046799012	0.320249007356366	0.002564464794582912	0.0225149622422772	0.018679047951039522	0.005890922512681674	0.23868743238122417	0.11398820433922806	0.0009088275065112385
('Bregma-2', '2679.730793_3630.950073')	0.0085724333270775	0.07673283094984769	0.05113956409950165	0.18103057087829114	0.31432638011196046	7.57244341420084e-05	0.0012587794860338887	0.0433880621164753	1.0810298432275225e-05	0.21065274656564656	0.10268873786683873	0.010123359865752636
('Bregma-2', '2679.730793_3730.950073')	0.016001661392286523	0.007622873360664587	0.07163458542835832	0.14618888383421605	0.2946432587136983	0.00048494527546913765	0.009482118517098962	0.0016843954675350445	0.04908116420783486	0.18522858451370672	0.20753857397683462	0.010408955312296861
('Bregma-2', '2679.730793_3830.950073')	0.0633498623052441	0.003465303353901491	0.05551107230021875	0.1898069612593844	0.2197768756790061	0.0007740761126773149	0.019154322564309552	0.003991934612998335	0.06389997828682628	0.08313693434463092	0.2904013696347836	0.006731309546019216
('Bregma-2', '2679.730793_3930.950073')	0.08637888922339589	0.009785481383210191	0.0066365449406552614	0.20522451069973574	0.23442621567139316	0.003020699055670933	0.08843797990230479	0.007751880949657131	0.04977814666155217	0.06759052683852887	0.23192504710168677	0.009044077572208981
('Bregma-2', '2679.730793_4030.950073')	0.0044397063198531915	0.08042593437179944	0.0058616212359323405	0.18357923522985306	0.14519530319599072	0.006205451169870664	0.006259207082746314	0.00826023610817919	0.12058582124960955	0.11480136388247639	0.3191009136635087	0.005285206490180494
('Bregma-2', '2679.730793_4130.950073')	0.04648156277273661	7.726802866040808e-05	0.01398464535370692	0.183811382561539	0.13290070720557898	3.638835016811289e-05	0.06868149710925864	0.007751058896828688	0.05431584061000026	0.06870158288679618	0.41438728206101494	0.008870784163711216
('Bregma-2', '2679.730793_4230.950073')	0.019029536875791755	0.023772664007695073	0.009555534559640361	0.16334777942656495	0.2025124783343585	0.00010137470895216451	0.025713207290569407	0.010176783880051436	0.03264681202107418	0.1279076033568832	0.38258388007963096	0.0026523454587878254
('Bregma-3', '-2291.755065_-154.0248491')	0.23011509362237262	0.0505785299972629	0.09242560318715949	0.007756563932005779	0.010937135926021135	0.001654482703108825	0.12900023424635104	0.12653442063860923	0.16672720775024338	0.05030580235305472	1.5372738183188757e-05	0.13394955290562757
('Bregma-3', '-2291.755065_-54.0248491')	0.018965761780064455	0.16345968784668272	0.026933505391213558	0.03337126850151236	0.08555285723531648	0.0040534755118703854	0.05199538604225042	0.06003772589698739	0.024148817829643735	0.33279673561151246	1.1693370429349675e-05	0.19867308498251665
('Bregma-3', '-2291.755065_1045.9751509')	0.010771945952123019	0.0020594570193443696	0.007370369212748856	0.1286061702746381	0.1864788640150311	0.0032274749905139327	0.0020532788928595835	0.0040967967203853475	0.03312836464003893	0.0809461542594089	0.5330195704557882	0.008241553567119649
('Bregma-3', '-2291.755065_1145.9751509')	0.013660113518005204	0.0035759521302204202	0.005432522462507788	0.17644092904093228	0.1897204393181048	2.8519443591902474e-05	0.06471738439728673	0.06589245633085321	0.03579105761752545	0.02159511065732269	0.4101714279319492	0.012974087151700339
('Bregma-3', '-2291.755065_1245.9751509')	0.04316668641347763	0.018329635672386515	0.0029766540774217266	0.14322221363633894	0.14872577445393095	0.0004929949039494924	0.009857901925096864	0.002612512878497084	0.03255187250473322	0.026249161185461767	0.5289526305969647	0.042861961751741
('Bregma-3', '-2291.755065_1345.9751509')	0.058282614194520285	0.00567731686579709	0.06176789572163833	0.002173024099033914	0.05675992693302356	0.007683784878089541	0.0040067569044681785	0.016942444316866284	0.0033671031979649723	0.12037936170638568	0.65602547306598	0.0069342981162322384
('Bregma-3', '-2291.755065_145.9751509')	0.04118047929183894	0.10157426946618864	0.1694491604400435	0.09324073347518586	0.06123266155304804	0.006235026827058491	0.10759783267996392	0.009870025945702665	0.05993230461514596	0.23657534759794502	0.05518072040209244	0.0579314377057864
('Bregma-3', '-2291.755065_245.9751509')	0.05454271181513067	0.04505087768573566	0.04996247002891353	0.3026173952009093	0.12955194774896253	0.015783734821450703	0.05554629226653641	0.0025894157707131295	0.0025729326889711306	0.1645746902228648	0.08047750289131096	0.09673002885850113
('Bregma-3', '-2291.755065_345.9751509')	0.06240833421104236	0.0594643831116161	0.023667601810409868	0.07005269521767361	0.08430701976133696	0.354505204520765	0.05086721804297953	0.0008607976781271404	7.897040932288164e-06	0.055494834365922605	0.07567182866812393	0.16269218557107057
('Bregma-3', '-2291.755065_445.9751509')	0.04504330830280553	0.08951706889799207	0.022706943601701383	0.20882353792509187	0.23587315360839825	9.225934853090577e-06	0.003422840527504705	0.03903117884874975	0.0026637063614365747	0.09464609220242275	0.19534936384822252	0.06291357994082149
('Bregma-3', '-2291.755065_45.9751509')	0.16112150262382025	0.10171496486653381	0.1250509890598295	0.28833909206988334	0.02364754089810589	1.065277361531131e-05	0.02260925843694445	0.06310759862617916	0.0052361644212249115	0.11044461594486867	0.07824143385576857	0.02047618642322633
('Bregma-3', '-2291.755065_545.9751509')	0.00884536487806757	0.008828681635344874	0.08644439659772905	0.14164475544833666	0.2726810124616695	8.695912758768546e-05	0.0031019956328255326	0.040482577583052536	0.0418996297204022	0.10339674074523192	0.23320616191493523	0.059381724254817116
('Bregma-3', '-2291.755065_645.9751509')	0.07273564547900692	0.010288785196739435	0.08077509939551059	0.0724447203712018	0.1714374720607392	7.141126942472336e-06	0.037854830055653016	0.005454952813086197	0.0559788844477672	0.2174847195997627	0.23671038719378434	0.038827362259806035
('Bregma-3', '-2291.755065_745.9751509')	0.007005738195047296	0.06737552006854848	0.056985887275084524	0.24559645839250313	0.2594033399805114	6.268518641732542e-06	0.09112921916053525	0.00877185139907412	0.007694636042387691	0.09318206739453942	0.1313334107954872	0.031515602777639914
('Bregma-3', '-2291.755065_845.9751509')	0.10604222782537452	0.06528566068724322	0.011160325278526003	0.17990427140854048	0.2816626846007566	1.0887396357252538e-05	0.004015282199522421	0.13469075320411086	0.13943755838853575	0.03110209633049392	0.03247054015283128	0.014217712527707722
('Bregma-3', '-2291.755065_945.9751509')	0.024728616119915246	0.0393213899382224	0.018507521657072114	0.08028129699031107	0.21184156336272017	8.166294223501836e-06	0.023161313570369536	0.006521159396063669	0.0489330164965002	0.05924631366459563	0.45613731047554223	0.03131233203446424
('Bregma-3', '-2391.755065_-154.0248491')	0.07380288184217847	0.1183335544526083	0.010990376311250296	0.13079887527087564	0.05840718436542478	0.008490925424773477	0.09674018248426602	0.01240933672231264	0.01887963067125925	0.27253853917527004	0.034210536624175586	0.16439797665560552
('Bregma-3', '-2391.755065_-54.0248491')	0.05848624908671571	0.02187412325027976	0.045679196252705105	0.2029131057761339	0.06424824345622013	8.859114250058495e-06	0.006925867884312058	0.015438395729924562	0.07969448534643434	0.3660723591099221	0.11205781213499548	0.0266013028581067
('Bregma-3', '-2391.755065_1045.9751509')	0.019761238548103098	0.013386710951169405	0.007935668909517633	0.15130562786813415	0.17063649665631497	7.421151238072541e-06	0.033094405837100535	0.04722205335037003	0.002846956533472253	0.10689210233219247	0.4381905986556973	0.008720719206690253
('Bregma-3', '-2391.755065_1145.9751509')	0.036436479329486814	0.00880971953710826	0.018684211606753928	0.09874293033462357	0.1343899715668645	0.0007061526320846263	0.002790107749650037	0.10093378753781976	0.0005415221477558862	0.04844917029340895	0.5405802616651724	0.00893568559927129
('Bregma-3', '-2391.755065_1245.9751509')	0.01621089072979656	0.057704870523242184	0.009439048751074264	0.11317152420837157	0.11427885261281959	0.01117533273069825	0.15569984230774986	0.048963907767197265	0.0021719896368563554	0.03397435645900809	0.42815461389607473	0.009054770377111315
('Bregma-3', '-2391.755065_1345.9751509')	0.03909449765473521	0.03897687796386858	0.03703462475970671	0.21852503030953024	0.1405590551849553	9.26061859004713e-06	0.007635423183547706	0.005580998139397283	0.022233100790569373	0.08623541410016891	0.3888940968569565	0.015221620437974197
('Bregma-3', '-2391.755065_145.9751509')	0.0921671007316495	0.23544782682672552	0.0066497636729088575	0.10881917781569878	0.11844757097820885	0.002424038332527687	0.041018178686331674	0.1387367744947386	0.006217238336459083	0.14505034877711648	0.0710105894710793	0.03401139187655565
('Bregma-3', '-2391.755065_245.9751509')	0.08940871350515002	0.06620241287846068	0.016765199377241042	0.10782494140998784	0.14982360550836074	0.00019012062103681518	0.06707035327294773	0.04057595390372784	0.03198294593706827	0.15780839571503455	0.19184741923179466	0.08049993863918972
('Bregma-3', '-2391.755065_345.9751509')	0.0027857590528120165	0.016130208484442018	0.14755216367653992	0.07047205198714593	0.4076746890257034	9.842035498113917e-05	0.004228208343315277	0.007909483661541384	0.09431761193429904	0.17319729023456285	0.06189687754109029	0.01373723570356674
('Bregma-3', '-2391.755065_445.9751509')	0.07093069224164031	0.12518101826360592	0.02095773702669831	0.06643518577891373	0.08602068145551561	0.002463170982639949	0.14580217125821568	0.0886716274151752	0.06119247112656697	0.13410945047509526	0.10504702432426602	0.09318876965166706
('Bregma-3', '-2391.755065_45.9751509')	0.02365450845147804	0.19754884227811823	0.08390863029192824	0.11475352464601328	0.1476372396636901	0.0014135591434478692	0.005770468932272467	0.04169676147252349	0.0021339351539641123	0.2803885191601802	0.07136856204795512	0.029725448758429012
('Bregma-3', '-2391.755065_545.9751509')	0.06663916675768237	0.21718623378397767	0.015572237395652307	0.054673028778101394	0.2709724035524887	0.07602311941263107	0.046030181900193326	0.021362660499801768	0.005561612931930326	0.17306388053495952	0.05118505827936424	0.0017304161732173105
('Bregma-3', '-2391.755065_645.9751509')	0.05120596897131841	0.046187449441278144	0.012396009440649697	0.16427201755904852	0.1682862809511072	0.00017553462563605463	0.07665216949376545	0.011585636935118656	0.02999358635820107	0.17399627037678872	0.25762094917495243	0.007628126672135744
('Bregma-3', '-2391.755065_745.9751509')	0.011612553031808439	0.03355740081237608	0.02472141711593314	0.11483800244692269	0.2744564504430348	7.024905919645976e-06	0.027843187709721485	0.003054385828652189	0.007483973379933288	0.12447424002639158	0.34375327275289486	0.03419809154641189
('Bregma-3', '-2391.755065_845.9751509')	0.057896545604441046	4.805357891793481e-05	0.025400669130337967	0.1521462312391365	0.16029976915237568	0.03078090127460945	0.08279363474761255	0.0514756746152719	0.06910142819360796	0.01143882603392362	0.34954936389971736	0.009068902530048177
('Bregma-3', '-2391.755065_945.9751509')	0.02561909760576048	0.0012126784148535897	0.008299090596441402	0.041771131283346405	0.21549973480524875	4.3926012593266795e-05	0.023069967601409613	0.01738940814121493	0.004249300208913159	0.22791178835845713	0.429334105524761	0.005599771447000231
('Bregma-3', '-2491.755065_-154.0248491')	0.0035499715901926364	0.042254945515389955	0.0752845076622728	0.13397101745548035	0.14179400461432404	6.047579173751312e-06	0.009373769154019588	0.04677836616853875	0.003596907922707785	0.44912134476788285	0.08674978372012175	0.007519333849895753
('Bregma-3', '-2491.755065_-54.0248491')	0.0012119065722700773	0.1597053772654657	0.04107162146292312	0.14401563935808756	0.1839351944670173	5.250888798561605e-06	0.0038456307893725864	0.059266483796877066	0.017154702763762044	0.2828346007715583	0.07393359790615371	0.03301999395771384
('Bregma-3', '-2491.755065_1045.9751509')	0.007120838051407853	0.01668509696673144	0.001025272810419232	0.13061142519026284	0.16138829126536564	4.9579678324765993e-05	0.05425214732081246	0.05095010341898137	0.008748779445194503	0.08529814054468216	0.47574581203339006	0.008124513274427548
('Bregma-3', '-2491.755065_1145.9751509')	0.06565245226814591	0.407230633382435	0.08264960023637821	0.031003271798396688	0.08663641482827396	0.002111639844451174	0.16665361100592027	0.03260701201126566	0.05095449499520576	0.05486932480226154	0.017538952627381192	0.002092592199884564
('Bregma-3', '-2491.755065_1245.9751509')	0.0018845125278913427	0.4672389997365583	0.06789980547946459	0.05655580099352148	0.07588997751812357	0.005650445840317637	0.10914349519685637	0.04828079445196689	0.0008240213586490367	0.041221575440675846	0.00516904502763152	0.12024152642834343
('Bregma-3', '-2491.755065_1345.9751509')	0.01961073048934631	0.05443168850496005	0.016832636343297385	0.016404782096178856	0.014404919584778146	0.004649285286869681	0.11347928701103	0.07306412043237552	1.851658581815346e-05	0.008301707435878306	0.019605182823118027	0.6591971434063497
('Bregma-3', '-2491.755065_145.9751509')	0.12558030491918803	0.13689316846460373	1.681075928440693e-05	0.03440536868055352	0.2030002902514961	1.500504204972395e-05	0.06938561215875086	0.017356106351051014	0.012183268256610938	0.28061274443682965	0.08492433770948886	0.03562698297009324
('Bregma-3', '-2491.755065_245.9751509')	0.11278272027464284	0.18138832222051912	0.006938600403328829	0.028673674481111917	0.239352084888944	0.010799101107458487	0.031668718328248815	0.13624394369837484	0.0077882558561605635	0.2148302859274713	0.00960214010305225	0.01993215271068713
('Bregma-3', '-2491.755065_345.9751509')	0.0016802489052898054	0.04110459952127459	0.014506469251033577	0.11793943049957739	0.15101347992642908	1.165221665307411e-05	0.14963124793664667	0.002017673372471675	0.11269058591438191	0.1758659055777191	0.11798756401900076	0.11555114285952246
('Bregma-3', '-2491.755065_445.9751509')	0.030726494820709403	0.23381495479149372	0.0483217358348691	0.04565124025053749	0.2689409490953136	0.0015477604736080636	0.006183235148252439	0.012912470802000923	0.007041227770100098	0.21564135130443357	0.09968622358555994	0.02953235612312175
('Bregma-3', '-2491.755065_45.9751509')	0.1361052091608954	0.09812922879003687	0.01530633861909839	0.18684835879691308	0.09454653496064556	1.288253853424506e-05	0.10856280419102038	0.011595319353408694	0.001265068951773989	0.19187432767287305	0.14935664227227383	0.0063972846925265175
('Bregma-3', '-2491.755065_545.9751509')	0.05858239158825	0.15221208964101257	0.01771880904424017	0.10819639409373312	0.27622864473146386	5.954729066541969e-06	0.010530269114762882	0.005175733032987549	0.010825687773738229	0.16452267951839322	0.1868892787607055	0.00911206797164624
('Bregma-3', '-2491.755065_645.9751509')	0.028965909212418147	0.04251881886590378	0.023655907826221293	0.14525236748828566	0.41177493472268917	0.0027720620357950723	0.02733982220072825	0.023403446560412083	0.0010858184195854177	0.13421176079206154	0.1502215058992107	0.008797645976688721
('Bregma-3', '-2491.755065_745.9751509')	0.02053530339611439	0.002133765166956873	0.02555762289669549	0.08451455814575987	0.34288001539887153	0.0021408339547235116	0.0010795107655715975	0.003546151394311016	0.013350681214267099	0.07676221824270842	0.3882391456984063	0.03926019372561393
('Bregma-3', '-2491.755065_845.9751509')	0.0351952218186693	4.1482348060741646e-05	0.02373734817668422	0.05016751290708334	0.21667224913488856	7.541835242450484e-06	0.004773779047193643	0.02755098490648472	0.01299373665679958	0.08122913583244168	0.5361268452269068	0.011504162109544918
('Bregma-3', '-2491.755065_945.9751509')	0.00938060012867339	0.0008404788684561369	0.016280101775118093	0.05945186690308994	0.20538039466198024	4.643595629125446e-06	0.04456825358507522	0.02438475095042627	0.00698581963387559	0.09007070404377984	0.5329238047458847	0.009728581108011327
('Bregma-3', '-2591.755065_-154.0248491')	0.022928448065350344	0.06933027490691042	0.027023971796972232	0.1421766860771005	0.1542824479336722	0.002206002799108432	0.06032772412750198	0.04928954937049013	0.019204078998126765	0.2945491936930334	0.1146259592483079	0.044055662983425635
('Bregma-3', '-2591.755065_-54.0248491')	0.03256654103979942	0.013985385463792523	0.06473677811244581	0.16839507223098396	0.2069379475527921	7.713103923719792e-06	0.05735240564271137	0.045137840531595454	0.041597965520524444	0.22444029731554258	0.1287197787153776	0.016122274770511147
('Bregma-3', '-2591.755065_1045.9751509')	0.01572037430621658	0.023477265090859466	0.0001569338292308457	0.15613030036099368	0.13675423694559208	0.0015556481909112221	0.04804261462273034	0.06333790295237572	0.08470172341291453	0.1190184404528841	0.3349595092177344	0.016145050617557014
('Bregma-3', '-2591.755065_1145.9751509')	0.06331207411010875	0.24710227348606836	0.08410722589589315	0.078894410763401	0.038280261471871906	0.004041023266398559	0.15798445179029955	0.19167409056331305	0.045814093843262724	0.007668432658543289	0.008622472789895688	0.07249918936094409
('Bregma-3', '-2591.755065_1245.9751509')	0.017095644741597475	0.26704108771236296	0.05105101730783921	0.05095521372022341	0.022291514348589392	0.00010095653188396432	0.046624713657430955	0.04745818730734479	0.008543236867085227	0.0374544359950978	0.0027670408180740244	0.44861695099247084
('Bregma-3', '-2591.755065_1345.9751509')	0.009788749785766923	0.17278442420335857	0.11784894866165332	0.009228021683273253	0.013430126676454563	2.9067959420849846e-05	0.003245547804125531	0.0008985649067048435	0.015145921436002503	0.0080616798356601	0.014936825020578963	0.6346021220270005
('Bregma-3', '-2591.755065_145.9751509')	0.04695909226323774	0.16055502038035108	0.007803641229821184	0.01723081971819274	0.3086049628576815	8.54075010460053e-06	0.02995542650734522	0.00348225783663883	0.060364592192132464	0.23894040668533142	0.07770523803871718	0.04839000154044595
('Bregma-3', '-2591.755065_245.9751509')	6.800035769199019e-06	0.11082195957403723	0.01249662807007824	0.027660772955131467	0.38894541862691406	0.0013365982016168025	0.04038990314045962	0.035003911152720266	0.005343059657054682	0.241362832609597	0.1229967425755153	0.013635373401106288
('Bregma-3', '-2591.755065_345.9751509')	0.04008452642468659	0.2652510685327354	0.014477318233093268	0.03916012926711734	0.38012220545921965	9.486737207799923e-06	0.007011848625730337	0.016133137276387596	0.0010326653913234128	0.16707633550407686	0.050701958514479964	0.018939320033941682
('Bregma-3', '-2591.755065_445.9751509')	0.028762972113237237	0.05402720406884003	0.029036817336948257	0.05275865478398531	0.27293344602769715	9.067870774927272e-06	0.14150369808450447	0.006277494183002081	0.07166621491688362	0.10452474895619829	0.23234984599226333	0.006149835665665395
('Bregma-3', '-2591.755065_45.9751509')	0.10493845450063395	0.08549413867525953	0.02140188718108672	0.14231179345349235	0.1595536226057636	0.0009201138012567738	0.03418955974696528	0.0011513783565632889	0.0802518214915913	0.17698686603425431	0.08367292987110816	0.10912743428202466
('Bregma-3', '-2591.755065_545.9751509')	0.06065747053998474	0.01099597514181142	0.045403652194348096	0.09351735421383528	0.23141426026667553	7.327873223743147e-06	0.06896406724504625	0.006458660740922212	0.031048394374811772	0.11985559065542178	0.3239571622143812	0.0077200845395379485
('Bregma-3', '-2591.755065_645.9751509')	0.01829585212350104	0.011476770481403352	0.0592746753837322	0.09096838393904132	0.25846915732487563	0.0019427941795041063	0.04093881612256363	0.051289202761902415	0.047324216342995155	0.036872025065757756	0.36901584339082244	0.01413226288390099
('Bregma-3', '-2591.755065_745.9751509')	0.027277058030106157	0.007202635768935455	0.021802897224748735	0.038403340034354784	0.2397056663112975	0.0013168248493962299	0.013138865950554265	0.011481302899789641	0.034951708097624726	0.17448434978640645	0.42438637568321963	0.005848975363566341
('Bregma-3', '-2591.755065_845.9751509')	0.018498464629283246	0.06122722932557996	0.004664913637530477	0.007642995692812267	0.2283422922279809	0.11399566652387083	0.008609686459866022	0.12386597400468799	0.00022385794880971436	0.24647886783998743	0.18304798324616417	0.0034020684634270106
('Bregma-3', '-2591.755065_945.9751509')	0.0663377360842321	0.0220303350615175	0.0036696660179300214	0.07733393120804169	0.26187745237406995	0.022802037861569046	0.17270643416016437	1.0246472911512139e-05	0.005506022605595943	0.05448054905321122	0.30673521119042746	0.006510377910329159
('Bregma-3', '-2691.755065_-154.0248491')	0.0886362150355417	0.015373009152257458	0.03232043528243313	0.18459218531795146	0.2811628789436576	0.00034470456719556085	0.045114094047946945	0.006859948863966795	0.06543149101140663	0.17954645113446874	0.06859719221222968	0.03202139443094432
('Bregma-3', '-2691.755065_-54.0248491')	0.01979081206911612	0.10036546439027928	0.00907260573209452	0.09270656043058145	0.4645418698296071	0.0037385089894973185	0.0031984075397757127	0.013251941827631803	0.02100246632142104	0.13702840799047453	0.12727518092418766	0.008027773955333564
('Bregma-3', '-2691.755065_1045.9751509')	0.06518996561095551	0.13546493085603975	0.029554822466643496	0.20997536000397252	0.22099223461940204	0.006487346417455116	0.016556450443582723	0.09836799502293418	0.004471983804320287	0.14786618647966038	0.03541149919553663	0.029661225079497262
('Bregma-3', '-2691.755065_1145.9751509')	0.08505850138204467	0.21039734959227377	0.0502836311903435	0.18148116548365792	0.04235621414721997	0.0075287837392261124	0.16594948396404816	0.021439166839861724	0.07902570335994065	0.06248918984678405	0.07394649239065798	0.020044318063941347
('Bregma-3', '-2691.755065_1245.9751509')	0.07736885603748572	0.2055524289523736	0.029168709095968595	0.06138139315084755	0.03582490267687423	9.154415677179549e-06	0.13370489481962364	0.029542116412129053	0.010757975576221098	0.0548872180229533	0.005962605579360904	0.3558397452604852
('Bregma-3', '-2691.755065_1345.9751509')	0.07328066176033259	0.13751044623936856	0.12445642140120769	0.018957699430101234	0.015949544926159555	1.3169009314409853e-05	0.06503114313551087	0.004569751756906576	0.010686564494743669	0.007010503647219609	0.08588170889849701	0.4566523853006383
('Bregma-3', '-2691.755065_145.9751509')	0.002631108772413581	0.11184864401013557	0.012939889654778169	0.03956140900784809	0.44593104359423363	7.116561706623623e-06	0.006124984543064986	0.019131640909570938	0.008429884482555439	0.1977861892922524	0.1416255166099694	0.013982572561471202
('Bregma-3', '-2691.755065_245.9751509')	0.004679935074294279	0.06056946976067671	0.005774386883882612	0.09819300883186895	0.4926119822125416	0.0017800990892579472	0.019791724943299432	0.0035826472320740037	0.00975824193782033	0.08307681994775695	0.16027365021518417	0.059908033871343094
('Bregma-3', '-2691.755065_345.9751509')	0.006595052548917322	0.197953249434593	0.0046781944086069175	0.03531214296820962	0.3322906962783938	0.0025079596723955036	0.0367225854057904	0.06167243987973561	0.0044419688157205355	0.08963036748253603	0.21717841714889466	0.01101692595620646
('Bregma-3', '-2691.755065_445.9751509')	0.026887920419813763	0.020839552967985085	0.02492938997808739	0.13453782306429207	0.4514065931911477	0.003974805524319215	0.07035892275034233	0.06531539073004011	0.007327481971518891	0.019750986976315898	0.16972091303010084	0.004950219396036746
('Bregma-3', '-2691.755065_45.9751509')	0.03665656109483985	0.1067675296220926	0.010222645265196761	0.077158434824086	0.4573201851312832	0.005246927700546577	0.04364710610780232	0.003901789503762147	0.012515727191641561	0.10719352595298222	0.13315382665480796	0.006215740950958841
('Bregma-3', '-2691.755065_545.9751509')	0.008332113487222787	0.0053197672814276	0.047909841858603114	0.14246081043116332	0.4888483003887656	0.0066637757347330386	0.036843711681478646	0.06863678664959927	0.03262789209957078	0.012384401868672556	0.1436175498940775	0.006355048624685855
('Bregma-3', '-2691.755065_645.9751509')	0.016721808810884607	0.03555489951639975	0.020974105522640916	0.11333263348665033	0.3817027548683862	8.436376249697268e-06	0.08262486289029998	0.005725283468321823	0.003876955896811859	0.13677826014506442	0.19804788797193215	0.004652111046358455
('Bregma-3', '-2691.755065_745.9751509')	0.07331941870043021	0.003109174457651779	1.0293614062517243e-05	0.06303820279948218	0.20005569919236935	0.0030791877506108623	0.0673939658627733	0.11763062858821799	0.029091418840898265	0.16754620203185475	0.26983384993794407	0.005891958223704668
('Bregma-3', '-2691.755065_845.9751509')	0.008790580606432926	0.013874249253511058	0.010761100592045368	0.10107786186573407	0.4899663328846304	6.3627811883563834e-06	0.002950568022308819	0.04030233343480081	0.010802427146333846	0.10718507336530862	0.20758594423044027	0.006697165817265387
('Bregma-3', '-2691.755065_945.9751509')	0.00672896827169419	0.2792345036528088	0.05767811489053754	0.08706093351150505	0.20293985228623898	0.008772446044798965	0.03569140239338093	0.08134170700693577	0.02772751834713013	0.1431135229221389	0.06348574806644357	0.006225282606387062
('Bregma-3', '-2791.755065_-154.0248491')	0.004422944914217102	0.005235131728263887	0.029960181652933765	0.08748876914779886	0.6013329842202294	0.007469943511598537	0.022824824239088378	0.008628595229703067	0.006340754220949911	0.1625582340561628	0.05699927467185126	0.006738362407202994
('Bregma-3', '-2791.755065_-54.0248491')	0.0017641906135940407	0.11655379933833443	0.01491673689153544	0.07518909333198824	0.6225325107163048	0.04109096741408911	0.020840761512497544	0.0023716432240858654	0.001370852652674406	0.05715887986364603	0.0448667319823015	0.001343832458948383
('Bregma-3', '-2791.755065_1045.9751509')	0.03463197894980386	0.030204980090013774	0.06252090440108338	0.15350134961745154	0.2266866817955374	1.5797032200358416e-05	0.032881056964204416	0.15523917904465734	0.04416107959718567	0.15735766218960073	0.05713546439448074	0.04566386592378087
('Bregma-3', '-2791.755065_1145.9751509')	0.18920085297783634	0.3018532362146149	0.04482811573010771	0.24222449910672417	0.03996019193067436	1.687460170754237e-05	0.006258546875265458	0.013067351362654847	0.003317725378728632	0.0666251235488143	0.08155368731004246	0.011093794962829187
('Bregma-3', '-2791.755065_1245.9751509')	0.12062668321037859	0.3157151161259708	0.029874705404376277	0.1431344148186308	0.06156327903950748	0.0013733413141566722	0.0037717081448619995	0.08954855393611207	0.06347928380048216	0.09620589503606494	0.04979853288937761	0.02490848628008069
('Bregma-3', '-2791.755065_1345.9751509')	0.20242516410162315	0.26131032566196555	0.007987390603274903	0.03420164333172153	0.037817253871934256	0.00016560613662926682	0.11251250907729964	0.035778022993879256	0.00689332890325373	0.05140128460500353	0.009122646714745426	0.2403848239986696
('Bregma-3', '-2791.755065_145.9751509')	0.016540578158272097	0.04621896122894561	0.022481912223440644	0.07540392985969087	0.5354102120276464	0.006751162851193092	0.021786270090480425	0.0026410555351272023	0.005127630869783653	0.09098690512126525	0.17237346880782095	0.004277913226333772
('Bregma-3', '-2791.755065_245.9751509')	0.003941351443041028	0.04965500268244553	0.010013905038419138	0.1179369053119109	0.5766411749224399	0.0010242574916600221	0.003182790572784187	0.0013235814592659442	0.0030763243227746777	0.07401391443308976	0.1551467759684411	0.0040440163537277035
('Bregma-3', '-2791.755065_345.9751509')	0.02088873873592172	0.023628007052552656	0.023118488584966266	0.08935205236977091	0.4837259817901016	0.0018145874539895828	0.019648459399099077	0.0036677582347674777	0.005252801145213998	0.07915294587989341	0.23161121084233846	0.018138968511384693
('Bregma-3', '-2791.755065_445.9751509')	0.0017048118486501938	0.13045464686999786	0.0020976335343462042	0.10301124147186644	0.39988562729386784	5.883433765592885e-06	0.0026222984701816552	0.009160448414980408	0.0474294406071539	0.11311897686979358	0.16537980885636683	0.025129182329029585
('Bregma-3', '-2791.755065_45.9751509')	0.013256513739887817	0.09115192255394905	0.0024683046246958776	0.048413807157060375	0.5757897579148116	0.0013522886964897332	0.004543407080457309	0.002494226255776808	0.0013779424948508559	0.11320863323824581	0.13698227768880522	0.008960918554969579
('Bregma-3', '-2791.755065_545.9751509')	0.0005309930891647938	0.02911871241750569	0.011749212844977515	0.13963748595423045	0.5029612309833955	6.46058041293147e-06	0.019718598195349272	0.05174127114771285	0.015589219012217694	0.06618961133342878	0.15869419739595053	0.0040630070456540825
('Bregma-3', '-2791.755065_645.9751509')	0.06142178445212462	0.025704012515724423	0.021799872783244675	0.21775124184092742	0.28987747495785365	7.019040913254662e-06	0.03304169618271898	0.09697063383227865	0.018536626613920394	0.05070796871582978	0.17579411987076066	0.0083875491937036
('Bregma-3', '-2791.755065_745.9751509')	0.042378236699515036	0.02258668494588464	0.02350910834927463	0.07275202588682839	0.22797608202509875	6.999014151291005e-06	0.0028700349220995252	0.18828555668938807	0.01120011607610815	0.1692384482327296	0.2201409802676208	0.019055726891301212
('Bregma-3', '-2791.755065_845.9751509')	0.1431725317215823	0.039542051376458234	0.00516839912732398	0.09109537237013589	0.1757951621590381	0.005365270275554099	0.23511941259302072	0.04807312209177207	0.015017629247395432	0.11453533779957058	0.08939072312463475	0.03772498811351383
('Bregma-3', '-2791.755065_945.9751509')	0.05938911247146401	0.0559201614081513	0.02207302082082878	0.3465483277965114	0.2725711531454124	0.002190875543101002	0.057998446648140516	0.016187893800156467	0.015929001494672246	0.01983027382931957	0.11345008070353665	0.017911652338705578
('Bregma-3', '-2891.755065_-154.0248491')	0.044086843498378776	0.150410640354302	0.004137470129647193	0.016395111200363403	0.6519241066747045	0.008974545604526554	0.001980323616987844	0.008658615772348393	0.005973784050218752	0.06755751434105858	0.03161318684002642	0.008287857917437691
('Bregma-3', '-2891.755065_-54.0248491')	0.03740901575942822	0.06020241127833685	0.020354815584526866	0.013863772880621055	0.7611021754803445	4.67350723025244e-06	0.029989961796914884	0.0108978025607578	0.027234074187052645	0.022138136777963783	0.011360033708113266	0.005443126478709916
('Bregma-3', '-2891.755065_1045.9751509')	0.08731096873472516	0.012509397228943297	0.046076380348691694	0.21138987145563404	0.31851548480368996	0.0011506472587525323	0.008265812052602435	0.06686767525211582	0.03624439870005518	0.019489573740924193	0.17470618003670366	0.01747361038716213
('Bregma-3', '-2891.755065_1145.9751509')	0.1379914162421073	0.048891488993390825	0.020845679863171852	0.14992545157999718	0.024460797195822157	0.00017392862632838464	0.317425777744683	0.08963200552959784	0.16924617525445795	0.015549457872196087	0.021302178443574866	0.004555642654672607
('Bregma-3', '-2891.755065_1245.9751509')	0.24646072427009816	0.3414170670379167	0.014619685119135934	0.12522130099990633	0.00274297823531873	1.971381096804065e-05	0.008399446462738366	0.005322812105916485	0.1745321315798517	0.05083978497437238	0.010872595402657866	0.019551760001119314
('Bregma-3', '-2891.755065_1345.9751509')	0.07981861535443086	0.7118418146335633	0.0020895342829632324	0.011500650369574109	0.008868407094941261	9.95181220735107e-06	0.05177574929908892	0.02135191308678452	0.004516624835280204	0.02597370287428564	0.009143437273005468	0.07310959908387504
('Bregma-3', '-2891.755065_145.9751509')	0.03250691679481366	0.09300818313836244	0.013121288283897851	0.036133319128094345	0.7323543453331582	5.348192311555239e-05	0.0026822631685170122	0.014901051979446701	0.0047933120175450705	0.006435445539912041	0.059663932942860855	0.004346459750276299
('Bregma-3', '-2891.755065_245.9751509')	0.00594986594356276	0.06788529262265297	0.009637473469356143	0.0658290814447303	0.693039150786365	0.005965111149957814	0.028714031974079925	0.004407440677987234	0.0046409059678401135	0.06606370458765698	0.041418363921882924	0.006449577453927617
('Bregma-3', '-2891.755065_345.9751509')	0.0663202016133867	0.060720089077814045	0.0030717036948521618	0.06618162869614364	0.43941796482598516	6.593165708132258e-05	0.02748786584992096	0.029734947969174814	0.03662874385587502	0.10551133464658519	0.1604993591700698	0.004360228943111141
('Bregma-3', '-2891.755065_445.9751509')	0.035516920893079985	0.08475568082353793	0.0008146121309013243	0.029351564202455663	0.287877644663131	7.137181112443314e-06	0.038421427870395604	0.012223181815018224	0.05293500033341296	0.21904542793544166	0.22914578820745085	0.009905613944062319
('Bregma-3', '-2891.755065_45.9751509')	0.018721795948180367	0.08407067692605376	0.009820117766206077	0.019283062587546522	0.7741121339538904	4.657359371753248e-06	0.0037594713262225155	0.005193712759437593	0.0017225885720178902	0.032865842478062825	0.04249713354960905	0.007948806773401375
('Bregma-3', '-2891.755065_545.9751509')	0.09969389352639185	0.050589252732065465	0.007241476484451225	0.13524278565095973	0.31490824471651735	1.0377783189517714e-05	0.04965487008250815	0.08498713023066677	0.08659955119149053	0.06821870915059801	0.09388018620905424	0.008973522242107047
('Bregma-3', '-2891.755065_645.9751509')	0.20408529066717288	0.1303304351015972	0.010033202563001501	0.09566837798346361	0.10071728570167657	0.0023107561567909567	0.028838635971326576	0.09828587831507021	0.00956790839526594	0.19186243685725182	0.11940505269988323	0.008894739587499544
('Bregma-3', '-2891.755065_745.9751509')	0.10795528327221683	0.07294144247496621	0.021413324360437126	0.24686712643689998	0.25120085126517655	9.329655291327805e-06	0.008220462422387375	0.03684409131403256	0.061623051964543596	0.034817435770292324	0.1508764844908867	0.007231116572869387
('Bregma-3', '-2891.755065_845.9751509')	0.07361658870049745	0.10381600666982199	0.008871914845350716	0.24499055882304724	0.14316860749414656	1.3436224765045792e-05	0.2466874459618519	0.09441962884032505	0.048876256618684825	0.005224729631485322	0.023503186387088797	0.0068116398029351415
('Bregma-3', '-2891.755065_945.9751509')	0.18098283055338463	0.085191645684957	0.006612479671265633	0.07821609108902722	0.11643076780297859	0.01681605089136033	0.22144330865922043	0.061354990809137366	0.0357517022591492	0.05740338203337743	0.1266380613244326	0.013158689221709503
('Bregma-3', '-2991.755065_-154.0248491')	0.6012506378892576	0.08971384364146286	0.009957211654749382	0.0008673752296807944	0.10653588764994462	0.05102097693396619	0.010932328874445051	0.0246931752074303	0.0033437011901199677	0.034688616725827744	0.017482083112177936	0.04951416189093782
('Bregma-3', '-2991.755065_-54.0248491')	0.596591060323127	6.461968406417876e-06	0.01401557558275742	0.010204953964285222	0.31818561541651413	0.00033518265916855904	0.011533155502279718	0.022440153028224212	6.461985684809553e-06	0.000317875451472515	0.010353040789321323	0.01601046332875874
('Bregma-3', '-2991.755065_1045.9751509')	0.8282254822155342	0.006838504257812841	0.006284312208595813	0.0037786078459570846	1.3838395227511051e-05	1.3561122138834192e-05	0.005426786408062608	0.0051336522190590615	0.10863797911956719	0.01880569212796613	0.007515809576080138	0.009325774503998623
('Bregma-3', '-2991.755065_1145.9751509')	0.9259771976520216	0.0022817236308983547	0.010428931409146903	0.00986342036627717	0.005610742408449092	2.9307074521950655e-05	0.005093613869002248	0.008921876978645877	0.01137714643277395	0.0026921418358564256	0.0052715870242465235	0.01245231131815975
('Bregma-3', '-2991.755065_1245.9751509')	0.7477698836347764	0.03366251643962904	0.006575575464962699	0.010113995852493243	0.02678107021902818	1.1224558504670606e-05	0.06149842724857942	0.016048492367921788	0.00019064492079360284	0.050959280514503644	0.036678452260004546	0.009710436518802693
('Bregma-3', '-2991.755065_1345.9751509')	0.33460023617887813	0.49896576156465894	0.002112907087067754	0.006320140515533357	0.0014748808337683363	0.004525328227447205	0.0806450373701105	0.03927039377625949	0.0007839974289024039	0.017739998421739532	0.0011390331575203251	0.012422285438113956
('Bregma-3', '-2991.755065_145.9751509')	0.38408035662489765	0.01038863154911776	0.012159947403830654	0.022589259328518765	0.48668801807145	0.0019024105650641224	0.014231785822590166	0.014908411394115962	0.00856674037410788	0.0037388445302322226	0.03244258973281619	0.008303004603258475
('Bregma-3', '-2991.755065_245.9751509')	0.34314898417641587	0.04693325148753327	0.011583043272501753	0.011608631630856759	0.5054512925760819	0.0028099917765374307	0.005736994830575745	0.027256967272534762	0.024581049564521236	0.0011202447303525324	0.008703675418514197	0.011065873263574763
('Bregma-3', '-2991.755065_345.9751509')	0.4239424104079358	0.0004482411352316932	0.018818965527093553	0.04101731337087301	0.46156671388820025	4.609406323983448e-06	0.004108300459779244	0.011074237883784411	0.0070169510744540736	0.0014250919342961776	0.0239397083198947	0.006637456592133188
('Bregma-3', '-2991.755065_445.9751509')	0.38464023309973594	0.029399033889036894	0.010249666460231914	0.0263332013446779	0.41530266065595284	0.0005353504751750546	0.03851511991177373	0.02335041795031211	0.025542585133150823	0.028074835605315172	0.011211298514933032	0.006845596959704484
('Bregma-3', '-2991.755065_45.9751509')	0.5752715040488786	0.028209149544852787	0.0016825440746528562	0.008768743884342916	0.30949944749751807	7.283039186107704e-05	0.03498030663726097	0.011585344537784356	0.0014787933250858378	0.003988050400036798	0.009901049971034854	0.014562235686690671
('Bregma-3', '-2991.755065_545.9751509')	0.4816391808472119	0.03560810107000738	0.008411272611080784	0.029556707086196406	0.324864490699231	0.004130107301127115	0.0220839406066273	0.024423516995082637	0.0009579387497858428	0.0025406345451248528	0.058492065827353515	0.007292043661171062
('Bregma-3', '-2991.755065_645.9751509')	0.5170947336818201	0.01163112423929064	0.012827148180879634	0.025692659984179255	0.31501427165690515	0.0024182948801061087	0.017208306542512382	0.01380480281846927	0.001379483194893468	0.0047326284170346915	0.06973500599710317	0.008461540406806026
('Bregma-3', '-2991.755065_745.9751509')	0.5608097112470068	0.04882304354728054	0.010041966522083634	0.018721681444478652	0.22395229188231625	0.00298770709024253	0.06557515412400644	0.022712765553824437	0.013382292167771153	1.0321992451193816e-05	0.02293597174268752	0.010047092685851003
('Bregma-3', '-2991.755065_845.9751509')	0.5756823733527295	0.03350330017425557	0.004186348434369111	0.02173109171942666	0.013719570051913505	8.22444431061207e-06	0.17094487207928913	0.005054010408238153	0.13301829821264852	0.023715741280272214	0.010222558554679169	0.008213611287867623
('Bregma-3', '-2991.755065_945.9751509')	0.6413867519618475	0.14102940116777435	1.401628304778439e-05	0.030003523688528804	0.014658494024689486	1.3418674984362568e-05	0.0043198523212407795	0.007805848971648503	0.13954090998942117	0.005449122301672287	0.009362219119939941	0.006416441495204912
('Bregma-3', '-3091.755065_-154.0248491')	0.1416181229735724	0.08226961673118129	0.011211321895390912	0.0328782726306807	0.4709225436770377	0.010574111965628236	0.016040582729005756	0.008398360764861773	0.005208204668815607	0.1554681104544782	0.0481525120523515	0.017258239456995898
('Bregma-3', '-3091.755065_-54.0248491')	0.009699065209185427	0.04740951336895665	0.010673118662494112	0.03288905424883626	0.7154788503950008	0.011120742534491034	0.07136604447355217	0.007366653859425924	0.009419373423344804	0.04201515172071254	0.02991066591129794	0.012651766192702215
('Bregma-3', '-3091.755065_1045.9751509')	0.7845896727231659	0.004819059770102065	0.011068949694465455	0.02818824769170521	0.012498496002328587	0.0022423318272437164	0.007813903842508414	0.023972376284229942	0.0381419989451256	0.06376259989313185	0.009480614328470707	0.013421748997522385
('Bregma-3', '-3091.755065_1145.9751509')	0.8222860160630519	0.01872220722073688	0.006921803302831092	0.0006461264299892118	0.012048842383838734	0.0029628476360454657	0.08751063575238147	1.5822353410484646e-05	0.005226033272432016	0.016200864674521316	0.010923133069991818	0.01653566784076968
('Bregma-3', '-3091.755065_1245.9751509')	0.9300763706698021	0.021846813748161453	0.005764879227976074	0.00025876794979262364	1.3845635942715711e-05	0.00013637282786183003	0.00950981865919517	0.0027631525852229158	0.001446092352212155	0.01461215997482031	0.0027368165235351137	0.010834909845477615
('Bregma-3', '-3091.755065_1345.9751509')	0.2763507117530977	0.4431520880308052	0.003673929280742965	0.0003995975227123682	0.009436166352330584	0.003676193484842394	0.18589147755344937	0.03285574423445742	0.02040371255131898	0.01394942022634588	0.00244352394257349	0.0077674350673237825
('Bregma-3', '-3091.755065_145.9751509')	0.02156703465226533	0.020549317908655655	0.026621491846683047	0.0414958652555334	0.7074024049561161	5.073345858504879e-05	0.0323973211504785	0.015033569007109119	0.006075609961363159	0.0008147828494142814	0.1147049289126934	0.013286940041103009
('Bregma-3', '-3091.755065_245.9751509')	0.01799386406128601	0.060955099021491495	0.014989094184735681	0.01625395647602496	0.7099661662717267	8.76197367322543e-06	0.050588467476298686	0.012941781620367607	0.004286782672990601	0.035557537560811384	0.03216689887558461	0.04429158980500899
('Bregma-3', '-3091.755065_345.9751509')	0.0061748950121378165	0.03702197099158643	0.028700373913716836	0.051982381329692996	0.6894276782162766	0.018281906406610603	0.07002457218718254	0.043397136665837534	0.0006613223799013097	0.00025966832216943323	0.046471672277115204	0.007596422297772689
('Bregma-3', '-3091.755065_445.9751509')	0.054893208988301606	0.040168029223193145	0.022477757769157614	0.04285918506113577	0.5734882118692934	0.048022469356439224	0.03208837150487515	0.04586174402751168	0.016130117911747614	0.02631859048351341	0.09230185238568277	0.0053904614191484365
('Bregma-3', '-3091.755065_45.9751509')	0.05762654389284784	0.09687820063894109	0.012045603450475692	0.016206406987108	0.7322458347187217	0.0008279718157332958	0.00843928067071057	0.006644555455440088	0.02426749799571169	0.03481798208556559	0.006469460879429964	0.003530661409314426
('Bregma-3', '-3091.755065_545.9751509')	0.01510731371838578	0.0011329281665042332	0.0451666551224182	0.028608314623270317	0.7270510923552018	0.0022921572318906074	0.0053512837367690035	0.024249310044331653	0.024301712328838435	0.00321463239963268	0.11757672714214398	0.005947873130613373
('Bregma-3', '-3091.755065_645.9751509')	0.2309736826733637	0.004214754738360385	0.017508268459356775	0.08455137460320084	0.47024332888828924	7.634039481646739e-06	0.023495813000218496	0.04127551070190061	0.024722497814277964	0.00011532700238666277	0.08942359302078819	0.013468215058375406
('Bregma-3', '-3091.755065_745.9751509')	0.019007547445971117	0.05586144142445473	5.157985267756803e-05	0.2103174943488958	0.49693142916464866	2.5595617619378212e-05	0.0032060375714504635	0.04532477323450122	0.0004576967020808713	0.00026594175930110263	0.15015423863067104	0.01839622424772817
('Bregma-3', '-3091.755065_845.9751509')	0.460113302307519	0.008206622090108584	0.010567300430468071	0.030896798040338038	0.1361146991125831	1.0032132832323518e-05	0.004953070812976513	0.033647047831897495	0.06786847743444545	0.16302712012716167	0.0680410212013773	0.01655450847829245
('Bregma-3', '-3091.755065_945.9751509')	0.5387991501893836	0.0007155643625935238	0.01757351779022938	0.0459168973161983	0.14873241579147445	0.002295615930717075	0.09447799501385681	0.006337434776544621	0.0812255816515489	0.004684042916148997	0.053019384049867765	0.006222400211436391
('Bregma-3', '-3191.755065_-154.0248491')	0.05404528926341792	0.0020270293937298223	0.0308483115203037	0.11828879827835206	0.2808276968364732	8.20025683376468e-06	0.006598817250472401	0.0511383014980998	0.001751297376722554	0.2984979009709185	0.0725322831706023	0.08343607418407384
('Bregma-3', '-3191.755065_-54.0248491')	0.0798589042982481	0.1348876146687284	0.012391204378901352	0.09970680813494276	0.4730369639386862	0.0012620280398726335	0.033453112913334436	0.00802649791898165	0.0025731658181356453	0.1296269293758216	0.011639589708673966	0.013537180805673238
('Bregma-3', '-3191.755065_1045.9751509')	0.14031871356822795	0.11208290393845743	0.016569571651111132	0.18161712890467796	0.14145347924088644	0.0002144826249689434	0.11582869844774471	0.006530161896503069	0.030263194911913066	0.13380622952156337	0.10868275836087851	0.012632676933067558
('Bregma-3', '-3191.755065_1145.9751509')	0.0871796312691211	0.08686595629490165	0.01188131646040957	0.16604499608905413	0.07513320603605565	7.171762668985176e-05	0.012442232446544514	0.17160362220886685	0.050495784667066654	0.1230538722548261	0.16297114113541408	0.052256523511049854
('Bregma-3', '-3191.755065_1245.9751509')	0.10170307779654057	0.5792482564688016	0.007351511969658249	0.0007058506436706375	0.00025852309332215705	0.006053500869875326	0.06831191212006896	0.005512969804250708	0.1623148568448035	0.027534817180912764	0.020675211028488513	0.02032951217960691
('Bregma-3', '-3191.755065_1345.9751509')	0.01644809613661937	0.9059806527761356	0.002260704600526845	0.0003153900095108166	0.015442233715908457	6.164894895823851e-06	0.020768049501694433	0.003253497857961561	0.0008288612890680725	0.020581584286932266	0.0011619495875284914	0.01295281534321841
('Bregma-3', '-3191.755065_145.9751509')	0.005098382849867396	0.07935808191009097	0.014159923416630938	0.05313746045361852	0.6692303262412209	5.382638600510103e-05	0.02032558727880935	0.002944342948064742	0.0034726086758485493	0.05533572771449067	0.08772653776818524	0.00915719435716763
('Bregma-3', '-3191.755065_245.9751509')	0.018430951544873	0.0631330754932424	0.021547556931025936	0.09763225306055615	0.719082035498025	0.0005797835533173009	0.007055611791418793	0.004328583428283481	0.0072234980320005325	0.031016240161300224	0.026250976394943545	0.0037194341110137197
('Bregma-3', '-3191.755065_345.9751509')	0.018454075449273324	0.02138820846521165	0.021546795371573856	0.10914669527817977	0.5520518659205372	7.693773437573584e-06	0.04439470678686558	0.023840646025439845	0.009427617787002459	0.050661111781416156	0.13818843719300528	0.01089214616805744
('Bregma-3', '-3191.755065_445.9751509')	0.0030863524124622676	0.0627035948139085	0.005548602409052225	0.08105225488239136	0.5344921711922741	1.057059164822536e-05	0.060681458830199056	0.054021322605490765	0.0015511690699470373	0.04518998816418044	0.13791474651608213	0.013747768512363987
('Bregma-3', '-3191.755065_45.9751509')	0.0013908692771924618	0.04948065027080649	0.0022440799292221558	0.026026770994768668	0.6936252412577648	0.0006573246724747273	0.0023673736416647464	0.022615543617493628	0.027000292110950126	0.0938731722010754	0.07503439500664615	0.005684287019940531
('Bregma-3', '-3191.755065_545.9751509')	0.009708629478493514	0.030130685699373765	0.011167889142071548	0.10392402786840134	0.3584748334322471	1.1970914927067536e-05	0.008847892543297133	0.009567622878730371	0.037359262986853	0.16361462337157168	0.2567394934038871	0.010453068280146343
('Bregma-3', '-3191.755065_645.9751509')	0.09371003684504062	0.046169405912720826	9.825913285737563e-06	0.11944306663526588	0.2688744903922992	1.0959408083774874e-05	0.004400737871974773	0.0937882640522077	0.1335431987845776	0.12223005051547507	0.09958745882952064	0.018232504839548226
('Bregma-3', '-3191.755065_745.9751509')	0.12664415740362595	0.016162888883238143	0.011503196269840095	0.07289093184077197	0.378348552928586	4.3021359825201156e-05	0.07368581999662611	0.12221286192907692	0.03360108862661505	0.051328178525161534	0.09183840167923997	0.02174090055739305
('Bregma-3', '-3191.755065_845.9751509')	0.15755024421966893	0.06735159019326006	3.249301932135607e-05	0.09974872412335968	0.1194355484241198	8.261314098684204e-05	0.0025702909001404594	0.10617532895067727	0.09803768473224013	0.15603730256126155	0.09939682100970089	0.0935813587252629
('Bregma-3', '-3191.755065_945.9751509')	0.05778189576273841	0.01318852235325264	0.024734694507089133	0.2816500858731352	0.1843677233208284	8.929595282326154e-06	0.02374762925228638	0.021972396378716036	0.07707243330851532	0.050230209102553054	0.17887872256432183	0.08636675798128138
('Bregma-3', '-3291.755065_-154.0248491')	0.11853227706334736	0.005106227971259546	0.0784818457300468	0.12434375608418267	0.2015926011414	7.14012425986788e-05	0.004167204896389213	0.02378956587200677	0.005824058290023128	0.2862685123223798	0.13634742311076017	0.015475126275605709
('Bregma-3', '-3291.755065_-54.0248491')	0.053854797740748875	0.0679256059691225	0.008086210710667608	0.05982096111363062	0.48950440495532044	0.0025670775010578992	0.002855869654097175	0.01246731533869288	0.03184491641842342	0.1744243117247073	0.0880515351968509	0.008596993676680537
('Bregma-3', '-3291.755065_1045.9751509')	0.07052315121895762	0.11050480622896484	0.05356029506050056	0.09691095077376688	0.1921698543342745	0.002109626864188586	0.04937765219172671	0.12164252263402989	0.05375137107918732	0.15425689445915244	0.08873353774180284	0.006459337413447919
('Bregma-3', '-3291.755065_1145.9751509')	0.09638638957893939	0.3818803219766604	0.037572656961230286	0.22681346731624455	0.03805658420091416	0.00015044806040308273	0.04300206039843561	0.06821337573469402	0.018013829887904922	0.055721494219189184	0.008204743787666278	0.025984627877717964
('Bregma-3', '-3291.755065_1245.9751509')	0.07935861217814069	0.47144521993358024	0.015615809555001761	0.023355197852933756	0.0827511448155056	9.073052522255126e-05	0.05135909663580255	0.03487792121173746	0.024357219907414178	0.10331322268001016	0.003324967603787181	0.11015085710086399
('Bregma-3', '-3291.755065_1345.9751509')	0.07001497101567192	0.5536259030761128	0.006418633062812248	0.0018718049908338168	0.0028963833257754316	3.474744249197215e-05	0.10784304119390248	0.03921489991726445	0.008598591165603398	0.01986365048101007	0.007341576043416883	0.1822757982851046
('Bregma-3', '-3291.755065_145.9751509')	0.005328522142342975	0.06828892149292919	0.0023394633941196943	0.07265887361217942	0.47566827504490206	0.009625073744888494	0.04603092022612746	0.0005823172221779343	0.0027268291241464263	0.17409465698055585	0.11721530627163299	0.025440840743997415
('Bregma-3', '-3291.755065_245.9751509')	0.028620120872895945	0.08565924738658359	0.022109399083682632	0.07613156812479994	0.5236296837369341	1.408456613971565e-05	0.0066585126137161926	0.0020781102354533016	0.0008794148964117529	0.13764326422627204	0.10928085034868301	0.0072957439084277475
('Bregma-3', '-3291.755065_345.9751509')	0.0074132090023259125	0.024339505490663615	0.026447547722844956	0.0838806175191493	0.4804031723021218	0.00021517860140388406	0.02534524982846203	4.634932999474825e-06	0.005617900986186348	0.13013188991413221	0.1808421271743425	0.035358966525367866
('Bregma-3', '-3291.755065_445.9751509')	0.028948130711899188	0.005200500171675633	0.03161631404812788	0.09234049344347553	0.4689105738283582	1.0798037795376892e-05	0.007160829478545905	0.005349849394055059	0.07902258540816003	0.07402214414715194	0.2019859463025175	0.005431835028237655
('Bregma-3', '-3291.755065_45.9751509')	0.013455584251600516	0.12136924543395862	0.004619566422871347	0.14880426939178032	0.5088026521195942	9.103792300401106e-06	0.006779080043369771	0.0025724674209248693	0.0020763287803573297	0.12732439067880696	0.055525414056873675	0.00866189760756188
('Bregma-3', '-3291.755065_545.9751509')	0.05217651141406803	0.00044170190517072507	0.013587144893639786	0.1485294197569671	0.4094574163468343	7.037119767934049e-06	0.025055073641042685	0.0236692393509903	0.0027243999678826414	0.14505316415128455	0.16538563727664743	0.013913254175704479
('Bregma-3', '-3291.755065_645.9751509')	0.034050411217675866	0.030233626586781318	0.01897614029363383	0.11878724165692847	0.3993553987744752	0.0029828977331697276	0.009748172027504338	0.046703280238908296	0.005989042802560614	0.1203967770897947	0.16808173174016589	0.044695279838401734
('Bregma-3', '-3291.755065_745.9751509')	0.022633267877844355	4.789426862433385e-05	0.0001994680081042289	0.23308083905310278	0.3732508269590464	6.62259905287602e-06	0.03278367605160456	0.05758934635864252	0.02156877607426725	0.021332247720327595	0.20130272994763027	0.036204305081752874
('Bregma-3', '-3291.755065_845.9751509')	0.05739781937485311	0.08203665014772718	0.009197465418026097	0.16516751385431935	0.24809182675830133	9.112645387845198e-06	0.024517160506316697	0.10141415736600955	0.010597628561927565	0.12441012663944324	0.16740316803319166	0.009757370694496378
('Bregma-3', '-3291.755065_945.9751509')	0.02715856332958516	0.1503326536539804	0.020549096852360296	0.34417785661290373	0.20295678760009195	7.83331260173315e-06	0.009401211281210926	0.04576591726934064	0.013971919941311852	0.148362957471257	0.021672278312796243	0.015642924362560078
('Bregma-3', '-3391.755065_-154.0248491')	0.019702979115490078	0.004692264629317498	0.06929037234374587	0.16613878346628339	0.20526090245189016	4.703332485942736e-05	0.055218289596711684	0.0980571640644883	0.0006831527635061265	0.23344193124423737	0.1374415325205936	0.010025594478876389
('Bregma-3', '-3391.755065_-54.0248491')	0.0922651697282994	0.10947563608247791	0.00955427969538828	0.08402168174747607	0.2502699394773741	0.002834376595844065	0.004087223129761102	0.01961122068474761	0.08052495666219504	0.2783672309428304	0.06054749293413188	0.008440792319474047
('Bregma-3', '-3391.755065_1045.9751509')	0.1302796399129017	0.02610217002926029	0.03409056305003659	0.13591492131951646	0.3510547006585025	8.814678954329233e-06	0.010524970836235674	0.014653851623870192	0.07258268756532557	0.09114483477361152	0.1288813062222412	0.004761539329543931
('Bregma-3', '-3391.755065_1145.9751509')	0.18466669755095683	0.057255063913018205	0.03995108435112941	0.21976999675324632	0.015945759404565548	1.1869994893241835e-05	0.15215123597045327	0.03258836097779878	0.030063975131590814	0.0810054636754987	0.04520544855681836	0.14138504372003038
('Bregma-3', '-3391.755065_1245.9751509')	0.14607045309585165	0.4016657483019351	0.02024753805301677	0.004822002899228425	0.008819956717389426	0.000152435776699146	0.007564367958918329	0.0657188708429474	0.003244937902984673	0.07415234789079127	0.004114584745597409	0.26342675581464037
('Bregma-3', '-3391.755065_1345.9751509')	0.07081948401313073	0.3115157946778585	0.02947944633484509	0.006102419037020864	0.0008529014968252225	3.036238571444861e-05	0.05873532917910523	0.0038108705489651442	0.08824379583191318	0.0014446142862306274	0.06093650865006154	0.3680284735583293
('Bregma-3', '-3391.755065_145.9751509')	0.008094553690311163	0.05368293696892207	0.03279475356986331	0.0719445253368195	0.4144834461989114	0.010106762738187471	0.04458295556116414	0.0025047143687657977	0.0025355044797961902	0.22182174560875803	0.1333424157853161	0.0041056856931848025
('Bregma-3', '-3391.755065_245.9751509')	0.055619154451116544	0.11478489932345809	0.005233615441016583	0.049727820855246345	0.30539820147083285	7.006636707056246e-06	0.04688887980206927	0.00580063241366961	0.029011361779213207	0.19293027222616121	0.1875877725607875	0.007010383039721765
('Bregma-3', '-3391.755065_345.9751509')	0.0027604040219733647	0.1313921054594199	0.011749390160557687	0.054036771531260144	0.40392320205684845	0.0013195997193759916	0.001564989678426158	0.048218508731812035	0.03892513534149513	0.17168539157025	0.10567421599194914	0.028750285736631943
('Bregma-3', '-3391.755065_445.9751509')	0.003699012673865618	0.17004064414386558	0.014646350962442342	0.10289064830270887	0.3960038271810679	0.0020035672031466613	0.011238023807099531	0.03176587695265827	0.04561478200745153	0.09703609118613098	0.11867150319913618	0.006389672380426675
('Bregma-3', '-3391.755065_45.9751509')	0.09220472053905986	0.05333967857654499	0.01155919264129986	0.2205924223455297	0.25892496652468067	7.275424532113714e-05	0.004213993903148409	0.005184059255413593	0.004897886685865007	0.14309032284736595	0.19665791278618097	0.009262089649589971
('Bregma-3', '-3391.755065_545.9751509')	0.04226737603634863	0.021150338962853812	0.03230778262967826	0.1571114189738925	0.32984216236525465	7.865610767013733e-06	0.006914264128705858	0.006122856824195451	0.0427228612027411	0.15335382199855796	0.20315916403993026	0.0050400872270742955
('Bregma-3', '-3391.755065_645.9751509')	0.0008118214329357435	5.438178200315677e-05	0.013211896641720483	0.10564718411899746	0.40437855567540226	8.486989802337509e-06	0.0704887905250623	0.05272899814111966	0.03599993351223749	0.0812640755130096	0.2212994526967584	0.014106422970951051
('Bregma-3', '-3391.755065_745.9751509')	0.031190810840231904	6.853106189371472e-05	0.003712962849142207	0.09894136740928536	0.38665151775654166	9.429896062596328e-06	0.041598781638570545	0.015782260501821122	0.011040245705423425	0.14080911521966982	0.257109414244288	0.01308556287706971
('Bregma-3', '-3391.755065_845.9751509')	0.04688705438206425	0.0004682277930035561	0.01808957936786013	0.168803544579247	0.2800341667873506	1.1573623752871896e-05	0.039509770166821875	0.10801367813295942	0.005188334686841795	0.10744064453189439	0.21050412252459452	0.015049303423609606
('Bregma-3', '-3391.755065_945.9751509')	0.061115392098778386	0.2543702019514063	0.010410812888653809	0.20348800831672095	0.23246499474245513	9.78392283217779e-06	0.0546391432815753	0.019864980292609906	0.004424675254570912	0.03643517803429311	0.11636684965372017	0.006409979562383768
('Bregma-3', '-3491.755065_-154.0248491')	0.0712563015228397	0.040309265509429856	0.051652791357773904	0.14283590794020865	0.141821451748692	0.002670967720620378	0.05178325778469117	0.0020741825359454277	0.053085449891226155	0.3675020239600345	0.0636075021576079	0.011400897870930233
('Bregma-3', '-3491.755065_-54.0248491')	0.07034016365849427	0.1151364097420056	0.028089357965354268	0.15546462188394566	0.03330538400751431	0.03679911178287761	0.07626898823997773	0.12495440513564164	0.02182549649247486	0.16818293502518925	0.07259572554420894	0.09703740052231588
('Bregma-3', '-3491.755065_1045.9751509')	0.09569043115876931	0.07079315734087196	0.006787003371551799	0.06929274302445358	0.11299952052660715	0.003587391044179242	0.006434098675934207	0.09719966706937881	0.07429489379052195	0.16956254117999972	0.2799910337235756	0.013367519094156788
('Bregma-3', '-3491.755065_1145.9751509')	0.08794723139564704	0.3147010723048375	0.04756495342604273	0.07536253202205288	0.01962276028710553	1.3915889829097335e-05	0.01387071170839329	0.04519112164335587	0.11378405311554386	0.08876546904446755	0.026117024607935923	0.16705915455478865
('Bregma-3', '-3491.755065_1245.9751509')	0.03597805183406327	0.16732651908411522	0.0030129949479692367	0.021734149012035693	0.009870481070669146	1.2480180924122286e-05	0.004043322373454412	0.025093995830825697	0.04803599556954033	0.00790586843951059	0.003018679122228282	0.673967462534664
('Bregma-3', '-3491.755065_1345.9751509')	0.010849868602711253	0.005659302710661545	0.001645395207127889	0.002453972141802355	0.0013455345325451005	2.1161326990076735e-05	0.0004075626862557023	0.006236217816120337	0.021723402634114302	0.001623667986597728	0.005137800995404292	0.9428961133596695
('Bregma-3', '-3491.755065_145.9751509')	0.03316280560140935	0.04367574698613224	0.048471848315218335	0.14367513608420399	0.20777807880116822	0.11506450129316695	0.08740394418830187	0.0005829103822405122	0.09427210069398992	0.21327513708464285	0.011620376348787213	0.0010174142207384606
('Bregma-3', '-3491.755065_245.9751509')	0.025395209414198365	0.1329404569580657	0.024000361432513707	0.09533524348073445	0.26013491523641696	0.06855285907162031	0.06595680397040077	0.01563043798295531	0.05125638050611812	0.1788390258225047	0.07691035171073869	0.005047954413733016
('Bregma-3', '-3491.755065_345.9751509')	0.00539968872388307	0.14616440213162946	0.031766359872926045	0.07497728725849585	0.3543321188996501	0.0015752569477364893	0.0018862393202744765	0.019881870291143793	0.002058764784856104	0.23650043826482833	0.09229777230446265	0.03315980120011373
('Bregma-3', '-3491.755065_445.9751509')	0.02906994967090596	0.041026045615961	0.04687530622336431	0.17355300092789397	0.2981659022183426	7.744399484262713e-06	0.0032906967115108204	0.003514570153489995	0.09732147358899293	0.15717302681078607	0.14535640575465988	0.0046458779246081805
('Bregma-3', '-3491.755065_45.9751509')	0.08552210839155244	0.08057919551164856	0.028167758446808553	0.07824773088532419	0.2694742958217181	7.37880097074184e-05	0.03315599683422127	0.004327075601330348	0.022651173259715017	0.24532236599862964	0.09382546319219331	0.05865304804715102
('Bregma-3', '-3491.755065_545.9751509')	0.001129669177216517	0.17620741474957596	0.030366031427829183	0.09416581337772938	0.28067564362109715	0.0007417187445845529	0.06352265392089276	0.0490760651557828	0.0014306248964207212	0.08410387000556069	0.20349210396358405	0.015088390959726396
('Bregma-3', '-3491.755065_645.9751509')	0.000480013016503503	0.016341419710630373	0.004493628850555465	0.196145024927782	0.26395746987143914	6.106571866977824e-05	0.06070902346808281	0.0001742960138497862	0.05128483618302412	0.05575516331446612	0.28512613453300395	0.06547192439199291
('Bregma-3', '-3491.755065_745.9751509')	0.025566300152011112	0.009424944338045822	0.032246698675166496	0.07270191243431509	0.2736818368730432	4.7912901385040106e-05	0.0021974419710468285	0.05286568352834587	0.0011665472566599567	0.20967580732584162	0.3057883251864895	0.014636589357649435
('Bregma-3', '-3491.755065_845.9751509')	0.040101131572243265	0.0003390587470883983	3.18735584429289e-05	0.013317091186945155	0.20326085979223524	0.0012279246879709207	0.018585186960517516	0.08025855338415237	0.004357403378800441	0.2630742323963133	0.3533221261385866	0.022124558196703916
('Bregma-3', '-3491.755065_945.9751509')	0.026544876158274968	0.11080587162521574	0.0031947967169272907	0.1276685979104835	0.09442947292310151	8.107687867587924e-06	0.05232352177370597	0.1312894876685332	0.005319924885323207	0.20944510138041836	0.23271989335517107	0.006250347914977508
('Bregma-3', '-3591.755065_-154.0248491')	0.00780930330955261	0.2410901674464863	0.03652005291630988	0.09813042615039476	0.1807751856022956	0.00028691237695025704	0.07352520023941293	0.025865961420925256	0.043539021809427036	0.22450594413416278	0.008605035181183744	0.059346789412898865
('Bregma-3', '-3591.755065_-54.0248491')	0.07639045286894597	0.138158662858301	0.03358192714702967	0.15209116812375856	0.06915580017102117	0.008828492893517385	0.028304788052616565	0.023861310621555436	0.023229583622196136	0.30599383142315095	0.13261638686415766	0.007787595353749498
('Bregma-3', '-3591.755065_1045.9751509')	0.03734605861327984	0.09859506378129965	0.003544845064817448	0.09528694141696574	0.20811668821202434	6.29881476478704e-06	0.05756412372818451	0.007695427542007787	0.00743616459837515	0.054284217630171674	0.4205455948637002	0.009578575734408845
('Bregma-3', '-3591.755065_1145.9751509')	0.007423080895100822	0.351297097222395	0.06577131223959089	0.0652010146111147	0.07780872557550188	0.00014457539615745366	0.0665043880952342	0.02299773845026673	0.102220079372033	0.01699115937713416	0.1908647932012184	0.03277603556425289
('Bregma-3', '-3591.755065_1245.9751509')	0.025762268191537454	0.39992350475118205	0.08338515070473189	0.08542513494600963	0.02829631872133642	0.005045314767848152	0.008687525039055033	0.14079632672308318	0.0861110523910438	0.059225623409258736	0.008856142843343445	0.06848563751157014
('Bregma-3', '-3591.755065_1345.9751509')	0.03347636933333604	0.43776024917958334	0.21888743836382044	0.06240300942503988	0.022129403679379635	8.679984305622348e-06	0.03752338318612583	0.006620190392463823	0.0021975005858631325	0.03156481245387973	9.007057190127146e-06	0.14741995635901237
('Bregma-3', '-3591.755065_145.9751509')	0.10323144307103568	0.027828735225067285	0.020814271548014993	0.08765318706387862	0.16297408915346526	0.2932339739521554	0.02849359874084515	0.0011462389595124638	0.06821309616304391	0.15245753489585748	0.05115329481290779	0.002800536414215788
('Bregma-3', '-3591.755065_245.9751509')	0.012416668090446108	0.059316704498185595	0.012201323249409741	0.1572089643318733	0.37868073406813657	0.0014547826527613785	0.003039685840328713	0.10622998349484092	0.05529451026485578	0.1135136052615294	0.041900088934578236	0.05874294931305436
('Bregma-3', '-3591.755065_345.9751509')	0.1272451813788587	0.12363851299115607	0.09466426552881847	0.09862960005346989	0.23420263873236044	7.093608780824523e-06	0.003261367252284896	0.015585045469432332	0.0013634142307731019	0.21982510689145796	0.0764123523459606	0.00516542151664663
('Bregma-3', '-3591.755065_445.9751509')	0.0033134233234525133	0.08088220063198279	0.0492220775162582	0.10514616292147613	0.4225268984827909	0.0007931743551977609	0.00472191539596474	0.0783241757601621	0.002610588536687699	0.1331279615726555	0.052121827285707016	0.06720959421766479
('Bregma-3', '-3591.755065_45.9751509')	0.05428268614283169	0.00888377432421834	0.06538490132906333	0.20453639143860528	0.09022265209429106	0.1470153179057157	0.089992683160013	0.0017141473220059643	0.015320340031895389	0.19596908905348365	0.06633992904238749	0.06033808815548914
('Bregma-3', '-3591.755065_545.9751509')	0.0063438079533010725	0.015655072638159528	0.017290248896999233	0.16870716934697938	0.2681269144329643	0.033940602872299164	0.07834204368002529	0.025486367204039913	0.016793023936863542	0.14320917482590284	0.18633914392605788	0.03976643028640793
('Bregma-3', '-3591.755065_645.9751509')	0.017098666276423206	0.10747804730373092	0.00590869705284994	0.10004377943191857	0.342675878598626	2.031675755527797e-05	0.0031697711142182412	0.008563088798303952	0.0116119865940209	0.1174615045940314	0.2731275908249686	0.012840672653352885
('Bregma-3', '-3591.755065_745.9751509')	0.04006504353528693	0.0010283482323350153	0.007198309669591911	0.1666740334546295	0.2564506352817647	3.0218191676518398e-05	0.08731057145157305	0.011482974544685031	0.0015196768516549282	0.025293076234840377	0.3651815319404455	0.037765580611516664
('Bregma-3', '-3591.755065_845.9751509')	0.0006815249755643156	0.026442933261426434	6.324171066906579e-06	0.04079545234544616	0.18822392156598475	2.6175128228766014e-05	0.005947155478893538	0.0059716495896290295	0.02823534320287112	0.21795268214238042	0.44505771364478547	0.04065912449372322
('Bregma-3', '-3591.755065_945.9751509')	0.027814186734769555	0.031377250818680244	0.014977168572555806	0.0922839446041111	0.22127354792254614	0.003943870619132842	0.0031138480010505787	0.0015633689891314812	0.011394735704164475	0.046936542870191306	0.5419078139890194	0.00341372117464714
('Bregma-3', '-3691.755065_-154.0248491')	0.11505204503662628	0.13384862862340882	0.053173002440671156	0.19499982770067223	0.007257317531840433	0.00010448790418904726	0.07283678021952922	0.00483074090247999	0.05113242939865531	0.24717980489030927	0.11633220297092234	0.0032527323806958563
('Bregma-3', '-3691.755065_-54.0248491')	0.0350237132396871	0.11634270523181696	0.023319650620696405	0.1817017435266032	0.07220890434524471	0.010842664183662509	0.016276131692530286	0.10774236449111319	0.004322320446924316	0.36993985540021185	0.006345957148783368	0.05593398967272608
('Bregma-3', '-3691.755065_1045.9751509')	0.041674570423864084	0.005058653531100787	2.6457526459389342e-05	0.10282519035818263	0.19997256209072567	3.199142301809827e-05	0.001312757224131858	0.0057505379422143855	0.0018048062900174902	0.1662979278721592	0.4649536704074396	0.010290874910686774
('Bregma-3', '-3691.755065_1145.9751509')	0.0041606616049603	0.0298143746957966	0.0021702343658464626	0.10824901561952908	0.1465405645296437	5.908056987674256e-06	0.004586224929197029	0.012841860645458539	0.039056074319208815	0.04925134557173313	0.5949731302981299	0.00835060536350874
('Bregma-3', '-3691.755065_1245.9751509')	0.01734051437024693	0.009928093985742665	0.04929884562118243	0.07754680994168332	0.12106026152207014	0.01572844430090718	0.10919054786335064	0.008646900811235491	0.03245932339058953	0.05513414768223611	0.4927982366687057	0.01086787384204991
('Bregma-3', '-3691.755065_1345.9751509')	0.03974352164292134	0.09785367413621551	0.01087305596030619	0.13766193611775834	0.10947946690362505	0.0038265777055015815	0.009253707532191511	0.014621062231865196	0.0336683434015478	0.1403396838508268	0.39312322525535776	0.009555745261883032
('Bregma-3', '-3691.755065_145.9751509')	0.12918650839448553	0.13187707703272072	0.08819817085743191	0.1020455729438383	0.00864027543527648	0.006071852439714805	0.055212918296284455	0.06229796417223114	0.1009944231352394	0.1954801295055205	0.02116507666962365	0.09883003111763326
('Bregma-3', '-3691.755065_245.9751509')	0.04833160597837301	0.19635209585515975	0.031840988452925885	0.1515502437610843	0.0744237689409057	3.24876949762669e-05	0.07219525284071815	0.07521681284222728	0.00731051252133434	0.21523521340895233	0.05801535717825849	0.06949566052508452
('Bregma-3', '-3691.755065_345.9751509')	0.10401176169844228	0.07497261600532334	0.0554034927890943	0.10746062302892195	0.12923270685730467	0.006177760780147117	0.009632945772440475	0.0007732556228065814	0.11273261079949587	0.2015572491705882	0.03982517091982784	0.15821980655560752
('Bregma-3', '-3691.755065_445.9751509')	0.011126798791781458	0.06029737982087395	0.11336602787183572	0.11586972363225516	0.32714823709247526	5.9067292695168384e-05	0.0014417304841443667	0.05026642556655279	0.004696952187022045	0.24590097039225825	0.06603652566495906	0.0037901612031467475
('Bregma-3', '-3691.755065_45.9751509')	0.050236369865875076	0.1010638783734262	0.05824393348805427	0.19336333969677244	0.10357199421377984	0.002416129874939578	0.03886613801595478	0.006960104768995093	0.0010857284782088614	0.28966689305989957	0.13358943293463169	0.0209360572294626
('Bregma-3', '-3691.755065_545.9751509')	0.08728732789413259	0.024976811098489555	0.09454863357903047	0.16686243158144898	0.32397847511008604	2.243708694743477e-05	0.021368206260092483	0.006025731357827464	0.006639969299730731	0.13785870213717663	0.10985684443005332	0.02057443016498419
('Bregma-3', '-3691.755065_645.9751509')	0.03276014377605956	0.1330325110916374	0.11521830109510867	0.05135128011945325	0.2497350318195045	0.0019957712890454893	0.0030156139530106373	0.017320690454524893	0.0017820727904556768	0.20014782539222586	0.17921538353555852	0.014425374683415452
('Bregma-3', '-3691.755065_745.9751509')	8.297163506607837e-05	9.210929899908253e-06	0.039047513626666	0.16628420317615059	0.2266230752528749	7.229487742011784e-06	0.06071576901604363	0.0030053092465721345	0.031637439827221746	0.09514842982371584	0.33053311056851037	0.04690573740953673
('Bregma-3', '-3691.755065_845.9751509')	0.08111148365134169	1.2798567223436622e-05	0.00621666732063781	0.1422583307196865	0.10192835349788858	1.0052978490890215e-05	0.14260321422363897	0.02468984502043803	0.010561738764108127	0.019555000843833596	0.45805295052287154	0.012999563889840846
('Bregma-3', '-3691.755065_945.9751509')	0.03207854089015229	0.0028437155847431143	0.0025077734964720094	0.10186625396792545	0.14155576869789194	3.400746173065728e-05	0.00942109180315828	0.03404031447473013	0.05373693950180448	0.10744471724711643	0.509148844131694	0.005322032742581077
('Bregma-3', '-3791.755065_-154.0248491')	0.02948677741012339	0.2448813503374137	1.1026537738746508e-05	0.06788360534990807	0.019500277776135038	5.920591116362367e-05	0.15862877638507278	0.009126282449270618	0.05694264651150536	0.10751561538326482	0.12156002143721949	0.18440441451118447
('Bregma-3', '-3791.755065_-54.0248491')	0.02961879869944687	0.05839933290873236	0.006613493032986405	0.2270735479968614	0.05112655893561813	0.0015652013437506282	0.10068811038590209	0.06549103256724984	0.04574943489794433	0.246073050560174	0.15210930267967132	0.015492135991662569
('Bregma-3', '-3791.755065_1045.9751509')	0.05242388660877708	0.005856639923478915	0.004929743034720716	0.1652622953555263	0.18052317508203242	0.0017880499111517225	0.0013954674149001883	0.004248170458311942	0.07057336837965034	0.12104218468086678	0.3897577647455386	0.002199254405045003
('Bregma-3', '-3791.755065_1145.9751509')	0.02344471215518865	0.06505652934134878	0.01787125777244394	0.11822114800717333	0.13067019168335336	0.0039036137581779846	0.010256621856963901	0.004285858446830022	0.02524008342350913	0.06414673402132802	0.5304330216514288	0.006470227882253954
('Bregma-3', '-3791.755065_1245.9751509')	0.050530026133453594	0.014779007751020293	0.0017542612495815074	0.16815249517394867	0.04495942520059977	0.0018898572035564367	0.06944617199687152	0.007273328978406159	0.08878032494400402	0.018433574489668432	0.5273741395576627	0.0066273873212270035
('Bregma-3', '-3791.755065_1345.9751509')	0.008735239965278668	0.0006695312837194131	0.006336689591427565	0.1323463888372294	0.1710911657669222	0.00280979749776028	0.002576757258935102	0.016493067092396684	0.030101596069777317	0.09365574553120547	0.532401741546552	0.002782279558795775
('Bregma-3', '-3791.755065_145.9751509')	0.06016112197348344	0.17728735136773596	0.17324543124467917	0.18805737445742488	0.07675409744534442	0.004133275988154741	0.0030377567619033746	0.0012694479795938847	0.0016443407012502265	0.2786347685163965	0.0036347196161054026	0.032140313947928115
('Bregma-3', '-3791.755065_245.9751509')	0.11089090302034757	0.1015861497286459	0.050172342796809016	0.12534001719718685	0.03824035471034594	1.3481200115723204e-05	0.16062340540892936	0.053298722919981424	0.009244873511213034	0.08682590729906287	0.06145959857310852	0.20230424363425373
('Bregma-3', '-3791.755065_345.9751509')	0.04160313550825383	0.042609499035407526	0.16172869062425543	0.1272008086726513	0.1195563170866378	1.0582370457427914e-05	0.004571624520963589	0.0005070321393181925	0.1198832057408131	0.21953060897020663	0.08562191029799768	0.07717658503303752
('Bregma-3', '-3791.755065_445.9751509')	0.03611996721713577	0.18401910828194146	0.06720854685342649	0.11856077746337339	0.11694629411559478	0.015228866901760972	0.11270550824376303	0.0046730548379699715	0.07398366338602695	0.16787461603234702	0.02557298468033332	0.07710661198632678
('Bregma-3', '-3791.755065_45.9751509')	0.0059284367250517995	0.22597206825596192	0.15450116627466998	0.10614969654313748	0.051281879095306265	7.361409882459341e-05	0.04455602603357865	0.019677904212017948	0.045185535431066695	0.29526525121874503	0.00021065331168294854	0.05119776879995667
('Bregma-3', '-3791.755065_545.9751509')	0.008920549985570594	0.009578446496248599	0.0854850008838243	0.0888641104947758	0.29563948476768215	0.003476916605329748	0.07242592421396937	0.128866199107499	0.03764212016464838	0.17044713696463712	0.042896241491679074	0.055757868824136095
('Bregma-3', '-3791.755065_645.9751509')	0.0026707062648646663	0.00015442311008500518	0.06358813157474623	0.17512041169544856	0.263801327964317	2.8269211998193756e-05	0.02637536123325506	0.003545885031066388	0.021297218362388872	0.26287202148632005	0.12835253575521172	0.05219370831029823
('Bregma-3', '-3791.755065_745.9751509')	0.0005073827165305037	0.03264285380227335	0.00900293985113587	0.20262249135308702	0.26892385009670866	6.76112184060185e-06	0.044341988810957744	0.03368304501727158	0.016210009126848425	0.17150626026129412	0.21046227614600335	0.010090141696048835
('Bregma-3', '-3791.755065_845.9751509')	0.11612684079478525	0.09231899774106714	0.013648047127284674	0.08543727467643979	0.1274384180262655	1.417874744749483e-05	0.03713274627808429	0.17449143004955864	0.006837466662215547	0.008799925358173965	0.2656007982246769	0.07215387631400093
('Bregma-3', '-3791.755065_945.9751509')	0.024264172349019356	0.012075464447825621	0.011020762757055316	0.1448670050308685	0.15610777665313483	0.004735585554427444	0.1372300219844685	2.8337923649098777e-05	0.022648302021316808	0.06249456189506663	0.417842807802701	0.0066852015804667805
('Bregma-4', '1011.1452947_-149.83643')	0.054571794727370934	0.18597028786044653	0.02751848380226636	0.06486947344387362	0.20974746433241728	0.000146191314058416	0.04912014435315899	0.00849323709305364	0.008473282203863387	0.2098254468758061	0.1431985856678685	0.03806560832581616
('Bregma-4', '1011.1452947_-249.83643')	0.06760405908878583	0.01970268704099585	0.05392944843829613	0.05091410080600142	0.16563026438467846	0.011856422791528966	0.1715181578663853	0.06271776029999672	0.07285607425248336	0.16749104969401035	0.08728880402730405	0.0684911713095335
('Bregma-4', '1011.1452947_-349.83643')	0.027253738137016315	0.14192817396316654	0.05622211261541343	0.09547260464092236	0.22053501145064813	0.005563887338125834	0.015788737178726725	0.010557321034146987	0.03986973161428391	0.22361035006511834	0.13306665464301823	0.030131677319413117
('Bregma-4', '1011.1452947_-449.83643')	0.02742414273263174	0.2621670388478679	0.053444439723290355	0.10972974227942148	0.09464423336926807	0.005919905777068605	0.05574855315218847	1.1350702828764547e-05	0.0037515264065773814	0.20925993591463282	0.16898885852560896	0.008910272568615596
('Bregma-4', '1011.1452947_-49.83643')	0.10447286911852674	0.138041875261731	0.06283062856670428	0.06284271110049691	0.22390209168765202	7.764163159041322e-06	0.03965620295733002	0.05745061172756404	0.007112612839152789	0.21941065282894545	0.06986115793653054	0.014410821812207266
('Bregma-4', '1011.1452947_-549.83643')	0.07446110794078692	0.04420312236347267	0.012835205852864686	0.14401054686142165	0.03758335851521104	0.007108120610992726	0.1020972142289252	0.14934600612338675	0.007168460985044757	0.3503319442004321	0.0032209669511609825	0.06763394536630048
('Bregma-4', '1011.1452947_150.16357')	0.15395900076004476	0.026040224757240302	0.023764355529250537	0.07619275684729118	0.12933076960890935	0.010398437390828023	0.07807864999144022	0.021055278684318984	0.2515042007704296	0.09075608332379306	0.11911524180871438	0.019805000527739456
('Bregma-4', '1011.1452947_250.16357')	0.02599636746342734	0.01691110520782073	0.024012149063381193	0.11264917292329163	0.2791774099020525	0.004787743582567573	0.02091845417409061	0.0497944051872437	0.07707284097103598	0.12186046177367346	0.2577699218399039	0.009049967911511537
('Bregma-4', '1011.1452947_350.16357')	0.005246561236141315	0.016946414234329576	0.022424502402835233	0.1689245259718552	0.18621160222161662	1.0676138156975822e-05	0.03970630192337707	0.09055482759750062	0.03723211474945538	0.04786196073480203	0.37074685008781527	0.014133662702114838
('Bregma-4', '1011.1452947_450.16357')	0.07077944587918684	0.005450431073726359	0.006515396769118007	0.10295948533215929	0.17055416617854954	6.829307186071317e-06	0.04231909719604918	0.0071948163832519126	0.0072379732769320875	0.07681692258602353	0.49542846438867405	0.014736971629143036
('Bregma-4', '1011.1452947_50.16357')	0.022501347977167838	0.036160623827082614	0.09775852570713266	0.08773751101473405	0.2761037388635221	8.369256772656105e-06	0.059113678371935124	0.0017709173052476337	0.017983397601473224	0.21491946780845214	0.1518050996045991	0.03413732266188104
('Bregma-4', '1011.1452947_550.16357')	0.008709550861004991	0.003836110367008827	0.006569736263879939	0.1037904288876393	0.1283856579400723	4.645281901532536e-06	0.01579957504905872	0.0015803537265602404	0.03183506868789374	0.06938751811002297	0.6208251120921041	0.009276242732853403
('Bregma-4', '1011.1452947_650.16357')	0.01052218290794793	0.012071071035009569	0.003892346562545775	0.12146198198591647	0.1386849448306859	0.00486722332687013	0.006502823112223361	0.0024824766295134613	0.05878218375786273	0.08468201196517527	0.5465829004209034	0.00946785346534609
('Bregma-4', '1011.1452947_750.16357')	0.004710888733085969	0.010592306310763813	0.00032222804195607125	0.0812211368398574	0.1287186120805732	1.9995363935711544e-05	0.013881884426699161	0.01385421684156977	0.009981870560841703	0.12667439269348785	0.6001401198370321	0.009882348270197358
('Bregma-4', '1011.1452947_850.16357')	0.032875668908273814	0.1012724331238411	0.05075891407373283	0.07108403208795115	0.11105907246640592	8.319361127261208e-06	0.05428253664762515	0.010074657243813574	0.03738898593638246	0.058067700429187234	0.45888398863367236	0.01424369108798721
('Bregma-4', '1011.1452947_950.16357')	0.03832100062220615	0.08383182806276435	0.017762233011565078	0.24652030909146982	0.07504204074249265	0.0018443983539434157	0.0045821546760652886	0.14082655393747184	0.000564049529349814	0.06970698831930765	0.2528474072874121	0.06815103636595192
('Bregma-4', '1111.1452947_-149.83643')	0.023544572730658467	0.07024260109613864	0.068169282575535	0.06629661875813339	0.2412802194367839	1.2156838670989627e-05	0.0061138649838032195	0.02158675963333688	0.008219436031401168	0.26097179132310383	0.22350589631509085	0.010056800277343582
('Bregma-4', '1111.1452947_-249.83643')	0.03489226209101369	0.030695532703847245	0.06616723866232758	0.11200654209809464	0.3363420470205668	0.005147536117555659	0.062088006763229876	0.024036306395872464	0.05423321707447575	0.16586969648086497	0.10233696948347167	0.006184645108679571
('Bregma-4', '1111.1452947_-349.83643')	0.08373050699812314	0.011724775360943452	0.08475515976971001	0.16152429734426146	0.18440888713778997	0.003511429852167696	0.005232698450102113	0.053584593697518716	0.06375411334599858	0.2202520587425225	0.11847786833120982	0.009043610969652602
('Bregma-4', '1111.1452947_-449.83643')	0.05769908863701463	0.00895547040192702	0.04134982526232834	0.297683421855316	0.1469957231606782	0.0011404285319713406	0.05090723744494163	0.07914116253765817	0.0052715855616433105	0.21011238616136632	0.09238056018726093	0.008363110257894173
('Bregma-4', '1111.1452947_-49.83643')	0.11386470881360439	0.048061816326371215	0.03756916693143085	0.03668072237874876	0.22605622618318508	0.0012981622969895025	0.011361514858302007	0.024928580691947713	0.0035108689956495063	0.3055371828436083	0.13150503883802153	0.05962601084214098
('Bregma-4', '1111.1452947_-549.83643')	0.04038349381207869	0.008237262500909913	0.1161576680324825	0.09109112630753699	0.09938367839650886	1.0958574333127376e-05	0.035145294546494864	0.05716467291380804	0.039805082437488544	0.39668115857878666	0.07161477989139316	0.044324824008178526
('Bregma-4', '1111.1452947_150.16357')	0.17102537448018165	0.2744316336215915	0.006588456692111523	0.024816283659902693	0.1783590382361352	1.4777652809220173e-05	0.12370567662458136	0.004511500368644129	0.013809492217567075	0.11913419484201852	0.07398723578337173	0.009616335821085446
('Bregma-4', '1111.1452947_250.16357')	0.009130225400612318	0.042346915805311455	0.03182325885749477	0.08739828634452926	0.24139188048121293	1.143181613943301e-05	0.025571673902581457	0.0028775832769378853	0.003299452745247082	0.11896531756010718	0.40740387407228484	0.029780099737541386
('Bregma-4', '1111.1452947_350.16357')	0.0009822282419821992	0.007371732011360085	0.004729382319581982	0.04800160470917892	0.17064943968351165	7.208020034863764e-06	0.04656830368346223	0.011321468359054886	0.04535606242750067	0.12354699346928573	0.49876310756971837	0.04270246950532842
('Bregma-4', '1111.1452947_450.16357')	0.0024968127455449554	0.004335066935902937	0.01580878682836277	0.06630282049029709	0.17150028981518653	6.6544481755523825e-06	0.03200239203617228	0.008559218957635997	0.00680078068351226	0.13188390814843315	0.5525420424482614	0.007761226462514974
('Bregma-4', '1111.1452947_50.16357')	0.03570130005307262	0.008097613242915901	0.05707494202145748	0.037754203434387894	0.3718783452257606	0.00010054089169424475	0.008720100446141653	0.00527231891527893	0.009759255625325746	0.19111413130724636	0.26735224437997535	0.007175004456743163
('Bregma-4', '1111.1452947_550.16357')	0.009169354240921815	0.0029348159143708415	0.00450218325110884	0.03700318387774191	0.18523894441303318	0.0012439111088038874	0.03306805247613532	0.02762592180388715	0.00046389028218053236	0.13201396434374565	0.5619345699502103	0.0048012083378605585
('Bregma-4', '1111.1452947_650.16357')	0.05249657859703849	0.0025039509567130057	0.00863854012715067	0.06908861675183856	0.1675881684411827	0.0034324260459292536	0.03911483917822825	0.023312380055709556	0.008151717726135021	0.11332341795853086	0.5026629124361711	0.009686451725372665
('Bregma-4', '1111.1452947_750.16357')	0.05210621242696413	0.010512090936074046	0.008541101809082756	0.021941200616717848	0.12848828958199682	9.945143704172934e-06	0.025207778253496755	0.06486846963638182	0.12313626316932562	0.226026207730136	0.3367477708291533	0.0024146698669666672
('Bregma-4', '1111.1452947_850.16357')	0.11027355139521254	0.20485124480579375	0.06153129046400724	0.06296312844245242	0.037596193819309724	7.678893902070485e-05	0.09499555689692857	0.01904572773981662	0.01889704284936705	0.1667161002114465	0.06456713913908133	0.15848623529756353
('Bregma-4', '1111.1452947_950.16357')	0.04633756806664922	0.04307390259614953	0.00016231242622310226	0.009357097800379795	0.001967950320382009	1.4456429549511534e-05	0.04652322988896304	0.0002495439073851601	0.0723708180322112	0.0058556109531942915	0.022986696859568282	0.7511008127193448
('Bregma-4', '1211.1452947_-149.83643')	0.07529792787377985	0.05896013411595719	0.049587437250585654	0.01089327717440123	0.27052413520326857	0.0030016773553793066	0.19445937172086789	0.02745629729971782	0.04404645290103305	0.19943830501775728	0.05703677460333272	0.009298209483919694
('Bregma-4', '1211.1452947_-249.83643')	0.024766221724677195	0.12029958905102968	0.01930858578941982	0.08190589746442042	0.4191496132728742	0.0015585845712620383	0.004171151862399304	0.05895282315709168	0.002433250329736472	0.19339778696716345	0.06781815000240775	0.006238345807517819
('Bregma-4', '1211.1452947_-349.83643')	0.02817500800975145	0.03328092790150971	0.01354032622911135	0.11935564176306039	0.27558924018605346	0.000820549930600771	0.09702505703895616	0.017002778415742405	0.03682980342957273	0.17360706713484977	0.1919187754210945	0.012854824539697194
('Bregma-4', '1211.1452947_-449.83643')	0.13028310755463962	0.2516647740552684	0.007418555586015899	0.06638917584772235	0.19553480506408943	0.00026608925442444257	0.06281157775967282	0.009966941358143511	0.007602182234364557	0.20462453152033244	0.05471328783075242	0.008724971934574166
('Bregma-4', '1211.1452947_-49.83643')	0.04308582117829592	0.07045627979232101	0.05367996015365673	0.01837397487427094	0.3776552420410138	8.522141169932458e-06	0.06303745431015845	0.0147362676792251	0.028078860044261345	0.1767333578464844	0.10659110451553207	0.047563155423610406
('Bregma-4', '1211.1452947_-549.83643')	0.034696171344021656	0.06428107753664997	0.009797529982807222	0.2371647565194594	0.2752130794109846	0.007664764201109608	0.0934861538682235	0.037554643614180504	0.0075174549664897995	0.059445649161767235	0.16122675924259414	0.011951960151712184
('Bregma-4', '1211.1452947_150.16357')	0.0009983960012468164	0.002324747400291105	0.00575489406161908	0.11241619741235921	0.22945384034145205	6.984326947372997e-06	0.06095709828682672	0.07737029904073395	0.0014359216014837159	0.16411423879117656	0.2907025799620157	0.05446480277384775
('Bregma-4', '1211.1452947_250.16357')	0.008065741942162079	0.0026196866885235693	0.009909659440921544	0.05457261017511672	0.17286528581192004	0.002469542628487333	0.038528489381335344	0.008105617493135545	0.062462409892941925	0.15793680462089552	0.46783271065793697	0.01463144126662346
('Bregma-4', '1211.1452947_350.16357')	0.0015920842028893328	0.0014354175537315051	0.0026539078476722775	0.06111651833108437	0.20094152296734027	0.0013195632837013022	0.016696654398477107	0.00845869340719054	0.002025659721770907	0.18228490651529253	0.5126239986718705	0.008851073098979301
('Bregma-4', '1211.1452947_450.16357')	0.004280342625723051	1.4814006595247371e-05	0.0021008034117556283	0.06172912520089236	0.2268622150223555	0.017894455696071825	0.01875301252091141	0.012345363210240413	0.006932101495893912	0.15689805174014912	0.48655433317799784	0.005635381891413511
('Bregma-4', '1211.1452947_50.16357')	0.05730826301800767	0.0712848899330418	0.011128536403690225	0.019972790797636246	0.2243421994343523	0.002107388283826546	0.10400989994753528	0.07687003426263678	0.06772228431454788	0.09838945570497798	0.20024669378415513	0.06661756411559225
('Bregma-4', '1211.1452947_550.16357')	0.04787209292771016	0.011062835431595995	0.002001606169640799	0.05285508404411306	0.2155056601434085	0.12631206233161338	0.0162954513726251	0.04247280266706764	0.005160226067723393	0.10456233760431653	0.37413121039978003	0.001768630840405329
('Bregma-4', '1211.1452947_650.16357')	0.014436794402555773	7.324384311144032e-06	0.0014039001423074525	0.06665032340498574	0.18470823739295314	5.310662070570942e-05	0.02076313836318278	0.010975890659405695	0.0011631366231235301	0.16853436474146696	0.5251438636350203	0.006159919629981805
('Bregma-4', '1211.1452947_750.16357')	0.17626413396582874	0.3545394586976196	0.055266413754381925	0.06114557028479481	0.04424720856384653	0.0012781079551756266	0.012111416881661998	0.016475429881797312	0.010968622101352101	0.1382367336139184	0.06337708564158431	0.06608981865803856
('Bregma-4', '1211.1452947_850.16357')	0.04942057279459181	0.22800808341486795	0.018718345078899173	0.023101705279803535	0.012243570873704436	1.0837015520057292e-05	0.13826546325003566	0.11990759931316586	0.007786519062615639	0.001273460233437325	0.0066695915051757215	0.3945942521781829
('Bregma-4', '1211.1452947_950.16357')	0.014453880576687554	0.01856796331290552	0.002589526271746168	0.00613097709232154	0.005024228439209639	1.6317972338918803e-05	0.003123713871410942	0.0010794680391880349	0.0005871056384484199	1.6253195728534426e-05	0.0006281990366054044	0.9477823665534093
('Bregma-4', '1311.1452947_-149.83643')	0.0013197269745202959	0.015190029503146497	0.021305444676951443	0.08094675670584693	0.4634018212474509	7.399522553514167e-06	0.01966642380078134	0.01837439204680739	0.06388067407063688	0.16706809578220932	0.14121722101000403	0.007622014659091308
('Bregma-4', '1311.1452947_-249.83643')	0.013193585631478226	0.07404575834762696	0.023812737070265832	0.02981820496156622	0.3809085383737822	0.004341578528899174	0.056952219162131265	0.08394415462189818	0.02290652352341968	0.20770479291654	0.09375707569353758	0.008614831168854697
('Bregma-4', '1311.1452947_-349.83643')	0.05511896128856078	0.014324331154883239	0.013216935480715421	0.06358378753981722	0.4191960303843823	8.165150762368912e-06	0.0028249239242415167	0.0032472230809814464	0.00573567624097115	0.228438881145576	0.18648778566605895	0.00781729894304952
('Bregma-4', '1311.1452947_-449.83643')	0.013177692992967057	0.02520964042159502	0.005501148530768168	0.23596020116459182	0.35339816167312377	0.00223007107154926	0.031030195730647404	0.005699088059907855	0.007495422198411178	0.1618645602808305	0.15253633075138306	0.005897487124224855
('Bregma-4', '1311.1452947_-49.83643')	0.0072962212491539035	0.08319088512102964	0.019863021436898318	0.04021803615253251	0.34008429377974175	0.0006922194815710339	0.005305897691091184	0.010990369419913866	0.013115712970354073	0.21830303309893684	0.256012629090247	0.004927680508529885
('Bregma-4', '1311.1452947_-549.83643')	0.01647838964218221	0.07592396690132161	0.014756179604550864	0.24500774552642737	0.29544255933377783	0.0970399819841596	0.026808704175811212	0.041232295755852494	0.03929980855415143	0.08117458073177042	0.03748267331754866	0.02935311447244634
('Bregma-4', '1311.1452947_150.16357')	0.009491811023781728	0.011046086223145743	0.04985402631147906	0.05176423499396077	0.36423351547443555	4.7305059356664286e-05	0.00284045941782874	0.029797740640208816	0.0013553579517710088	0.16998842633618558	0.30157403426591967	0.00800700230192663
('Bregma-4', '1311.1452947_250.16357')	0.05618681859394153	0.009145912518625936	8.165309622400885e-06	0.05458039589617614	0.22013914684688213	7.980138553046287e-06	0.07182207323568714	0.020741320312831612	0.005539733818094903	0.1742137756519528	0.3777862073772119	0.009828470300420396
('Bregma-4', '1311.1452947_350.16357')	0.018699755947275673	0.004615303878798935	0.006568633488404424	0.033582712047394096	0.17751427106162312	7.41138567360945e-06	0.053138056040131956	0.1271195439999651	0.03677943126856417	0.2401654885839156	0.26173248364261686	0.040076908655636345
('Bregma-4', '1311.1452947_450.16357')	0.02071070592852498	0.0032908991626437543	0.004916452610187253	0.011941045925534074	0.19031027479692447	5.4834339688374575e-06	0.045182041615599126	0.06845621837570275	0.028569196227264348	0.2662663540377252	0.352817628095501	0.007533699790424225
('Bregma-4', '1311.1452947_50.16357')	0.011869065773090916	1.3679347011383672e-05	0.022835759643580533	0.0901375014779171	0.49033872146571555	1.3078760394342416e-05	0.004071522930041198	0.06480441061000307	0.07875987701554996	0.020566081835105568	0.20573583465058207	0.010854466491008316
('Bregma-4', '1311.1452947_550.16357')	0.08093608614287467	0.005080695393669705	0.008575830718943687	0.08403188420294695	0.15995234870227684	8.578438630726238e-06	0.005091590795244703	0.06367659302675936	0.012884453133130564	0.23504670246711995	0.3381973653400568	0.006517871638345971
('Bregma-4', '1311.1452947_650.16357')	0.10723439402787596	0.12642926760152118	0.00246847493507056	0.03039649980287552	0.08934449651883729	0.04791974639328009	0.05788302770230141	0.15216388013772864	0.0005322641569400825	0.16918071800316145	0.2124592028488349	0.0039880278715728225
('Bregma-4', '1311.1452947_750.16357')	0.034882031978322146	0.17458242142699087	0.020284835187604336	0.15929890643656178	0.16827682840254524	8.85190664954295e-06	0.0460875406382464	0.04255592536581351	0.05536232165242722	0.1337461928179293	0.16130906880094034	0.003605075385969478
('Bregma-4', '1311.1452947_850.16357')	0.040640592284995156	0.3877769328677251	0.07080232275448484	0.036415712616465465	0.030604423701161565	1.0323098218704699e-05	0.08645722083105355	0.06692306282005467	0.0072974142562414164	0.12694039062077517	0.00024303803871380045	0.14588856611011042
('Bregma-4', '1311.1452947_950.16357')	0.003883408385161139	0.22378211560034092	0.05095503687667791	0.04247641615767425	0.029198531556977974	1.9244785460910547e-05	0.11330342751656873	0.06776285353386716	0.09519381256883518	1.9126128215546374e-05	1.9355168826819312e-05	0.3733866717213934
('Bregma-4', '1411.1452947_-149.83643')	0.02053749653547685	0.05750543719554932	0.022328644445139854	0.04447460994351452	0.38358666294705207	0.005260712096466433	0.07157284427854299	0.07215573876834325	0.0017379308481139616	0.1413037387980911	0.17458947853441423	0.004946705609295377
('Bregma-4', '1411.1452947_-249.83643')	0.09475058357975796	0.010611308775403143	0.030751457896359306	0.019900998474584562	0.43774167859107604	0.0016784270863351265	0.052280191222555755	0.035789662081338776	0.0137435842732238	0.14318478300017962	0.15288734874056006	0.006679976278625876
('Bregma-4', '1411.1452947_-349.83643')	0.03921376837204046	0.029895709006994908	0.03118560804834132	0.014490836100528372	0.5835191326780631	6.393999311802894e-06	0.00791920953033606	0.004104769056831181	0.00469204019225569	0.13189310305255153	0.14419326311973815	0.008886166843007444
('Bregma-4', '1411.1452947_-449.83643')	0.0031486875969203823	0.0938408405250034	0.026587889413088418	0.06662092188892207	0.6138505530975854	5.524477814919169e-06	0.021127373905469794	0.003127876138231584	0.0009190022763494695	0.07177880062267908	0.08581572357668418	0.013176806481251257
('Bregma-4', '1411.1452947_-49.83643')	0.019049597146969445	0.004425151854674485	0.06366673395544349	0.0591857561479638	0.4943641640231462	5.122019514947221e-05	0.04172609495909582	0.010431990606156436	0.0420132570760077	0.11863255454892836	0.13581882708450216	0.01063465240196267
('Bregma-4', '1411.1452947_-549.83643')	0.03283166400439494	0.00781830150510784	0.01775396548493015	0.10651696699478393	0.5790734464521365	5.7746752032905525e-06	0.0027563349370087094	0.009939721448617067	0.000549169842555564	0.12820421635013432	0.10376569407500694	0.010784744230120569
('Bregma-4', '1411.1452947_150.16357')	0.07450942698543657	0.006330571183162685	0.0170484664301685	0.04865760989668063	0.325750563980766	0.00252821287645777	0.03098763654086747	0.054171989563467346	0.00015538080912232447	0.11453575639819694	0.30231361402042817	0.023010771315245742
('Bregma-4', '1411.1452947_250.16357')	0.015679036187142073	0.014023835469123811	0.010807918668048207	0.0781262355017606	0.2587102093577318	8.273307861112876e-06	0.004458616247241352	0.010181793787472564	0.04869665046583319	0.18821411053907236	0.36276681503892166	0.008326505429791188
('Bregma-4', '1411.1452947_350.16357')	0.012107432241962715	0.015324647457202953	0.020090761894191494	0.03560805806247729	0.14812186956006276	0.005524514046277755	0.06589574394132125	0.180213406683675	0.1420105011281004	0.0847254856912644	0.23347536649388817	0.056902212799575816
('Bregma-4', '1411.1452947_450.16357')	0.07552607542379614	0.04308238739845137	0.003715113335923922	0.07742676915402033	0.10283500413664268	1.0886333567180624e-05	0.09906122198723674	0.11094248725036011	0.09334073452551812	0.09344859907664674	0.2692460884404758	0.0313646329373609
('Bregma-4', '1411.1452947_50.16357')	0.03199047980371121	8.619038520356277e-06	0.016635379067876748	0.024970948075155056	0.3945048464082089	0.0014180075129817129	0.0021283887099858463	0.11829386137234199	0.009353176697266643	0.2131445207420627	0.1783659965370114	0.009185776034877432
('Bregma-4', '1411.1452947_550.16357')	0.030561946669632564	0.06118160770585742	0.011198288021912845	0.1587018631007429	0.22262740002867915	0.00017709422339553317	0.009494469945613496	0.10124180397386452	0.02484444558250988	0.13891291157424293	0.2330411699535657	0.008016999219983145
('Bregma-4', '1411.1452947_650.16357')	0.04361346988846243	0.15317474072061005	0.02115989852762421	0.15790058835431328	0.10454063741466346	0.0012031986060804202	0.20332134685333822	0.1332556295760875	0.005629431344199099	0.04567966385622999	0.1204286251862408	0.010092769672150566
('Bregma-4', '1411.1452947_750.16357')	0.08077241568476612	0.06136152337471569	0.03959835100609478	0.14399395080290475	0.061797857409479816	0.0013031827808629483	0.07458104874031006	0.09470338206088655	0.1677507466132775	0.09684232549731644	0.1737169680655892	0.0035782479637963033
('Bregma-4', '1411.1452947_850.16357')	0.11861142306982107	0.37179292458652924	0.02609279311070538	0.05953570965253443	0.008109503888629431	1.317140121586761e-05	0.008502872531814375	0.07536839805662462	0.13900717451065694	0.14932479004288743	0.029286970796554564	0.014354268352026715
('Bregma-4', '1411.1452947_950.16357')	0.15189941908243804	0.5019983299697989	0.0011207308105765713	1.01474737828849e-05	0.013306472380068423	1.00897113272062e-05	0.07889198139416793	0.0392126609547022	0.009683506727513842	0.12225474405512891	1.0147479899954632e-05	0.08160176996059507
('Bregma-4', '1511.1452947_-149.83643')	0.024152629969498227	0.06147779378483811	0.00648004483293343	0.014980070268713048	0.5365013815084443	0.0031008326523846827	0.008706408005889434	0.018350886884655734	0.05655896148281925	0.11123095647685444	0.12733360693641776	0.031126427196551613
('Bregma-4', '1511.1452947_-249.83643')	0.0041268226189705584	0.03650340813760231	0.020109946287503774	0.05241830122952507	0.6323760514641656	5.930260974736078e-06	0.005862024519040594	0.059638147116805096	0.0029855538771104825	0.07639742112078275	0.10660372345409601	0.0029726699134229656
('Bregma-4', '1511.1452947_-349.83643')	0.024358857578258536	0.053210158031173016	0.011191092125472313	0.05920663699379767	0.7370263728160916	6.789818477186724e-06	0.003337691324048666	0.03204715038825529	0.004442334823737293	0.031124579476100676	0.04001075266206631	0.00403758396252143
('Bregma-4', '1511.1452947_-449.83643')	0.06568573195055931	0.03922431888863082	0.012440673599785103	0.04051670856514267	0.7169044747303284	4.905912688721065e-06	0.0027273635580720872	0.008019877347884464	0.032819143870435954	0.03004683818639825	0.04634398601308608	0.005265977376987986
('Bregma-4', '1511.1452947_-49.83643')	0.0065085809681354615	0.04084746517131269	0.006408817792652333	0.031094606231476005	0.47400027802187805	5.6668358167321744e-06	0.045749565805044454	0.036381087278582594	0.030814044941063018	0.1812665663084573	0.13901123820121025	0.00791208244437121
('Bregma-4', '1511.1452947_-549.83643')	0.12185516572495517	0.056701126964584896	0.012141076040695878	0.01705491475419475	0.6108994669788621	1.17894163409725e-05	0.041871491724318366	0.010153449127901872	0.005879686783371805	0.07671435909067584	0.0439934542670178	0.0027240191270804766
('Bregma-4', '1511.1452947_150.16357')	0.13069211202609013	0.0076526109604399695	0.016188559227034563	0.062398465714804785	0.42911238370694393	0.0022428322375447913	0.020474188560194905	0.023003772859388653	0.08767352544571164	0.0637134340167411	0.15354035783573367	0.0033077574093718066
('Bregma-4', '1511.1452947_250.16357')	0.0832108715836295	0.03496795902210147	0.024330883742318503	0.031678173926721565	0.3713385181422513	8.265175403324006e-06	0.02326449699239631	0.12237775444088163	0.008271412772786929	0.1378310443811026	0.1344844294393295	0.02823619038107734
('Bregma-4', '1511.1452947_350.16357')	0.0863606548339308	0.12709266311224313	0.03325628972948128	0.053113407188671274	0.2243281968694562	0.0012760191257716006	0.023971432757345777	0.15093205274044494	0.06540772980428224	0.15188512590256417	0.07759435851719725	0.004782069418611439
('Bregma-4', '1511.1452947_450.16357')	0.028158774982578773	0.008834038910602566	0.03573653121222868	0.18396605786004167	0.3521410997898149	8.222384081485363e-06	0.010436969325309313	0.07244821990385397	0.056982717146338714	0.08621449878355578	0.1440764438847573	0.020996425816836937
('Bregma-4', '1511.1452947_50.16357')	0.04735174483352345	0.011410905965343604	0.0043393858516204515	0.06120208486404297	0.5532699778442028	8.661866263476379e-06	0.044107813319671216	0.01645606794897764	0.006134992537704144	0.1807171673707433	0.06003120581815095	0.014969991779756012
('Bregma-4', '1511.1452947_550.16357')	0.07162778767571144	0.18376721998830906	0.01288828158150078	0.13689900255589654	0.14730571519704333	0.0004301740130129373	0.0858307046660028	0.1286387234035741	0.023115720258666015	0.09214446317916988	0.11144881199816505	0.005903395482948052
('Bregma-4', '1511.1452947_650.16357')	0.047458002414847766	0.17584443463299124	0.005166646991676174	0.18254395823221894	0.16913595318324337	1.1360305126250246e-05	0.1868076383055474	0.07243692485533354	0.022170965323030107	0.05190151324115539	0.07524536192874934	0.011277240586080548
('Bregma-4', '1511.1452947_750.16357')	0.13094225679033233	0.2016303907548116	0.022412538590172337	0.15039659530284233	0.03805815943481026	0.0001789112209410452	0.10711968294235658	0.09334366395233265	0.12267888532135998	0.07913164342007493	0.04187035632478012	0.012236915945185806
('Bregma-4', '1511.1452947_850.16357')	0.09214855516256362	0.44417733313628777	1.4289848623934704e-05	0.04723412184320047	0.0035782824978502583	0.010818025327452964	0.15023291400285854	0.006283727224345309	0.007356862197975737	0.09519563250994595	0.12919778785567076	0.013762468393224795
('Bregma-4', '1511.1452947_950.16357')	0.02523083328770293	0.7956712904196832	0.000486224569454369	0.0018022213679283485	0.015994650662306664	0.0031196335033408526	0.005915302454381943	0.013625029971627177	0.011381646305458456	0.05612557498684385	0.0004852922623656712	0.07016230020890654
('Bregma-4', '1611.1452947_-149.83643')	0.36184895921545324	0.04056013634304098	0.0064163237010405145	0.04958300182913978	0.32172328146943535	0.0036526095837988936	0.005268274307386759	0.04486657240563111	0.017302252321447723	0.06454501682350076	0.07837474205549176	0.005858829944633078
('Bregma-4', '1611.1452947_-249.83643')	0.17525748514477887	0.04533299558035368	0.017687563226552582	0.035002496974188564	0.6422221314190816	4.83921872834704e-06	0.00245602164941419	0.018461890816662992	0.023255144288524314	0.0035060526530792295	0.02921203636937149	0.007601342659264054
('Bregma-4', '1611.1452947_-349.83643')	0.3144310231278915	0.012338885950038389	0.021690502813281363	0.01368890288358971	0.5123744624706368	0.005508405411908591	0.015831737237439768	0.01906233248679236	0.0012231655975056574	0.004494170047984595	0.07195276826533079	0.007403643707600393
('Bregma-4', '1611.1452947_-449.83643')	0.2672910664360405	0.006544132274371315	0.011547964700463414	0.010549393122884996	0.5546782588186691	0.004005702368179273	0.08059596870934553	0.019456566384259702	0.012773067895261744	0.002544799547761735	0.019998347423502833	0.01001473231925985
('Bregma-4', '1611.1452947_-49.83643')	0.2565812018799231	0.009209570474938408	0.004614182919300404	0.046582503908964845	0.46347573181657475	5.9195256058909095e-06	0.05744498983905008	0.04520433523210812	0.042925799891946906	0.012638842499143132	0.053615850535454916	0.007701071476989429
('Bregma-4', '1611.1452947_-549.83643')	0.047342902814006264	0.0316586415530728	0.0020312817543316278	0.013554444298324066	0.047859616064028776	0.00013218438904063657	0.0030187133505708555	0.005575756950833072	0.005772285323692451	0.014505517826786963	0.008858800519184036	0.8196898551561286
('Bregma-4', '1611.1452947_150.16357')	0.16575545228043873	0.012530508739055658	0.02000611457844297	0.054579408937236486	0.4875685006002578	0.004536980063896948	0.14779429108247777	0.03842210718562452	5.897880989557461e-06	0.0020411827082035473	0.06001767217595845	0.006741883767417504
('Bregma-4', '1611.1452947_250.16357')	0.19794710116395536	0.07937911887871289	0.007310987200006322	0.06814985702430336	0.35671397272442434	6.823863267391931e-05	0.007578846970395744	0.07854337441479846	0.051359050821681344	0.09915048494427862	0.04620696680391628	0.007592000420853426
('Bregma-4', '1611.1452947_350.16357')	0.2600585070041876	0.07233392854732967	0.00761140869925105	0.06072906176589969	0.25770247603609914	7.988642200479524e-06	0.09616096678116275	0.07664162187006628	0.036136182575141125	0.06341036221684929	0.05927275881749228	0.009934737044320583
('Bregma-4', '1611.1452947_450.16357')	0.3977693293325482	0.13734177745244633	0.0011403661598525206	0.04471314127114215	0.09298323630277013	0.002642720019366706	0.14172471801147365	0.09259528516933097	0.004925257200407587	0.032925563279232295	0.044180508703405855	0.00705809709802335
('Bregma-4', '1611.1452947_50.16357')	0.25324766577324453	0.018906256527287627	0.007014176294100233	0.02007388909677362	0.47088770952018877	6.177174923686114e-06	0.06822166328083257	0.04155766625411677	0.007177412813403376	0.019659335571506033	0.0872796908609983	0.0059683568326246335
('Bregma-4', '1611.1452947_550.16357')	0.5165966412891293	0.16968397483572212	0.0003908031926013853	0.042542652782742454	0.08908360266577076	0.00024911100980936615	0.055821643946518416	0.002039829779053167	0.03967810745636812	0.04882308864690761	0.03024511910456583	0.0048454252908113424
('Bregma-4', '1611.1452947_650.16357')	0.6582606223487466	0.16892246121583765	1.595556698510767e-05	0.026379551394778857	0.006174927971662012	0.00035900631242672266	0.041288356010225624	0.01216605530069636	0.07443900207095036	0.003993621591614912	0.004851136128563183	0.0031493040875126737
('Bregma-4', '1611.1452947_750.16357')	0.8177600857185034	0.009389174066453019	0.0024117780005562767	0.004947448438892561	0.0021784538723349793	1.536494002305341e-05	0.031094772510523776	0.07061070283055564	0.0428275718469067	1.5329320788434758e-05	0.004407187852865124	0.014342130601596854
('Bregma-4', '1611.1452947_850.16357')	0.5526512620741575	0.21040198495930487	0.00033893234771156783	0.002487561775355232	0.0074029615174730735	1.0212118085665674e-05	0.06427083238571775	0.06761514450507199	0.05788266698224756	0.002233649590579669	0.006059535715843304	0.028645256028451745
('Bregma-4', '1611.1452947_950.16357')	0.06596769856972504	0.6294588773705183	0.00018058816304431202	3.4964251429194155e-05	0.0023025317334899645	0.002582390816513771	0.13507943576184725	0.11914412292839456	0.0042558304118700705	0.010787483232397083	0.0024576698264434055	0.027748406934327004
('Bregma-4', '1711.1452947_-149.83643')	0.18656611009275653	0.02722764317465312	0.012511826756185155	0.007715481509557894	0.6188830457335749	0.00036724548601703617	0.023423490035294422	0.010571620372598801	0.07244922639359146	0.005110946977670212	0.030917058660259244	0.004256304807841267
('Bregma-4', '1711.1452947_-249.83643')	0.27333082332340963	0.020525262041925462	0.015064772786620283	0.006133342868937994	0.4690452357212805	0.0019120979323921906	0.07106454587730791	0.044659352634745755	0.006200041276427337	0.02829700274572493	0.057993234312634805	0.005774288478593411
('Bregma-4', '1711.1452947_-349.83643')	0.3422474499551447	0.02959254449541608	0.006303096612196931	5.564723253335669e-06	0.5004172207796809	0.0010908167392945664	0.03800691938001666	0.017724597052808953	0.03404996282393736	0.002483942764069797	0.020349615728287914	0.007728268945892788
('Bregma-4', '1711.1452947_-449.83643')	0.2876156229478587	0.06322512047518214	0.015326417402735599	0.00926984021944833	0.5505150402784282	0.001915649543246108	0.015293050950880405	0.014469798137246583	0.008219771919668353	0.0015452368125380884	0.026735558063768847	0.0058688932489987175
('Bregma-4', '1711.1452947_-49.83643')	0.2662576404496935	0.03178698975909441	0.0010570549207222805	0.03449806890352114	0.3530828408766064	0.014760072713310146	0.10620393247164718	0.010214278052958008	0.06928565817936601	0.06865299879095652	0.0406979035382043	0.0035025613439201467
('Bregma-4', '1711.1452947_-549.83643')	0.5304271975964178	0.012338499104552817	0.014477898541579225	0.006055399197798371	0.2064321190461725	0.0038481033251335384	0.003738063230551918	0.004042530622869168	0.005421543263989434	0.014935190742045999	0.09094341162481231	0.10734004370407675
('Bregma-4', '1711.1452947_150.16357')	0.3443399400725537	0.01701749134177946	0.014769987942548137	0.021482341788677146	0.5163625869261509	0.00018221512083034467	0.020203308030222127	0.025487287679658275	0.0007427644686984336	0.002217940174463433	0.03380723568423783	0.0033869007701802087
('Bregma-4', '1711.1452947_250.16357')	0.5720778682624036	0.03201869697711615	0.009635290065145135	0.04266268713917012	0.29142408395375796	9.205212191843636e-06	0.009401258149229387	0.007596492322128606	0.00037885393335578796	0.0014888729096329593	0.02823681791470179	0.005069873161166572
('Bregma-4', '1711.1452947_350.16357')	0.4429080368437633	0.129365285877102	0.0010466734466885248	0.08584289141484838	0.2180296512912761	0.005817245653162239	0.001001959408420994	0.014375138277696962	0.0020237085534032927	0.05454752878929599	0.04289070571878753	0.002151174725554504
('Bregma-4', '1711.1452947_450.16357')	0.5723314505461473	0.0914284676866432	0.016059643774367444	0.053225438234370745	0.14567504815136703	6.156474529381865e-05	0.0740869381590228	0.01203839345140714	0.0026403765790321914	0.02237215209417921	0.0076779971753569405	0.0024025294028121465
('Bregma-4', '1711.1452947_50.16357')	0.49196043415332713	0.015166437735473406	0.0016701214234282208	0.0360680858061231	0.3700479157514158	0.00270163991219834	0.0027232943039631366	0.017752312483489147	0.01976673434152389	0.0032376138447943433	0.03197160710949025	0.00693380313477334
('Bregma-4', '1711.1452947_550.16357')	0.5155207797625109	0.19132819937678497	0.000896564967953309	0.05857072199625678	0.0335610293730695	0.002161308049556822	0.04625319445536047	0.016948375721786414	0.025135613916826175	0.10200756470617506	0.0012331442621468444	0.006383503411572865
('Bregma-4', '1711.1452947_650.16357')	0.8375393534822012	0.008492801430098	0.0011761888541936283	0.010222930101388788	0.006572861176418823	0.0003865701976794443	0.0975007815168641	0.0028022013434417592	0.0018226243378749606	0.01281845987041965	0.009638659645266102	0.011026568044153456
('Bregma-4', '1711.1452947_750.16357')	0.8618867461312081	0.0804397947293852	2.8933033054425447e-05	0.016348409475312478	2.583193496193596e-05	2.626736188549217e-05	2.6054969678013166e-05	0.0002380914710218458	0.0005503924907886794	0.02774924729116893	2.564329387807196e-05	0.01265458781765695
('Bregma-4', '1711.1452947_850.16357')	0.8611938779006615	0.007181507769960894	1.2229872583903883e-05	1.058952315642779e-05	0.011869768269353553	5.358284105069406e-05	0.06426967715208902	0.005517818839590238	0.02292402718606941	0.01550224804494087	0.0036137941654996054	0.00785087843504382
('Bregma-4', '1711.1452947_950.16357')	0.5001475227281211	0.30523487080248013	1.1297137150449535e-05	9.78597359007634e-06	9.373807585614397e-05	0.001465064520814749	0.04595084237492323	0.10436712237312647	0.008915757881877057	0.0169825064403575	0.0060285177463896625	0.01079297394531346
('Bregma-4', '1811.1452947_-149.83643')	0.03712141607279905	0.07874080924392227	0.004216003211167667	0.021463696140930598	0.49540667184205617	0.002562554219211141	0.039354471474478035	0.05344757871853733	0.003387257002983908	0.1328854529323035	0.12738410746142032	0.004029981680190083
('Bregma-4', '1811.1452947_-249.83643')	0.010431553786843512	0.024426119046500824	0.014132097183737079	0.0164704913623122	0.6087159734215916	0.0005444716575456187	0.0067057089430654125	0.03884534474567543	0.04667875841627375	0.11137535319360084	0.11790684132671583	0.0037672869161379866
('Bregma-4', '1811.1452947_-349.83643')	0.010626268781527599	0.0824433096856258	7.416826568534608e-05	0.018468653423992825	0.7207724989070081	0.001727007482068915	0.027088798818194936	0.004433432309740783	0.002155770079466908	0.06694533109077384	0.057715948138817766	0.007548813017097094
('Bregma-4', '1811.1452947_-449.83643')	0.05456098222697009	0.0560113051884048	0.012420285000707935	0.003660795688652759	0.7206608005472825	0.0035628202653324274	0.026716168791524945	0.010683030874700324	0.029864916601861895	0.06924945277570055	0.003276015539442667	0.009333426499419154
('Bregma-4', '1811.1452947_-49.83643')	0.02499260972553907	0.12425146828977036	0.006731218749802299	0.04227080119143005	0.4718137822225722	0.00010712689163789959	0.011246870228468646	0.12007277552566402	0.021438459776804433	0.0666672501867615	0.07744655988955748	0.03296107732199217
('Bregma-4', '1811.1452947_-549.83643')	0.14425614043167434	0.009981445813701818	0.006470080067640995	0.0779183811336446	0.34917017893114827	0.00021538789942776316	0.0020840382014062618	0.0036928664593623975	0.023838386968791477	0.13756046363169766	0.05088483971492596	0.19392779074657845
('Bregma-4', '1811.1452947_150.16357')	0.09594933521303958	0.0072686290471304996	0.0006672947121290591	0.13350811005822585	0.2008123660709196	0.12908449517600168	0.17361431891234563	0.03672232709340597	0.0670663862887115	0.060117060031399466	0.08122185112215238	0.013967826274538738
('Bregma-4', '1811.1452947_250.16357')	0.16542095461772455	0.038576869601413724	0.014472604183611945	0.09523703029939877	0.16808602130326336	0.004649146173577791	0.12815417510812413	0.10048320607793618	0.03638950168414464	0.11276780518253914	0.12177911601867929	0.013983569749586502
('Bregma-4', '1811.1452947_350.16357')	0.12317122197078395	0.001847196887296621	0.017913776561267625	0.13379487881972957	0.2566054624718845	8.767345499521133e-05	0.17709453856789736	0.10772144209809273	1.1117403180384522e-05	0.002393628213262064	0.16416310940157894	0.015195954150031221
('Bregma-4', '1811.1452947_450.16357')	0.037214372071812885	0.06929224231986733	0.019518981382657064	0.10161284010724841	0.24971088367147073	0.07960838341061091	0.029959874229631124	0.1479241253517615	0.0552813495538193	0.06133795127664574	0.1425914875655235	0.005947509058951433
('Bregma-4', '1811.1452947_50.16357')	0.08657214582771627	0.05095807963951557	0.0007847266150969282	0.04077092301240916	0.279758559147545	8.269810446373972e-06	0.07750254234402516	0.008869600741928428	0.07675066711226944	0.2005696905739042	0.16279211268937324	0.014662682485770157
('Bregma-4', '1811.1452947_550.16357')	0.01904282925415861	0.19674727464319952	0.015721684183384307	0.17700345957028107	0.23323181367305987	0.00011881273893251037	0.03425926364633412	0.11596342063046158	0.012264799674956153	0.1285216125073141	0.05507500132813523	0.01205002814978285
('Bregma-4', '1811.1452947_650.16357')	0.14188513281596674	0.11637059474034135	0.02107711228167851	0.13151983881253945	0.1831283314465427	8.821767021121689e-06	0.07882682652557631	0.05152245341939383	0.061398484888403035	0.055328660241673586	0.12035094055463642	0.03858280250622688
('Bregma-4', '1811.1452947_750.16357')	0.18048864444063553	0.19233041550570393	0.034712415659416615	0.06274868525158933	0.10918414490629476	1.5694705914648604e-05	0.0064581977323601054	0.005753177798235432	0.010883039347650253	0.23678142472470132	0.14766482244937743	0.012979337478120741
('Bregma-4', '1811.1452947_850.16357')	0.10592261202576493	0.552930009633194	1.767164572084369e-05	1.530165243491315e-05	1.5780975994692557e-05	1.604411260284437e-05	0.2872489964108606	0.011764662548725503	0.004056024898464426	0.018504940338074417	0.003132122907550157	0.01637583285061268
('Bregma-4', '1811.1452947_950.16357')	0.036390705268665835	0.7927368574089261	5.9850628147741615e-06	3.374826379101384e-05	0.010715075505009875	0.006688248022796455	0.06640514206908726	0.026872335857009492	0.0027454972908783786	0.041498575749046196	5.179066644459176e-06	0.01590265043533013
('Bregma-4', '1911.1452947_-149.83643')	0.021362496736411798	0.018599179965422354	0.013546728644507199	0.0768096352176854	0.48439766857514316	0.0012866006622952939	0.0008661157404500591	0.004386311080505494	0.02303787283507746	0.17594789374820588	0.17078889760628327	0.00897059918801252
('Bregma-4', '1911.1452947_-249.83643')	0.035332356023266634	0.003347298090665601	0.006156579290985158	0.05728019540896669	0.45565468068487325	6.469967487015876e-06	0.030900787739707773	0.0513972528478179	0.005986969571391536	0.1250343030039987	0.19319884453086153	0.03570426283997818
('Bregma-4', '1911.1452947_-349.83643')	0.000581842252740389	0.026904975667539306	0.0068427276404197665	0.11614546906269596	0.5551554238937025	6.55000441944653e-06	0.031643842006821195	0.005698547013411862	0.024334476605158598	0.07362146248155671	0.15178717531650524	0.007277508055028982
('Bregma-4', '1911.1452947_-449.83643')	0.011042577092342578	0.06990377212439129	0.005959944913820506	0.054987833012927194	0.5220589491225299	2.4274427993261903e-05	0.00571926807818419	0.012087856033858544	0.03175464056885854	0.13799303272312596	0.1415731819815246	0.006894669920443411
('Bregma-4', '1911.1452947_-49.83643')	0.030484589584215408	0.06495796794975223	0.006894117658690281	0.04563289672532944	0.3813942383961915	6.0763018288836985e-06	0.04696500336790932	0.010340536031733336	0.003725836464003939	0.1690612527444386	0.2327566590052423	0.007780825770664846
('Bregma-4', '1911.1452947_-549.83643')	0.1334002481084295	0.011305520664605034	0.04015388308949523	0.0712773718016049	0.1725439078086964	0.007827027999383535	0.10344117238114925	0.003124662519809813	0.048530049210549125	0.18788492389353834	0.1139772775106538	0.10653395501208505
('Bregma-4', '1911.1452947_150.16357')	0.002669257812481722	0.022991398587987228	0.051080120404577115	0.03497132552388502	0.3695196703361555	5.683738490883576e-05	0.06383195350317454	0.032567385747611435	0.01696869901179387	0.1436572125641202	0.24441005696905138	0.017276082154253226
('Bregma-4', '1911.1452947_250.16357')	0.06897452340909843	0.0008063148091052614	0.0022351230890629865	0.0608820890483309	0.2699761780994832	0.0009658718280489972	0.03269173711682923	0.013294936424765886	0.0011921003298681634	0.26095086625378405	0.2525833012531859	0.03544695833843682
('Bregma-4', '1911.1452947_350.16357')	0.03775643610207596	0.0054449608225720526	0.020501738365634733	0.023861421771104476	0.23533772943047088	7.437901504806331e-05	0.013201999110778932	0.05639940952383195	0.05176184078416132	0.265268185821316	0.28274698091761563	0.0076449183353899264
('Bregma-4', '1911.1452947_450.16357')	0.019248123757285844	0.015600672067696318	0.008992856710454612	0.021937763522124464	0.2794659790907758	0.0029932836735330416	0.04366251114989622	0.09667561792299957	0.07289542788406918	0.23210477689052716	0.19649510801065817	0.009927879319979646
('Bregma-4', '1911.1452947_50.16357')	0.015551110775123934	0.07333557165766103	0.02933192634539355	0.1557693727701526	0.36206267984893253	0.00015128180272181983	0.006125725729140432	0.004888522990171613	0.0678708512701579	0.05700568712337845	0.18302264517352437	0.04488462451364174
('Bregma-4', '1911.1452947_550.16357')	0.1380376681098631	0.07214674532186638	0.03984740478744688	0.1637114616554348	0.17235944761074026	8.346866228030761e-06	0.01386427383125101	0.0764606329275337	0.03300841141455043	0.10557441690268289	0.17517288021070246	0.009808310361700137
('Bregma-4', '1911.1452947_650.16357')	0.13063338092003585	0.1385098407907071	0.0017499678181858663	0.11929854160727521	0.1580725268618402	0.0001856440064232867	0.048417319348614866	0.10274995577109551	0.06606745213215193	0.20652961477191947	0.019548349284888772	0.00823740668686214
('Bregma-4', '1911.1452947_750.16357')	0.11804965579618092	0.14310312624809102	0.0025442211822843744	0.09970108937492149	0.11981965535252967	1.3755765299552652e-05	0.0035978593680916185	0.033192093580681946	0.007675293800913883	0.2013168082984013	0.25838505610208984	0.012601385130514389
('Bregma-4', '1911.1452947_850.16357')	0.1494722636437063	0.2482102075201473	0.02361155504705026	0.03201909247589922	0.0369411890344896	4.374032569835748e-05	0.13293231771643255	0.03510232132425177	0.02096127063218482	0.11783185015837094	0.005469602747193625	0.19740458937457525
('Bregma-4', '1911.1452947_950.16357')	0.039209999853335446	0.8153819589472271	1.1137290114523615e-05	6.305375482309146e-05	0.010995396174654972	0.0005309081085304136	0.0051589172383435696	0.001652970940851301	0.07822076547163401	0.03203137755977877	9.63746757957639e-06	0.016733877193127397
('Bregma-4', '2011.1452947_-149.83643')	0.010397165337170194	0.008098589475106844	0.019189458383021576	0.1360845332502775	0.37651552706797986	8.105814826834696e-06	0.0009201472441451656	0.008023338299090996	0.05746479623355958	0.1945182293487136	0.18112300610175358	0.007657103444354304
('Bregma-4', '2011.1452947_-249.83643')	0.01290422963196095	0.10028465816727243	0.01622665816881279	0.03173138751149104	0.419313381053368	5.936278465760173e-06	0.010688370249691319	0.011297319823378763	0.01304467868381089	0.19563823860628632	0.1787004516315268	0.010164690193934869
('Bregma-4', '2011.1452947_-349.83643')	0.02633450986808878	0.12644100969210806	0.0017887960363799028	0.12617466624491092	0.3498440192751083	3.734544279686128e-05	0.023463898975322115	0.005950721184852447	0.007738247853308622	0.1585500994136573	0.1416991653307113	0.03197752068275542
('Bregma-4', '2011.1452947_-449.83643')	0.01210894862892019	0.04815114151225174	0.006566803379603346	0.12579231395621812	0.35179619794881345	0.009143503804675962	0.06157238963659479	0.060090262903697456	0.01211562368763593	0.1815255541277249	0.11823533492879289	0.012901925485071198
('Bregma-4', '2011.1452947_-49.83643')	0.055297536368959316	0.05101941165665506	0.01589639092568403	0.04666175052961214	0.3094121312132143	0.00146535214200554	0.05151848017716908	0.0015710456316984647	0.06074219236290298	0.1748316499418357	0.2070641399043759	0.02451991914588754
('Bregma-4', '2011.1452947_-549.83643')	0.04758591948329051	0.003158357905134646	0.08320487411129646	0.0979651805205099	0.23196291865081328	9.040017023115026e-06	0.030943302195628415	0.016972787150755123	0.09362949918005946	0.19595661878408338	0.13609334200861203	0.0625181599927937
('Bregma-4', '2011.1452947_150.16357')	0.008507503707193444	0.007882590523949608	0.0045890824460506465	0.05959440259642242	0.40353612508544434	5.45564957634942e-06	0.0253639954438052	0.00796994394576397	0.005232888804447499	0.19350191975243972	0.2628474866844633	0.020968605360443485
('Bregma-4', '2011.1452947_250.16357')	0.0016708911696118856	0.0031554078999363184	0.0029302427057162164	0.016363739173985228	0.23668971744304462	0.001895315002570434	0.0036231582929776604	0.013417490185547994	0.04778682333597941	0.24076593903110938	0.41602703317977335	0.015674242579747474
('Bregma-4', '2011.1452947_350.16357')	0.01394851743687812	0.0033879126287803363	0.0049178021132720955	0.04110567114262188	0.19869613351052826	0.0034836647688576854	0.02436866663390443	0.07130733419668686	0.004245176208498404	0.23706634106775862	0.389857267904956	0.0076155123872571956
('Bregma-4', '2011.1452947_450.16357')	0.03129720481026951	8.673385881621935e-06	0.001459183045966147	0.033032817482798925	0.14715586526634516	8.601904308801185e-05	0.014964093792505882	0.07143107685202241	0.009327291764332219	0.29195917571224506	0.39149857987374015	0.007780018970804869
('Bregma-4', '2011.1452947_50.16357')	0.005974683023783246	0.011197413875582525	0.03105980096400178	0.0900687519615225	0.4188427895648283	0.002450259258649646	0.02485066000096694	0.06501973453534027	0.02389275781280906	0.10718381128824117	0.17695235695087477	0.04250698076339984
('Bregma-4', '2011.1452947_550.16357')	0.06003423786496591	0.008082768848611735	0.007939668727448963	0.030001775706738877	0.21676665842250253	0.0015287674748008105	0.0030581587296423496	0.17338704319839995	0.05850016989727993	0.26078577009761145	0.16652160119678952	0.013393379835207803
('Bregma-4', '2011.1452947_650.16357')	0.0035084878155733044	0.20454779067410972	0.0018327773870169789	0.07036049841887076	0.19422920535606833	0.004333575408587174	0.040667469454840934	0.07956630706238077	0.06590423240396694	0.21839944353371818	0.11403539942941966	0.002614813055447195
('Bregma-4', '2011.1452947_750.16357')	0.14473464166798033	0.08273522655051346	0.03863148346176346	0.09516031526865919	0.018248996415558324	0.0010768139563441153	0.09871288576348086	0.1495175079977199	0.007885639416563677	0.04766632361712271	0.10644525377124398	0.20918491211305004
('Bregma-4', '2011.1452947_850.16357')	0.06960160908613278	0.2422762660931964	0.025975565448808843	0.11826928064286425	0.0498860588296948	1.2126729193028415e-05	0.14409683008439717	0.06107697696015224	0.012768126616501715	0.06273738451886811	0.1297959119467351	0.08350386304345553
('Bregma-4', '2011.1452947_950.16357')	0.034056350386506166	0.5994988785881676	1.320583827830364e-05	0.004533299709568412	0.03347503745264105	0.004681741258532569	0.05774695548092349	0.11419258551485174	0.0011589074135835552	0.11537167715447044	0.0027560140900719375	0.03251534711240465
('Bregma-4', '2111.1452947_-149.83643')	0.044171876265398466	0.017985527573355576	0.05390895785311511	0.07298894324732955	0.3377656818258181	7.4036631741957734e-06	0.037229463165103824	0.008525210277483954	0.023758952817233538	0.2517589850202233	0.14339029134483966	0.008508706946924521
('Bregma-4', '2111.1452947_-249.83643')	0.023965400184658068	0.07998965799573791	0.02579452677174539	0.14262713337349806	0.318364322487516	7.5021442335697105e-06	0.01728146595213887	0.003462860749822767	0.005992464096587044	0.2625062177618624	0.10325715924200286	0.01675128924019722
('Bregma-4', '2111.1452947_-349.83643')	0.013660928026722738	0.026289232583463905	0.008868683852271646	0.22027916984137402	0.33387279284180404	8.629895851447114e-06	0.07478085801454194	0.03074276078430538	0.014713425951074442	0.15770991486110542	0.09861970540820131	0.020453897939283715
('Bregma-4', '2111.1452947_-449.83643')	0.030186396276114802	0.03906977690747818	0.020618869878452028	0.14208660075063909	0.1686049969596023	1.439059978097221e-05	0.18091813545168922	0.18553472002143506	0.001930351807746355	0.042416011057125065	0.15540628855630603	0.033213461733630906
('Bregma-4', '2111.1452947_-49.83643')	0.0035914137595801847	0.1317344030332698	0.024526545062554157	0.05062393762857627	0.4436422723235309	7.352492796153149e-05	0.0502515019884423	0.009570631999054495	0.0006442626463565292	0.23162077839915582	0.046116205468017195	0.007604522763500841
('Bregma-4', '2111.1452947_-549.83643')	0.07889035810589196	0.006341390511939323	0.0798000704189544	0.1360162788088805	0.1245842963231103	1.0991275163577526e-05	0.0614764175696438	0.014377675606610707	0.038749497878856336	0.2738335580479013	0.17061969450223693	0.015299770950810873
('Bregma-4', '2111.1452947_150.16357')	0.058652030012866625	0.059170107597262794	0.01237359756918981	0.10416056228409709	0.2252540261604067	0.003325629135297256	0.08776084106165283	0.07871129118666954	0.005336022608590671	0.008597948688360441	0.34525610624873265	0.011401837446873737
('Bregma-4', '2111.1452947_250.16357')	0.06753364950385636	0.0003708615321195177	0.010378145042510011	0.040599623777513236	0.17977637985255657	0.0020216784286491664	0.049164830407381066	0.007544463094772327	0.0015885322232807072	0.17066640663960866	0.46632710086936807	0.004028328628384196
('Bregma-4', '2111.1452947_350.16357')	0.03504074981890538	0.0009423922544499608	0.003906247504035321	0.02779657692922653	0.18934057146494	6.009814517151307e-06	0.017136243951367747	0.011980061211993817	0.0010061763759465748	0.2029973783927931	0.4833494978226003	0.026498094459224224
('Bregma-4', '2111.1452947_450.16357')	0.014097602308676327	5.843894129524031e-05	0.001986199269065666	0.0225054554517168	0.20799268690944123	0.0011755298247381257	0.04859043363758851	0.045961698266932235	0.0007097544240771946	0.2668600691958037	0.3606128837173063	0.029449248053358627
('Bregma-4', '2111.1452947_50.16357')	0.02824260457883531	0.0018813905803799912	0.05259643988472943	0.14186111413506672	0.3871454000985992	7.804506825819744e-05	0.02255052723089279	0.0628426207481604	0.0007864169688905804	0.1368528785144325	0.15287720312163255	0.012285359070122286
('Bregma-4', '2111.1452947_550.16357')	0.03446378053011085	0.00030073202009420907	0.004197966994048439	0.015276069118311942	0.1871483077704284	6.052454753724749e-06	0.00469748723635058	0.03629245883275886	0.029304739389779556	0.24200478140809215	0.3834615857849153	0.06284603846035602
('Bregma-4', '2111.1452947_650.16357')	0.02075970507072739	0.1118703328510507	0.013776138333103038	0.023888497661472396	0.11522009082321129	0.0021450724718456186	0.10475694407966551	0.07693701949321573	0.0012009834132604227	0.14088220112077282	0.38214203186224804	0.006420982819427018
('Bregma-4', '2111.1452947_750.16357')	0.04020830580962926	0.3274302629281977	0.08811478329702535	0.09584754661996114	0.0881277613117241	0.002821209320112944	0.10079230157648712	0.08608061467612466	0.01191292322159783	0.09801962109684104	0.058569295242370444	0.0020753748999283394
('Bregma-4', '2111.1452947_850.16357')	0.028686775353997836	0.3211805817435983	0.04567544019108635	0.013664273212602964	0.012588501269211615	0.0012469049482761387	0.07637771196949981	0.12223554714944476	0.10828095316867785	1.8301628393655097e-05	0.009486371613786052	0.2605586377514247
('Bregma-4', '2111.1452947_950.16357')	0.0056217327939799815	0.14634781932985297	0.08124272689074355	1.9550243240270032e-05	1.9401747664342926e-05	1.8877762785340902e-05	0.12687448455642955	0.02164313860536436	1.957390190350452e-05	1.8620112664553252e-05	0.013864515251305498	0.604309558804066
('Bregma-4', '2211.1452947_-149.83643')	0.07722378523143678	0.009732436022775058	0.05602139699110638	0.1340202190502872	0.2279590450251581	9.923090560183533e-05	0.13735193825837969	0.001145759416053759	0.04679471684824287	0.18970693234049724	0.11079883872068488	0.00914570118977625
('Bregma-4', '2211.1452947_-249.83643')	0.03459454586876825	0.1331526403058023	0.047150464327293334	0.11589959076813502	0.20944336313933684	7.341008563691174e-06	0.0022221019591441714	0.0072289392686699285	0.09928044020790436	0.2323338406528475	0.08871613602618789	0.02997059646734677
('Bregma-4', '2211.1452947_-349.83643')	0.06683578903933951	0.13302850190527407	0.0073817493463787754	0.11543539186021291	0.08586177450534661	0.0004362152714923691	0.00902051968464635	0.01731272084217566	0.0045550275238770725	0.2470431679930907	0.3031007537853104	0.009988388242855598
('Bregma-4', '2211.1452947_-449.83643')	0.019340676036101456	0.08207230222610637	0.019576497677142833	0.09849554111645235	0.1674044580271184	0.029030797642509515	0.09660866105183816	0.014817948469382737	0.009061923093124653	0.24866641299689896	0.205524194636089	0.009400587027235731
('Bregma-4', '2211.1452947_-49.83643')	0.02244570628782622	0.06409868429439725	0.05124054628723451	0.03031229409749388	0.23505336825108003	7.898537426821158e-06	0.08669184811793822	0.05627058319905069	0.07482741545481178	0.22985016122888535	0.14298639113606043	0.006215103107794797
('Bregma-4', '2211.1452947_-549.83643')	0.07554099089259471	0.01950716127979838	0.11328640594384677	0.10959365041664233	0.12876379529271428	1.0138103503510082e-05	0.010065054919888045	0.012678623774462959	0.05486564603840874	0.38227281654100403	0.07690036799158144	0.0165153488055548
('Bregma-4', '2211.1452947_150.16357')	0.01327877356128821	0.12792277421434875	0.010217104394301183	0.09379091416183422	0.31249591890174655	0.0016058452515251018	0.003719896106851043	0.046974258180168135	0.013169450960480882	0.13308871059950803	0.2381658949026108	0.005570458765337138
('Bregma-4', '2211.1452947_250.16357')	0.009097987023217687	0.003600977527118835	0.00995670684464055	0.10720097941106455	0.15780159839440142	0.011929506540162046	0.09652266049761046	0.03483368069461727	0.07688879522748071	0.0072464426006190125	0.47204251940757724	0.012878145831490233
('Bregma-4', '2211.1452947_350.16357')	0.0026672349965513186	0.006095490526529761	0.0015583756010619325	0.1038395077306075	0.10795522549310507	0.001363770815930798	0.03553217371680422	0.047140106514103844	0.0005836745082244031	0.0717071468378079	0.602779215545368	0.0187780777139053
('Bregma-4', '2211.1452947_450.16357')	0.027384521643186856	0.001745515671554847	0.006915067731842343	0.026377947254093655	0.15612873578301376	0.00383940140486906	0.01910382028780872	0.010190251207882799	0.003896041165856582	0.2325326328596072	0.5047096286896329	0.00717643630065137
('Bregma-4', '2211.1452947_50.16357')	0.08272553955475379	0.004583878555192878	0.05210803250891451	0.03618627864344434	0.32938412740987255	0.009327424945095747	0.045121703916772594	0.06941322542013462	0.003081549584425372	0.1778533279274209	0.15893469666542823	0.03128021486854465
('Bregma-4', '2211.1452947_550.16357')	0.003708470548591364	0.0017448476205022437	0.004092466428561341	0.038328171630735715	0.1358576841786249	0.0008973381154032937	0.00168964688744471	0.006274791711983389	0.005124338723119902	0.2746005761665273	0.51854757303264	0.009134094955866114
('Bregma-4', '2211.1452947_650.16357')	0.009438772654821006	0.014734433127577159	0.0020024285260854774	0.03464009527830542	0.21246787758865485	4.778530853059113e-06	0.023127868087497675	0.07049089970136273	0.0021673681517261553	0.21930129481665714	0.4065859145271251	0.0050382690093343915
('Bregma-4', '2211.1452947_750.16357')	0.056651431084531016	0.20565054055013562	8.692148472767424e-06	0.10292699784319743	0.12369504898137852	8.37113924378222e-06	0.05874714052212892	0.010726622778691597	0.004111505225858147	0.012277648454404813	0.42380459311021706	0.0013914081617402542
('Bregma-4', '2211.1452947_850.16357')	0.11535096754261281	0.11089027550796852	0.009702840455963991	0.04592309579636519	0.005706456325516522	1.561593204512165e-05	0.008203885492151047	0.12480751971214829	0.025507811740554054	0.01096295048059807	0.0973931344545302	0.44553544655954624
('Bregma-4', '2211.1452947_950.16357')	0.004866495312162393	0.020483519649423174	0.0014669376835409237	1.6154120397496014e-05	0.005233782062471412	1.5521465698656683e-05	0.09366536891458774	0.002736364103759258	0.01866585279050141	1.5385683363546972e-05	0.0065000878612210145	0.846334530352873
('Bregma-4', '2311.1452947_-149.83643')	0.17180552269961677	0.1885846867175549	0.015218487297901644	0.09147104840390875	0.1663140086271694	0.0002308193100306568	0.15582846901364814	0.011756875731516648	0.022160026968649164	0.09302495917950694	0.06661125687062347	0.016993839179873425
('Bregma-4', '2311.1452947_-249.83643')	0.055521812596590225	0.28950745643977027	0.005403417980565686	0.1074051859620024	0.16966112187888951	0.0019101122846472676	0.06785361647372684	0.048017033332449076	0.010934938742736903	0.1849620861991993	0.029094963006309225	0.029728255103113294
('Bregma-4', '2311.1452947_-349.83643')	0.07099020575590409	0.2455003340751316	0.019238078092404808	0.050043449083531755	0.038412171849340884	0.1977631146509389	0.015070298855710497	0.10773739930274513	0.00036789848500635384	0.1232646188836551	0.12798867813501816	0.0036237528306127284
('Bregma-4', '2311.1452947_-449.83643')	0.035796747309018356	0.1665177284310844	0.05663944412865871	0.01297551062611003	0.09549929786547703	9.32810292535427e-06	0.03869805412467942	0.11479575657024445	0.022413210446525073	0.4069526208321696	0.04362249129399928	0.006079810269108275
('Bregma-4', '2311.1452947_-49.83643')	0.0049863754784386875	0.08146362467013545	0.0978453222379471	0.016849240355494895	0.19780563972552068	0.001805667682351914	0.0582793115422849	0.00012961247090638572	0.004763063193814409	0.2525369041430648	0.20064318434256045	0.08289205415748034
('Bregma-4', '2311.1452947_-549.83643')	0.0882031213295775	0.00435140311728426	0.05271299563605894	0.09835268518763876	0.034265596220164646	0.0029248134134460383	0.14789150868453546	0.10876610592306181	0.07620135737693692	0.3240546342420256	0.0544705402468648	0.007805238622405254
('Bregma-4', '2311.1452947_150.16357')	0.1461897149068669	0.20640706714165694	0.0151789331157641	0.060241536469849415	0.06691617958250996	0.0036009074621957044	0.16512501364071128	0.009157869222515026	0.008215274049837365	0.058258047360582446	0.25275214044917227	0.007957316598338616
('Bregma-4', '2311.1452947_250.16357')	0.003657268667520584	0.023067856182862417	0.03478825019072235	0.08912267966330346	0.2775141498521658	0.0006073586282143956	0.028087638662278824	0.05870664042421248	0.044158069851472144	0.16833086205478867	0.21728790349334165	0.054671322329117186
('Bregma-4', '2311.1452947_350.16357')	0.041064178719269165	0.00450811411145487	0.01574684213921089	0.0382150564765019	0.19527966745732375	0.005203437750157719	0.03013185894530628	0.08671577438745379	0.001405928546574306	0.2037289961554991	0.3707466151521216	0.007253530159126489
('Bregma-4', '2311.1452947_450.16357')	0.0326367028052193	0.0009263681513233797	0.015467981508652428	0.020310265724416455	0.12140380083811327	8.729449135903147e-06	0.0074118283918787374	0.04801444630811449	0.0026576703661792436	0.17057452918586927	0.5160223694389345	0.06456530783216287
('Bregma-4', '2311.1452947_50.16357')	0.003096406732928548	0.0035891547516933016	0.07583165655530093	0.09520543949416885	0.26658846599884745	0.0029064791700051766	0.030692945033763904	0.09938519722830831	0.01050412061204295	0.17927712117000916	0.23075935906917536	0.0021636541837559927
('Bregma-4', '2311.1452947_550.16357')	0.018616535999942826	0.012332548317009381	0.00325298366798974	0.0667599223553091	0.17011651774973627	5.5335211496578126e-06	0.010899251653411443	0.003013284674701103	0.005282712987779775	0.0751515192644515	0.5910097563951389	0.04355943341338029
('Bregma-4', '2311.1452947_650.16357')	0.01562691974143691	0.027948869495008733	0.015625509726521148	0.04306393821561695	0.11524377389907209	0.003466596763793761	6.196210648455143e-06	0.03837738931959071	0.04074603029069625	0.041526292924427465	0.6524281180041346	0.005940365409053099
('Bregma-4', '2311.1452947_750.16357')	0.0165080590692978	0.007913831428575931	0.002665096712681703	0.07315337684797794	0.2050599394489742	5.797039220448407e-06	0.001855652987314401	0.007527791694960346	0.0015900536559373595	0.04297278423970952	0.632801063077083	0.007946553798267487
('Bregma-4', '2311.1452947_850.16357')	0.020513091690284074	0.1542820445097953	0.024901454083793812	0.07612157530354967	0.11625779515974428	0.01573903446804355	0.09830680308948986	0.008716869322353405	0.006496078632645478	0.17971826747572006	0.24923721616967678	0.049709770094903766
('Bregma-4', '2311.1452947_950.16357')	0.04573045175374302	0.3270100194030752	0.08207679382466279	0.056680695289813704	0.022713726608100414	1.0381036245042269e-05	0.019608896025682394	0.03141748222844203	0.1459298700588829	0.1160802921386856	0.06109770995318948	0.09164368167947728
('Bregma-4', '2411.1452947_-149.83643')	0.07771658543062167	0.19284218200066608	0.05828775708075077	0.08450939773342643	0.07697008688456068	9.24536786801579e-06	0.015361379040670663	0.044473746683558614	0.0340290672907699	0.15172859043062992	0.17671759854921928	0.08735436350725784
('Bregma-4', '2411.1452947_-249.83643')	0.005109587438277364	0.019415684906442434	0.1002354109200864	0.09405521476339565	0.13189407260297717	7.942633642559967e-06	0.018650884304241947	0.089276370737504	0.0008633965171938509	0.4184420652731214	0.07770859806494163	0.04434077183817581
('Bregma-4', '2411.1452947_-349.83643')	0.054340072792984986	0.07675667711280573	0.16316072863395845	0.14043994749532096	0.08538982502087038	0.0005060653032323541	0.12081046418085821	0.11093907584122487	0.002648633260075226	0.14443424542550115	0.07739015087161101	0.023184114061556765
('Bregma-4', '2411.1452947_-449.83643')	0.05388540710591295	0.07675974029595968	0.2059222543828378	0.16502904405826888	0.07627662499007008	0.0018371532016850864	0.015596873737206007	0.06817690871692164	0.027139933487149416	0.2696314895856817	0.03690485826150199	0.0028397121768047274
('Bregma-4', '2411.1452947_-49.83643')	0.04217712972667607	0.03350932159715484	0.044552377487538555	0.13507129512571722	0.03594504182237119	0.4322338618304386	0.023838852671023876	0.00011740149173681051	0.0001424909746265671	0.06734711568264792	0.1313630656914446	0.05370204589862377
('Bregma-4', '2411.1452947_-549.83643')	0.1726273882074889	7.329559480910604e-05	0.021969260522856405	0.16758799161858084	0.013693916815318459	0.0056965268854012475	0.09362858728544823	0.01859709237614428	0.06572749315577815	0.1145703185179718	0.15161809133494517	0.17421003768525742
('Bregma-4', '2411.1452947_150.16357')	0.011195365850595041	0.026650704293088065	0.11922336571193085	0.10037215140869193	0.2593170463672669	0.001150331102401862	0.04807884174699991	0.04143274853790563	0.004925357971931955	0.15291282948663046	0.1519513036062272	0.08278995391633012
('Bregma-4', '2411.1452947_250.16357')	0.006258721883251208	0.0013421303928606821	0.060627230818607526	0.1679734466320228	0.30803469683255463	7.692729482328263e-06	0.0049918168748658365	0.07472745111754638	0.0219422826294064	0.17218915856384148	0.17380578482914041	0.008099586696420372
('Bregma-4', '2411.1452947_350.16357')	0.03731826432256345	0.08779501575318194	0.024419417942514492	0.13025328606384573	0.11527693036902685	0.001416887009670747	0.0005812876460305925	0.02566137670836945	0.001920268145015558	0.09265581995535437	0.4219331062398411	0.0607683398445856
('Bregma-4', '2411.1452947_450.16357')	0.05434926675782537	0.008834386599727554	0.014580116137483133	0.03609004836166192	0.07715453800472127	1.5084062739100256e-05	0.4497786523829697	0.023784757950234506	0.10035760694126189	0.005073881843898944	0.20088881024117192	0.029092850716304866
('Bregma-4', '2411.1452947_50.16357')	0.006478002763170102	0.012543339319449535	0.03689324658074389	0.1415873851202108	0.1527222166042665	1.1851432362124238e-05	0.004621723144100539	0.11980643803684571	0.003120178577980771	0.23409338952818762	0.2538833878848154	0.03423884100786705
('Bregma-4', '2411.1452947_550.16357')	0.006563427238390126	0.025333059013082908	0.01131949819832333	0.09003731946404314	0.1833930465144798	7.13003416783772e-06	0.004631794985719058	0.006316405250673492	0.016202675912772798	0.04591881797961709	0.5996850207477158	0.010591804661014696
('Bregma-4', '2411.1452947_650.16357')	0.059332710892983066	0.02857251647380543	0.005375109314658162	0.08700877075260655	0.09864047606477387	0.0024405844308524817	0.0710337378185749	0.0363724904851229	0.08547396482366486	0.01376576867235431	0.4957878511238154	0.016196019146788043
('Bregma-4', '2411.1452947_750.16357')	0.05898851966611013	0.023268648037948293	0.0025226443469456824	0.10488637097287362	0.08650577580319854	0.002513393920154533	0.009651167644385155	0.010923840191885976	0.0037100384447431595	0.016889729324356163	0.669588014441772	0.010551857205626715
('Bregma-4', '2411.1452947_850.16357')	0.025162713965465225	0.04705879492878662	0.003458254214943201	0.05229073726262245	0.11460928111551219	7.471123532122201e-06	0.018499343646736853	0.012825913559839195	0.006108552179845193	0.10772722348453292	0.598450398432037	0.013801316086146907
('Bregma-4', '2411.1452947_950.16357')	0.038074843467392094	0.06760692830165838	0.006650483173507458	0.06305231354416564	0.08863503903419775	7.515235757722119e-06	0.15328939550861997	0.00902906070580922	0.003812418381947738	0.038207812685476336	0.5178000499007566	0.013834140060711125
('Bregma-4', '911.1452947_-149.83643')	0.07686046710611691	0.09486216551669807	0.09546675189753333	0.052382440867354246	0.05901383063773512	7.25267353885847e-05	0.16664540362166244	0.16405412345353204	0.07901659216488273	0.1345504130755093	0.030365133822529793	0.04671015110105741
('Bregma-4', '911.1452947_-249.83643')	0.030501346741417773	0.011636501672618786	0.04072802570527233	0.0883756324571852	0.16002323381740066	8.772568759298731e-05	0.2412965725939374	0.1283703241358182	0.028687654844197826	0.12352022550374603	0.11658931446316076	0.030183442377652105
('Bregma-4', '911.1452947_-349.83643')	0.0036291263306158796	0.07830651998262322	0.043994207791639456	0.1432410907492801	0.1760442589284138	0.002721664226647305	0.12594919115338155	0.02261954013014535	0.0031527648856742815	0.2716586559733977	0.1136701040733109	0.015012875774870394
('Bregma-4', '911.1452947_-449.83643')	0.048685707985036436	0.0775710332058355	0.054695667775672356	0.17857107886977103	0.006473506581708646	0.011226073249373603	0.23295257030117605	0.07119627278993032	0.007957149621850717	0.2327931564763928	0.03900697471836676	0.03887080842488596
('Bregma-4', '911.1452947_-49.83643')	0.12113491033627304	0.02158866920437017	0.22266671750729589	0.16798148318714812	0.08211547734266751	8.40509781771961e-06	0.06387197441149127	0.007054283211320337	0.003156719362953306	0.19591440244362185	0.09682407840137151	0.01768287949366929
('Bregma-4', '911.1452947_-549.83643')	0.16035117139193342	0.2625735742900343	0.015897152108631626	0.1966560369875149	0.05497007181879308	1.0637288943715867e-05	0.03740577873950015	0.0390146895271638	0.0007982595849926939	0.1911383958122149	0.01992530969032043	0.021258922759956805
('Bregma-4', '911.1452947_150.16357')	0.059743812454090724	0.0675950671029409	0.08379292714909749	0.06806233452823432	0.2146374192039633	0.02544576516201936	0.02709940154595307	0.006723437912861488	0.03287771598676397	0.21241238733388043	0.18572097707046523	0.015888754549729687
('Bregma-4', '911.1452947_250.16357')	0.037093584431784336	0.002530513792212543	0.08245055919310891	0.13133578503291202	0.245379333724959	0.00479342665733249	0.029014009110031592	0.0723362958678221	0.00659361639844882	0.17057126493682817	0.20992723179056857	0.007974379063991332
('Bregma-4', '911.1452947_350.16357')	0.06862882314664341	0.01710047611996746	0.03858629849842972	0.07782048885142451	0.2071814917627115	7.187744490409768e-06	0.05866844064150781	0.0740839474825507	0.08078000119874365	0.20672402899346642	0.16481972886684743	0.005599086693216912
('Bregma-4', '911.1452947_450.16357')	0.01312148863740985	0.05181656091590543	0.01018089716368377	0.13352271666391516	0.09719343260634436	0.002372119314251468	0.14789039156605577	0.041487981105402104	0.10983848248547752	0.018755364133237265	0.346196059304234	0.02762450610408327
('Bregma-4', '911.1452947_50.16357')	0.041559745658136436	0.03673455937760669	0.07185020934271072	0.07032769077081008	0.24244883551152882	0.00021334170282979705	0.023075063150460255	0.014942174510717124	0.0800559603248847	0.2541447209512095	0.15316485332102298	0.01148284537808302
('Bregma-4', '911.1452947_550.16357')	0.059179182798610355	0.020027842542115506	0.004835495216483852	0.11195550760385749	0.08385374204976648	0.021659425730155227	0.13177895506891119	0.009411795164542453	0.020946222709438116	0.014080364031939192	0.5119247543666913	0.010346712717488805
('Bregma-4', '911.1452947_650.16357')	0.024177669270069847	0.06879087724460446	0.005860297536627297	0.14828118293199893	0.12503401876479478	0.022669497296338128	0.0967889216610928	0.018511510050716405	0.050270217499284606	0.03022496264100751	0.3850589774974114	0.024331867606053718
('Bregma-4', '911.1452947_750.16357')	0.027076014821801386	0.04906295468223557	0.005276499942723185	0.14189558133705057	0.11061335954303475	0.0008087593887524214	0.003346961400082145	0.01408749171749275	0.047231350484085624	0.01928352660740351	0.5653969356667484	0.015920564408589747
('Bregma-4', '911.1452947_850.16357')	0.043358310001005734	0.007718123734459777	0.0035147233447960237	0.11147163484553176	0.044759616073110436	0.004951724809969708	0.011804068605111481	0.023620013724334723	0.014635494097390627	0.08965767966791875	0.625460526208853	0.019048084887517885
('Bregma-4', '911.1452947_950.16357')	0.10188446538936972	0.020210221839936163	7.24870892317781e-06	0.07378255065930805	0.06448202113244075	6.939647886288482e-06	0.023108845731156107	0.017242103274972113	0.005273767506577097	0.1111917194276532	0.5730996184495437	0.009710498232233548
('Bregma-5', '-1858.421126_-1496.041291')	0.017885858504941343	0.15326567143615158	0.15204619919625315	0.13016338607850336	0.018363705477776448	6.072796086862265e-05	0.01557442923652741	0.012206761495558901	0.002389347309493552	0.10006008656912772	0.22545857367759892	0.1725252530571991
('Bregma-5', '-1858.421126_-1596.041291')	0.10289231471380382	0.20058173867728885	0.07643280609760279	0.07109219904396868	0.01730098684205415	1.179890534035256e-05	0.05939019447296269	0.02363649088166083	0.09576486473938317	0.06582729616397671	0.13846559525615315	0.14860371420580482
('Bregma-5', '-1858.421126_-1696.041291')	0.03014311171677704	0.18620039171745037	0.0057772495311803574	0.06836132129939934	0.07171385214827523	0.0030346084653769478	0.11935481922752635	0.11381773763184964	0.009164304877756527	0.059424343486980356	0.11038335921835729	0.22262490067907054
('Bregma-5', '-1858.421126_-1796.041291')	1.8809695222353908e-05	0.27427157773472854	0.03611212907718842	0.08428804828726767	0.08485329174427654	0.007142768835681485	0.13572551578532382	0.10512061977793967	0.00196990806909738	0.01034589863394792	0.24696164917165425	0.01318978318767203
('Bregma-5', '-1858.421126_-1896.041291')	0.04707608203411631	0.26329446715994553	0.02143218147887645	0.09666758524461291	0.023167187831600412	0.0005613590830701533	0.034856589932239584	0.12442742211128052	0.06727965032556579	0.00019300027037905546	0.31266663621747043	0.00837783831084272
('Bregma-5', '-1858.421126_-1996.041291')	0.013082483250473197	0.19490151449888396	0.02444686204229769	0.10325320293413938	0.05782854907595634	0.0034610686196292983	0.03489501650994056	0.0506230381371504	0.0032501187004739026	0.012286411303296028	0.43178464624543045	0.07018708868232876
('Bregma-5', '-1858.421126_-2096.041291')	0.09042960715337198	0.2332540132011538	0.04014358187617179	0.06112882589320606	0.06175481291299692	0.010731314158965161	0.01171525012783183	0.013333548695948409	0.025489505672127863	0.005812867192070362	0.4017006030623196	0.04450607005383626
('Bregma-5', '-1858.421126_-2196.041291')	0.001250884823998675	0.08930627087924882	0.011802485216183918	0.07761738681315677	0.09727004487956295	1.587218937861139e-05	0.14205979204577127	0.02396607689161825	0.0020022512197586098	0.042723279443063	0.4882603247687473	0.02372533082951177
('Bregma-5', '-1858.421126_-2296.041291')	0.06283218980165105	0.09981763308628204	0.01782965649734881	0.13946282812278452	0.1092940852876867	1.7159129885692834e-05	0.06865996711387404	0.10970129555455725	0.07526410293896177	0.08028764694459113	0.16078534574218392	0.076048089780193
('Bregma-5', '-1858.421126_-2396.041291')	0.06109434145435191	0.19294382679565045	0.051839894775469464	0.13982695354644262	0.05611510368182657	0.01039226846339018	0.06234422855977013	0.15983010601460518	0.05049424622269056	0.028442146953036422	0.13763923554518365	0.04903764798758297
('Bregma-5', '-1858.421126_-2496.041291')	0.08657244571880529	0.13215365996183856	0.08560591617094881	0.04303312133803453	0.010891654675931483	0.010224828990542058	0.1836920143654624	0.17012983439653892	0.011892825905627584	0.16450110067029447	0.09438554853050748	0.00691704927546832
('Bregma-5', '-1858.421126_-2596.041291')	0.07781200929250356	0.11989846780979756	0.08440518179542573	0.12083921337577969	0.08744514325954776	1.1981280421313871e-05	0.017712306004380524	0.03314201519531715	0.0011113626775695257	0.23333705902731025	0.17432277641194366	0.049962483870003294
('Bregma-5', '-1858.421126_-2696.041291')	0.1056528255869223	0.062377378113702156	0.10745973185305814	0.058973865655803946	0.05186137653593223	1.84598830361227e-05	0.08304237003304824	0.043674180701017154	0.010221846976949299	0.24652843638067412	0.15419832163513952	0.07599120664471672
('Bregma-5', '-1858.421126_-2796.041291')	0.11106273024736571	0.07619730017271827	0.10776354098117763	0.14474888012881634	0.08215519095242879	0.0013827476657192262	0.07137215321626747	0.002000678029120039	0.00255465236027207	0.2423926101021638	0.034885524569814426	0.12348399157413606
('Bregma-5', '-1858.421126_-2896.041291')	0.0459234772729055	0.10243692906232803	0.05690690288671833	0.12558827103527265	0.13549683077004174	1.1019208185497312e-05	0.000827759693973895	0.04416087368760601	0.009573190052124134	0.3053531376856143	0.10582390237110664	0.06789770627412314
('Bregma-5', '-1858.421126_-2996.041291')	0.646917397204676	0.0010937766832779955	0.013995553947225119	0.09036671687065868	0.009225790035680123	0.12786941125132786	0.006634414479678324	0.007860431290452365	0.00769930415828333	0.07241821816052132	0.008719768880382202	0.007199217037836755
('Bregma-5', '-1958.421126_-1496.041291')	0.18525172055111128	0.2593299598298718	0.11497856939764463	0.07124925831301222	0.01295648154502627	1.482714805145053e-05	0.024787563786147944	0.009739101757445537	0.079270494573426	0.04491403687217327	0.08854441001072169	0.10896357621536784
('Bregma-5', '-1958.421126_-1596.041291')	0.15737927172978874	0.015285982316013328	0.028005469924902597	0.025533976316070742	0.003248378878826543	0.0003295265953935172	0.11338084269863762	0.005039264296830638	0.021769733617389243	0.020293811733635442	0.02695861742116459	0.582775124471347
('Bregma-5', '-1958.421126_-1696.041291')	0.0055345934316002885	0.1374391958704786	0.010511192399117346	0.004675871494800986	0.014518196678958034	0.00019238412732422897	0.0626804094689781	0.0173362675238891	0.012943040888640569	0.011122459673767125	0.0012519025251411216	0.7217944859173046
('Bregma-5', '-1958.421126_-1796.041291')	0.11123680566552598	0.07520119284938565	0.04752832625723729	0.004822689820803178	0.001697405628492119	0.0793577610807371	0.141953313325054	0.19640292301312304	0.0011034965228057011	0.02028179938734088	0.08818580176593822	0.2322284846835569
('Bregma-5', '-1958.421126_-1896.041291')	0.12655603335928378	0.11061907947112921	0.015629119055494287	0.03961305226444408	0.0001476711066557934	0.10826270464338805	0.16178711597506507	0.08233225758910707	0.014378009010093527	0.006460218171671952	0.31144865096162955	0.022766088392037778
('Bregma-5', '-1958.421126_-1996.041291')	0.151799081210104	0.04303946809726854	0.03325918264502766	0.05550303320856256	0.0001889330457346925	0.11749748185627965	0.06144761315623469	0.023176383816962177	0.045702769500864694	0.05723591987884489	0.40881835619117785	0.0023317773929386774
('Bregma-5', '-1958.421126_-2096.041291')	0.09213238692660937	0.030476229957857818	0.016701306673594502	0.03918411762194935	0.0022532839493877763	0.2068823425407654	0.10614515362810546	0.007087605027979144	0.04151414815319904	0.008873638218601014	0.44851606268142225	0.00023372462052900105
('Bregma-5', '-1958.421126_-2196.041291')	0.09274128230962439	0.10216628679208638	0.01335629165953613	0.16909673517667095	0.017065229156286908	0.028456657474952053	0.005089796797067454	0.04034259082154046	0.00910590512806341	0.020327092731972318	0.43918235948272605	0.06306977246947358
('Bregma-5', '-1958.421126_-2296.041291')	0.0438348101122931	0.07510134669253156	0.014908479207109937	0.1136907646601916	0.13044442290488895	1.5109174871676048e-05	0.006158279651890075	0.05160447540983402	0.07921781933107296	0.023627616756819275	0.43102415035431485	0.030372725744181997
('Bregma-5', '-1958.421126_-2396.041291')	0.026018637671389722	0.121478610957934	0.0664439405878732	0.11335112445127003	0.06467789749614596	0.0026265402319033218	0.009360936556427	0.06822614936470969	0.01854268634620528	0.12575911495586795	0.3302075543075685	0.053306807072705416
('Bregma-5', '-1958.421126_-2496.041291')	0.04337342663498538	0.014083589116797753	0.0580209374503798	0.16407350494223238	0.020774024712973082	2.8063089939631577e-05	0.06679348604490278	0.0863129645305023	0.06933783280020071	0.2863721306057939	0.1147152126933005	0.07611482737799166
('Bregma-5', '-1958.421126_-2596.041291')	0.1448973918299967	0.043753790818797295	0.028935432782514234	0.09000465464128869	0.10281250899742438	0.12859326374423702	0.04970894457375186	0.08773292815466181	0.05743623125274804	0.13147172062456708	0.13154108229227665	0.00311205028773621
('Bregma-5', '-1958.421126_-2696.041291')	0.02697017555490943	0.16159442119860742	0.011719807448724456	0.14288853416986477	0.10428384010300318	0.014237987071249705	0.11408140890918984	0.09826934802658961	0.025862674499333563	0.18879047673023072	0.041017484941877444	0.07028384134641981
('Bregma-5', '-1958.421126_-2796.041291')	0.11007610336776315	0.10066504822411423	0.017627489049832246	0.0736528251206823	0.14799611463874054	0.021731900580699716	0.1677229048283642	0.10376693384419981	0.031018351659342247	0.1441561798379713	0.03790720434505263	0.04367894450323762
('Bregma-5', '-1958.421126_-2896.041291')	0.009320091372939961	0.1513469003115045	0.04893847067358021	0.16010407085465658	0.0845253804436304	7.864715152632028e-05	0.08617488448157876	0.004219309126680862	0.10256147330465262	0.22276751793559313	0.06707218538146749	0.06289106896218917
('Bregma-5', '-1958.421126_-2996.041291')	0.09315583262526167	0.011039672481228809	0.057811466725534534	0.16078738945185192	0.10645821533525475	0.0025482880149150914	0.016536590105753028	0.02414764830450742	0.0024200809587648264	0.39146032510430046	0.1251812654313568	0.008453225461270683
('Bregma-5', '-2058.421126_-1496.041291')	0.06971269823744304	0.2718876071120674	0.03552917033278891	0.054615171257471486	0.018635403426477567	0.00010733896619029931	0.08205476133314109	0.007674575999087393	0.007406258668799719	0.03938771952745956	0.33465502458558444	0.07833427055348903
('Bregma-5', '-2058.421126_-1596.041291')	0.014321947037755906	0.1268679870388847	0.02798230509847635	0.012704970534265102	2.9332998745090763e-05	0.002200832659602877	0.0026995572653536496	0.004043863417807319	0.002317058684358057	0.0072982559474563296	0.010013879175807872	0.7895200101414868
('Bregma-5', '-2058.421126_-1696.041291')	0.037956131795031364	0.0603473543838962	0.011076208269147217	0.005476575755141181	0.0074328908076623165	0.0032783175634146684	0.011204287769975277	0.029813622492711276	0.09324791075377843	0.005898535603925024	0.0018281001094746987	0.7324400646958423
('Bregma-5', '-2058.421126_-1796.041291')	0.22059413027322383	0.08508024326985432	0.05387886915798342	0.060701860845465125	0.0016507940580866144	0.00026305185366723693	0.005890494615771331	0.035750936312314456	0.02664293364972795	0.006002862565441628	0.36938626291423643	0.1341575604842276
('Bregma-5', '-2058.421126_-1896.041291')	0.061399309705931875	0.07671057539564716	0.019869889804409513	0.04148934262099154	0.10091419926927275	0.0014363323480808751	0.04519581777395	0.20947966297088938	0.00424602497286534	0.02644830404460279	0.3424428328187717	0.07036770827458706
('Bregma-5', '-2058.421126_-1996.041291')	0.06125050879546636	0.0400337811311312	0.02544238187312895	0.022345768481805233	0.011527322720466922	0.00909824758525161	0.057237058756173645	0.019904351034667134	0.015402029022527425	0.03946238715054933	0.688003152200179	0.010293011248653049
('Bregma-5', '-2058.421126_-2096.041291')	0.1528906130447524	0.03799032105653753	0.014224072677760108	0.043590363116016606	0.022294164469861193	0.0038488522085326814	0.08946231911978718	0.04147148389047344	0.03587208789524786	0.03111240588163406	0.5208695149428999	0.006373801696497127
('Bregma-5', '-2058.421126_-2196.041291')	0.07627086266768462	0.10156120682761068	0.024983010459069786	0.12037738038821706	0.030377137196546597	2.690776012869301e-05	0.1126461882790638	0.15765633312833682	0.010236402109994538	0.029244957484102295	0.3263236182596587	0.010295995439586356
('Bregma-5', '-2058.421126_-2296.041291')	0.048871176954418505	0.06319099545763975	0.018197876768554715	0.09909482614853346	0.09342315508769028	0.039069501107439925	0.021796774899965867	0.035240456819579546	0.03781803813052093	0.1609743160307205	0.3729427266907439	0.0093801559041927
('Bregma-5', '-2058.421126_-2396.041291')	0.14789000619858045	0.029930586873685924	0.055669577923149534	0.06382683643957938	0.005265144494072226	2.4547144083642638e-05	0.00691687780423131	0.06696704067217842	0.14139152663367693	0.1316444763716442	0.33915182311192854	0.011321556333189443
('Bregma-5', '-2058.421126_-2496.041291')	0.025571639340264834	0.09432551841389303	0.02469627534790565	0.06556242419270328	0.08108177410696771	2.139636308128335e-05	0.014711741050780703	0.15904449622364006	0.011151034581246461	0.12949272887170624	0.3119061063412999	0.08243486516651093
('Bregma-5', '-2058.421126_-2596.041291')	0.027424227000014876	0.06272756504345285	0.051842047797021965	0.13492454833640927	0.18374244194239853	9.425979232765708e-06	0.03646935177536132	0.08276354306307432	0.003450547251154667	0.20674640175599523	0.20359732183745027	0.006302578218433856
('Bregma-5', '-2058.421126_-2696.041291')	0.003632794309247616	1.0100774542719876e-05	0.03594262241985737	0.21201065463178412	0.2860295381969636	0.0028335621266299743	0.0014257265918448908	0.019486114334577385	0.035047710244087225	0.26331608512220533	0.11471903418502019	0.025546057063239612
('Bregma-5', '-2058.421126_-2796.041291')	0.03458016109890065	0.03556328328299082	0.024774450876139737	0.260407268309145	0.17797054367247003	9.258683995730821e-06	0.0345130010279878	0.02836397196583963	0.058191850078684174	0.14359313382723984	0.15227756344610305	0.04975551373050353
('Bregma-5', '-2058.421126_-2896.041291')	0.015635528633415212	0.00010242601387764019	0.01831039384064377	0.27888071070809106	0.23599551356534768	9.339478101982722e-06	0.030993305952953406	0.038453249960716925	0.0017386893919586084	0.23564186392759084	0.12787949506302262	0.016359483464280435
('Bregma-5', '-2058.421126_-2996.041291')	0.048788631526223224	0.01650489612127593	0.06370520257081809	0.15502075997977685	0.1286910912069684	0.013525868478407978	0.01257571714494645	0.07232677680626554	0.002221132460116249	0.37349173664667074	0.05233301880227583	0.06081516825625451
('Bregma-5', '-2158.421126_-1496.041291')	0.06863963067781295	0.45376159386871323	0.020204058084750325	0.0648996357156679	0.012533854504005841	0.004176488281215294	0.07711232904164655	0.15793315481824866	0.060486815702498836	0.059237393460608634	0.004536566683192929	0.01647847916163875
('Bregma-5', '-2158.421126_-1596.041291')	0.07828400179597168	0.3238477978684865	0.03863482733759549	0.06563404350016303	0.01376673590758188	7.169927067265406e-05	0.1417611892760388	0.07668857554674713	0.015248419947512947	0.05463273714720783	0.009837430997006269	0.18159254140501582
('Bregma-5', '-2158.421126_-1696.041291')	0.051821047453188336	0.28038280900230084	0.05946261526887673	0.044475991760957796	0.010996161932217035	1.666370340666695e-05	0.03093636064764225	0.15137908721210336	0.010718359470643854	0.02389655414397884	0.04588634925194224	0.290028000152742
('Bregma-5', '-2158.421126_-1796.041291')	0.015457369879395574	0.11968060355971277	0.013282446630120018	0.09890576548502258	0.0505192995981214	0.007199722451279577	0.026365497475562123	0.07521686110545919	0.05420211524681902	0.12724652549342508	0.32106784985039527	0.09085594322468746
('Bregma-5', '-2158.421126_-1896.041291')	0.04656178746310651	0.007007715842205914	0.010384721901361431	0.08642388764319195	0.07994704411444212	0.00010370695379975436	0.11381896360955558	0.1067000020234176	0.026955787821789024	0.14526608593169096	0.3402592532354544	0.03657104345998489
('Bregma-5', '-2158.421126_-1996.041291')	0.03077578291780134	0.005431096042083191	0.010225629784628161	0.05313085629292894	0.08639497072303531	1.719502207546666e-05	0.007347212820850518	0.03230207730228857	0.059648751592066625	0.05893512439974607	0.6453411322985046	0.010450170803991101
('Bregma-5', '-2158.421126_-2096.041291')	0.04818356234860629	0.024056432455604987	0.0021160453575970483	0.06422436394295596	0.04543360211938763	0.001974453879779523	0.006730672023408001	0.07484618526554207	0.01280434730653471	0.153518105454471	0.5563526322073834	0.009759597638729498
('Bregma-5', '-2158.421126_-2196.041291')	0.052204111449319364	0.03265848461030851	0.009816695556048572	0.022704140746082256	0.10458773988485617	0.028736006715620255	0.08837153164208583	0.018735189511178342	0.04678543251914583	0.19906512354298478	0.3470158575480491	0.049319686274321047
('Bregma-5', '-2158.421126_-2296.041291')	0.025950190173802314	0.006697794234287664	0.007167402427054529	0.04340184178253189	0.10084221043115786	0.005681890286121931	0.04353155993647098	0.07128146877800001	0.034391233840752745	0.26744369445925353	0.38858996244233907	0.005020751208227632
('Bregma-5', '-2158.421126_-2396.041291')	0.07724198430733901	0.005536065118610925	0.018234348429585087	0.15810081269511872	0.004922455968545035	0.0002027661060738657	0.10708063815801079	0.02472260637482708	0.08304030588187593	0.15209015504380063	0.2671655595883033	0.10166230232790967
('Bregma-5', '-2158.421126_-2496.041291')	0.0069000271307479355	0.06853256537462879	0.016719655754258666	0.0768893754507438	0.06595904849047324	0.004006926710952926	0.03294071347819386	0.02070789174865344	0.049794509422026643	0.23890929477053385	0.36065155086627426	0.05798844080251268
('Bregma-5', '-2158.421126_-2596.041291')	0.025256562263653762	0.00010041585022510131	0.053224969776367044	0.21113077983157144	0.2074245399547301	1.574203478401044e-05	0.002703372493987801	0.0739605776424507	0.011799119490283484	0.087606741956833	0.3168742668035896	0.009902911901523849
('Bregma-5', '-2158.421126_-2696.041291')	0.015889746297189516	4.3252667207258794e-05	0.015161304870429904	0.22300649469464068	0.29644122900930336	6.706732451921051e-06	0.008284064622867154	0.06627062773323998	0.03370480977173455	0.15149225649924927	0.15088368042743397	0.03881582667425244
('Bregma-5', '-2158.421126_-2796.041291')	0.0065474241902546484	0.015789308490102575	0.014428560154660312	0.24953494413660118	0.35701303671514517	6.791830456833279e-06	0.034537588062214936	0.0034407359493228875	0.013884083608788933	0.1637719308481287	0.12860457914897577	0.01244101686534813
('Bregma-5', '-2158.421126_-2896.041291')	0.009931738998312524	0.00010064245178142076	0.05416462870565466	0.11737580206437798	0.3097227971439381	9.738142550303685e-06	0.07094709759529641	0.0034799924998401557	0.0590612258277389	0.16805368879926677	0.1933904899928803	0.013762157778362556
('Bregma-5', '-2158.421126_-2996.041291')	0.10671616135871137	0.11224712364595976	0.030721104315237835	0.07049802363499337	0.11639308556463757	1.1495617020011215e-05	0.007512383986106012	0.013865318026907597	0.07456524449698189	0.1672121364276075	0.23495527494430837	0.06530264798152878
('Bregma-5', '-2258.421126_-1496.041291')	0.11776738470424238	0.6501842652466147	0.0016482373732540662	0.015084939663246014	0.002411901502017261	0.0010865389475638574	0.0464426796217869	0.03756261321974012	0.04229831567075733	0.031819783221396745	0.0002762374974301598	0.05341710333195064
('Bregma-5', '-2258.421126_-1596.041291')	0.14295463576544984	0.4095159465777516	0.011836485431915305	0.07030066497785278	0.003906926202644549	0.0015677316538518858	0.06581875304127022	0.03576340328838433	0.025572861180635637	0.08426319913021087	0.06864974696666412	0.07984964578336871
('Bregma-5', '-2258.421126_-1696.041291')	0.06381055032366045	0.474355880428643	0.01954040564912391	0.050810504314283536	0.02265445388722195	0.008375877542190279	0.0825753879708921	0.043553372962935544	0.024419603246307982	0.1385533699343945	0.056970259502478075	0.0143803342378686
('Bregma-5', '-2258.421126_-1796.041291')	0.08235216028781031	0.328878604952746	0.002975198852051416	0.1728015019255863	0.010449843137701576	0.008132934137688654	0.05908203382203329	0.043228310845436095	0.06027820841128219	0.08275247541430888	0.12149273073305987	0.027575997480295312
('Bregma-5', '-2258.421126_-1896.041291')	0.0865537049779716	0.05709141994529464	0.005590826832563878	0.118630350010515	0.11314987778368996	9.896436696975976e-06	0.04426819065654401	0.04152649828639396	0.009268992153912919	0.19537865277017719	0.29490338315325326	0.03362820699298645
('Bregma-5', '-2258.421126_-1996.041291')	0.05401349858715043	0.008195747482655334	0.007579958740087428	0.07637683237084988	0.02013096786727648	0.01892492289370071	0.06636506402801745	0.01675655992774934	0.0071210941514242634	0.22389910071282226	0.4908985457621977	0.009737707476068627
('Bregma-5', '-2258.421126_-2096.041291')	0.022837647240605552	0.0007533369091626815	0.0152403157641476	0.11468076703556386	0.05642133278349696	0.000787480195144382	0.013432460999966847	0.03249958537459749	0.07415841381327276	0.13754520606499307	0.5253323824732551	0.00631107134579373
('Bregma-5', '-2258.421126_-2196.041291')	0.007130760212345502	0.015229800292183553	0.013301889300596321	0.07181673908224807	0.1566944291614839	0.007520183733604163	0.08167092648335053	0.04053243538213328	0.015580722077824108	0.21926493536171948	0.3474749709163792	0.023782207996132003
('Bregma-5', '-2258.421126_-2296.041291')	0.0878390940616424	0.005083898704445916	0.016971985774927725	0.0821131481806425	0.11961748251508005	8.552402548262153e-06	0.01493654346871298	0.03891517567191021	0.09174986744278792	0.13148489359897078	0.4049538601767822	0.00632549800154916
('Bregma-5', '-2258.421126_-2396.041291')	0.20898677026583962	0.027733983372322652	0.017263228469755573	0.06295757150810757	0.007446877337925815	0.003443303344051152	0.05263695812116296	0.009032357157564822	0.020394538145441912	0.19902659814243578	0.31027963067686437	0.0807981834585278
('Bregma-5', '-2258.421126_-2496.041291')	0.17223255177177257	0.0015206351607858157	0.04092784647178844	0.12364250524631888	0.19427359511074346	0.00010036291922750085	0.009777833401070956	0.004926699645709778	0.004288214580038802	0.21874831155851757	0.2187047082955294	0.01085673583849682
('Bregma-5', '-2258.421126_-2596.041291')	0.03587555583169725	0.00023754723055012438	0.03987421012972821	0.08591029422940676	0.3443737774661305	0.000702634040916778	0.00283163581156045	0.01261693321083796	0.030521216311808135	0.2521404286763685	0.18667218574529168	0.008243581315703637
('Bregma-5', '-2258.421126_-2696.041291')	0.058963985882708014	3.093940792321389e-05	0.038470157194512036	0.12363487709911113	0.32755535791187634	6.093220487527835e-05	0.006070828832991774	0.037774121069803	0.04258217250287573	0.21071748695746528	0.14032400900392958	0.013815131931928574
('Bregma-5', '-2258.421126_-2796.041291')	0.080733551658957	7.420466358656338e-05	0.011947304234954926	0.12022110090931117	0.39366614534424943	6.718137496756499e-05	0.00575002671841757	0.02816366238137284	0.057784372487264146	0.150919604350012	0.13562269975633376	0.015050146120572858
('Bregma-5', '-2258.421126_-2896.041291')	0.01622956949133133	0.002108573270476129	0.0010581742562563985	0.19163729016335954	0.3552895104269182	0.0021414556489703068	0.07920265756014937	0.004649823688472765	0.045488358365867676	0.18504952701214497	0.10608642796852728	0.011058632147525832
('Bregma-5', '-2258.421126_-2996.041291')	0.06830506734910968	0.009270241771935629	0.07698636396775395	0.1685110261458707	0.20252356904666885	1.0519286867698384e-05	0.009176393181063771	0.08124869692419306	0.008235766364532153	0.30253370274938524	0.06511739810272223	0.00808125510989708
('Bregma-5', '-2358.421126_-1496.041291')	0.02107532252867576	0.8653016389625181	0.00032548393228675826	0.00511605107919135	0.0031189236468677495	0.0021386149242072165	0.028511684075028194	0.024657313677002662	0.0037633180409550595	0.028581876102605475	0.0008177264956143374	0.01659204653504747
('Bregma-5', '-2358.421126_-1596.041291')	0.03766780551819793	0.7406591495586267	0.0008012757186013736	0.00614168815765501	0.0035718500652602695	7.3281896976812345e-06	0.09406598245531998	0.07956960507114147	0.004120757749659289	0.02505610026991512	0.00018818328858579054	0.008150273957339662
('Bregma-5', '-2358.421126_-1696.041291')	0.08131467320897574	0.4794752457759322	0.0016181149782314454	0.08967342240853014	0.05373738623227901	0.0013377786594192776	0.03445654892401191	0.05726846381308678	0.0034980957781938957	0.10759873076013741	0.05751520001848569	0.032506339442716574
('Bregma-5', '-2358.421126_-1796.041291')	0.21739441596238018	0.21984939146118465	0.003303850927739637	0.09425080694362203	0.07726313301573613	0.004407656984934493	0.08326428291838689	0.1903848658882172	0.018988564784107858	0.08481103751149474	0.0009174458448295218	0.005164547757366625
('Bregma-5', '-2358.421126_-1896.041291')	0.07197053884228347	0.17245448065527116	0.0014534167753154463	0.07598248180107506	0.13443752707552115	0.00010726205397594209	0.0031260369472029684	0.26110171491317175	0.10581498445802494	0.08445518488806504	0.04557158147949061	0.04352479011060246
('Bregma-5', '-2358.421126_-1996.041291')	0.020581395474148622	0.03132509654413244	0.017728804192289924	0.10068250365891229	0.06516710748872281	0.003532361350379523	0.03327854738483726	0.03579990612492254	0.008196810100043235	0.1396850345903932	0.5421794554742856	0.0018429776169325627
('Bregma-5', '-2358.421126_-2096.041291')	0.08301031433137163	0.033536796604325673	0.02924500043734389	0.03256731261497938	0.023087971600231502	0.0018769433126812865	0.04926046031941032	0.0025117867503062336	0.010069664459382267	0.27567459541190736	0.443863026514073	0.015296127643987476
('Bregma-5', '-2358.421126_-2196.041291')	0.009287001213872157	0.019084716228958624	0.028430613973258356	0.12654569182682399	0.05574809921987343	0.006821976266419052	0.09106659488801733	0.06903312163495673	0.04573310385422596	0.08199355721050247	0.4429426864181304	0.02331283726496159
('Bregma-5', '-2358.421126_-2296.041291')	0.14444205653321834	0.02714658345872347	0.005473601017275747	0.0914717805342288	0.08475864437972713	1.297639570109471e-05	0.012766414400212535	0.08600154191349171	0.005309632238946756	0.17899338384738483	0.3467623054690392	0.016861079812050418
('Bregma-5', '-2358.421126_-2396.041291')	0.09916419278482796	0.053323612834410714	0.015105870986751826	0.11885518434944077	0.04715252243742383	0.00016902092119098512	0.008005709622046133	0.08757550813815707	0.11852540689461788	0.1883300138935369	0.25421838096909366	0.009574576168502163
('Bregma-5', '-2358.421126_-2496.041291')	0.01902222505312278	0.011948651100301529	0.011301571762448323	0.15204598272209752	0.3351829150202352	0.0030654901557415322	0.04339631326742776	0.02506048792658491	0.0335259680163267	0.14438206667761652	0.21025315385688514	0.010815174441212154
('Bregma-5', '-2358.421126_-2596.041291')	0.1166256713369284	1.3280242709829358e-05	0.06595528999553227	0.03396249654959446	0.12356801107763524	0.06130898191157765	0.0038118336490821263	0.16681545487596836	0.0010242987518586121	0.26749987585845325	0.1572755524841388	0.0021392532665211374
('Bregma-5', '-2358.421126_-2696.041291')	0.1163517863023405	7.119675483311806e-06	0.0810539969521067	0.07451764542301648	0.186523524499819	0.007842033216833721	0.029535805681882937	0.015123128034241234	0.07270937704080374	0.1284209559341933	0.27194471398831055	0.015969913250968453
('Bregma-5', '-2358.421126_-2796.041291')	0.034119947163021754	3.538786979898486e-05	0.026867373738688725	0.033416053467634	0.3363134696253528	3.542730243139422e-05	0.009115051913340406	0.0034898447255748617	0.05136379872442182	0.30537282801448407	0.18605731686336585	0.01381350059188537
('Bregma-5', '-2358.421126_-2896.041291')	0.03788588248604759	0.03260071231269754	0.018716541906558828	0.16768059243021677	0.4138159784990377	2.337271013658822e-05	0.009438613634468383	0.004567806714096653	0.003270467939609471	0.16704130743437898	0.13593861565968446	0.009020108273067016
('Bregma-5', '-2358.421126_-2996.041291')	0.16140240854269725	0.017583114416030925	0.028612661420086855	0.09317317689319142	0.2319725984869604	0.0032368038904552142	0.07727374901714254	0.0325184223308313	0.006653980819703958	0.2434764556530201	0.08870593839014798	0.015390690139732075
('Bregma-5', '-2458.421126_-1496.041291')	0.10800186491148606	0.5980469543641985	0.00033641590866767806	0.0064215271223894916	0.004388769873199348	0.024014479266871735	0.12550440709927504	0.0881360363945285	0.005759398585172473	0.02832904164188294	0.0002017628266732762	0.010859342005654898
('Bregma-5', '-2458.421126_-1596.041291')	0.11184528575396409	0.7349598592035383	4.541568537330313e-05	0.006531403817187946	0.0019789831116932737	0.006247162065433598	0.027368741525596495	0.0628507147344158	0.003287650217576031	0.033154044574058926	8.306143840052916e-05	0.011647677872761702
('Bregma-5', '-2458.421126_-1696.041291')	0.12626212780565227	0.6520320675421306	3.1753850055583235e-05	0.008791768971935544	0.004900259582316906	3.8613323446071695e-05	0.11056056127129964	0.01743548251550926	0.0033396914705272635	0.06633294843753974	6.0037601930339775e-05	0.010214687627656935
('Bregma-5', '-2458.421126_-1796.041291')	0.12145618919844449	0.3005637746326898	0.00026651066013932615	0.12097338945850056	0.0987375771743921	0.0035385769920511833	0.00364375244740777	0.04343103901034993	0.05214342965445809	0.18816410293378683	0.05692257898031039	0.010159078857469512
('Bregma-5', '-2458.421126_-1896.041291')	0.06844043566496398	0.0527165835034028	0.02570528619808725	0.02620135170820557	0.17507760312250895	9.005062144223025e-06	0.006210513914629772	0.22963006099463995	0.07893380525638133	0.21783519853917432	0.11559717157648662	0.003642984459375385
('Bregma-5', '-2458.421126_-1996.041291')	0.03130322152269127	0.12538440002269519	0.009949235849793795	0.04454269484179709	0.17412035969819703	0.003295842408004495	0.00504017025872313	0.16047086371701433	0.00427388269642292	0.27905657969696046	0.15875072327261205	0.003812026015088103
('Bregma-5', '-2458.421126_-2096.041291')	0.08094327724138278	0.0017259049636489479	0.03337687674804078	0.0493187930974406	0.1354356368745448	0.005716777618191225	0.04693540426014671	0.027566598410575856	0.0024422479302426818	0.3216503943957617	0.28967942349650266	0.005208664963521242
('Bregma-5', '-2458.421126_-2196.041291')	0.06949133161859257	0.029759893683437514	0.01108635012922507	0.07174266417075374	0.10635312249397395	0.0012406622806818855	0.09397637680959794	0.06388080943814284	0.036026642274588266	0.28800092156688234	0.2169986057084698	0.011442619825653932
('Bregma-5', '-2458.421126_-2296.041291')	0.059268098816566785	0.07011324941600668	0.0018269947959045673	0.04381556048389366	0.19650928543980378	1.1634828983222237e-05	0.00549264193975501	0.13811247379514335	0.12380226955750515	0.2508906373966948	0.10493451944810146	0.005222634081641524
('Bregma-5', '-2458.421126_-2396.041291')	0.16087384959272874	0.0498262589419984	0.003385763947422944	0.02858729115172777	0.06868730354439358	0.0022488577949267862	0.2606195583264433	0.12960751448768043	0.012241433565979358	0.19935474544868648	0.07776123658024546	0.006806186617766652
('Bregma-5', '-2458.421126_-2496.041291')	0.006222573059491803	0.013107943477587822	0.001107221365908688	0.13326309223913738	0.2121405718600894	0.04229169153747673	0.14867735545769156	0.07444207790234443	0.10735562040971112	0.04602579691287282	0.18636039429011425	0.0290056614875741
('Bregma-5', '-2458.421126_-2596.041291')	0.2180701941428843	0.018277811645774092	0.061959801511743406	0.09357421842361058	0.03721749600719034	0.01296806855772323	0.0178049432575736	0.03995598427370135	0.03901108612526322	0.18193692528067407	0.24176474077217186	0.03745873000168992
('Bregma-5', '-2458.421126_-2696.041291')	0.05948574882809209	0.002741632677916062	0.06409517578429802	0.1308164767044765	0.08615657842626112	0.004611553760043767	0.0036502864572493386	0.11494185866514628	0.03816875928476518	0.15813246765098865	0.3219577293793394	0.01524173238142369
('Bregma-5', '-2458.421126_-2796.041291')	0.04487604468565625	0.055669766711289294	0.0056622544749749095	0.10715421934838638	0.2899277915028372	0.0017934931827241415	0.06320684414917373	0.011580110298433186	0.0015854343369134279	0.25631178843682945	0.14491716032624416	0.017315092546537906
('Bregma-5', '-2458.421126_-2896.041291')	0.04177343423723378	0.027978732321240665	0.0064252918361480645	0.14416350467631786	0.41326583313339266	7.488925339299466e-06	0.004020783634647174	0.00992414016790739	0.10865475016817806	0.18821792350061203	0.03761376722547931	0.01795435017350369
('Bregma-5', '-2458.421126_-2996.041291')	0.44131397576650117	0.03759609744180939	0.0008330296366913013	0.024237887251837464	0.028468029484101327	0.0026981386899777317	0.024682858947236246	0.06312842324088899	0.004968533679683326	0.10976452248910559	0.002212006278201067	0.2600964970939663
('Bregma-5', '-2558.421126_-1496.041291')	0.37650495998839645	0.3022009980494885	1.264049198245732e-05	0.012178371112053376	0.0026032352808464795	6.69699603239595e-05	0.15901454409310356	0.054195266572636965	0.05913379726521672	0.01898320503649344	0.0038537898228543296	0.011252222326604005
('Bregma-5', '-2558.421126_-1596.041291')	0.2892978093489044	0.5431953881192856	0.0002952497720884286	0.011423727264658748	0.0071300441054829	7.4980283216133e-05	0.09401617759767865	0.0022081867245776036	0.004728398493941268	0.031079629200356503	1.3786073868606662e-05	0.01653662301594107
('Bregma-5', '-2558.421126_-1696.041291')	0.7196531680263379	0.08134956366057484	5.594329002295059e-06	0.003192803528321581	0.015676386119334463	0.002952970269435421	0.10068065978570823	0.015619553383040354	0.002518429545806349	0.05447972217248601	5.463308887496778e-06	0.0038656858710649513
('Bregma-5', '-2558.421126_-1796.041291')	0.7959996135348006	0.03692265617947192	0.00019938311050345952	0.007743348258147647	0.020200531246927268	2.229839305537856e-05	0.0487921275767518	0.04329176257818366	0.00838328928977422	0.032498332859012186	0.0006400209414096227	0.005306636031962067
('Bregma-5', '-2558.421126_-1896.041291')	0.6941505244824607	0.062481188050054974	3.959451023967093e-05	0.011918468099768152	0.06825560923347349	6.774465003779153e-06	0.004904158584023587	0.08346056325916627	0.004078545906088674	0.05544771969166042	0.009633887670708604	0.005622966047351799
('Bregma-5', '-2558.421126_-1996.041291')	0.5510086956682614	0.05431181418670599	3.558016632471754e-05	7.494439605478559e-05	0.11134053410657557	0.0025497781302425823	0.03926811689394581	0.07380160325092183	0.059303865794977116	0.07102463268661244	0.03234574615507899	0.004934688564298849
('Bregma-5', '-2558.421126_-2096.041291')	0.5285476315449548	0.15164474802419467	3.629610562272994e-05	0.009182735853584513	0.12971772999518788	0.005769279563430277	0.005739458893876186	0.04047173652914579	0.006638211959356888	0.09817769496577883	0.018960216364208745	0.005114260200658768
('Bregma-5', '-2558.421126_-2196.041291')	0.19048140512737216	0.06556551816043692	0.001999983319424246	0.018065860730207536	0.22205934081408968	0.017870159003587346	0.04185384093711526	0.1379567949117516	0.01796477562948493	0.21518796873968293	0.06315918230055179	0.007835170326295616
('Bregma-5', '-2558.421126_-2296.041291')	0.35439812883927574	0.2034330473135447	0.0003059390967000812	0.015722801517550213	0.12224309633045574	7.220029751542042e-06	0.009518587232731194	0.07471349707528505	0.006715893167991133	0.14604285008161424	0.056539404806151744	0.01035953450894861
('Bregma-5', '-2558.421126_-2396.041291')	0.345011704427233	0.13074567050686886	5.13501569880755e-05	0.031319987014798	0.12128887898509189	0.0015969222899575243	0.04696628969327918	0.07351100086709245	0.0025499938354330747	0.18237949300549766	0.05582222927405489	0.008756479943705561
('Bregma-5', '-2558.421126_-2496.041291')	0.03994258298236859	0.10574727847582566	6.20494588904994e-05	0.10763224968999018	0.2063804425865853	6.751096297076112e-05	0.025056863685932997	0.12632657204096595	0.0005099987602420772	0.22244670106955422	0.13686278502025917	0.028964965266414615
('Bregma-5', '-2558.421126_-2596.041291')	0.05146147684560465	0.1074131274010547	0.013302077993248871	0.220575140162667	0.18460069520366687	0.0036846364602405447	0.12885535939634987	0.028440738726599746	0.0022461240025790806	0.12932986464609447	0.11739974050814903	0.012691018653745195
('Bregma-5', '-2558.421126_-2696.041291')	0.14319233407292306	0.020739218829923477	0.007812480457197812	0.20463592555914858	0.2562763573453313	0.0026059822301467877	0.04340621763212619	0.04144154620556006	0.05826280721661292	0.05889993176856521	0.14823736670410392	0.014489831978360767
('Bregma-5', '-2558.421126_-2796.041291')	0.04964565746369068	0.14839759831565844	0.0027160964093793094	0.019321801251132722	0.15966500408733883	0.004334836699169237	0.03340958078200753	0.1282771363215708	0.10148095121897985	0.3279021610537038	0.001911603069862878	0.022937573327505945
('Bregma-5', '-2558.421126_-2896.041291')	0.3704039659745038	0.00036684861445505804	0.0190789470657605	0.041078264710858854	0.20185903064526112	8.69976537220279e-06	0.004043601722081907	0.009874282704646546	0.015040169447552052	0.22950536913914396	0.09233540712148812	0.01640541308887589
('Bregma-5', '-2558.421126_-2996.041291')	0.43200273107189746	0.014894870280639473	1.425811295234296e-05	0.013391017952442465	0.02218487385485142	0.02289755057215898	0.14990180969888187	0.008754839057787117	0.06282380090030863	0.012270731074877517	0.0029753302798685034	0.2578881871433343
('Bregma-5', '-2658.421126_-1496.041291')	0.12140721903620777	0.6797443820278551	0.0037106437112311786	0.004852069343540194	1.824316162548975e-05	0.0025112550320860873	0.11202058801430494	0.016391399148268506	0.007197688283507032	0.020957601938960922	0.0077836485142580725	0.023405261788154805
('Bregma-5', '-2658.421126_-1596.041291')	0.2311651538912247	0.10553369991720303	0.0074871314975205015	2.951507888378259e-05	0.0006179222623106888	2.7148525729731587e-05	0.4377720677288658	0.027918266888823397	0.16819954916487373	0.003359733023970571	0.011250065555851795	0.006639746464742265
('Bregma-5', '-2658.421126_-1696.041291')	0.16639492754517207	0.6570773918858177	0.004312127739701793	0.004964972247603782	0.0006694008178309858	1.3933069174919218e-05	0.028321365078275873	0.09488994905162411	0.0043644885519291765	0.026968801746436864	0.002229377071688059	0.009793265194744804
('Bregma-5', '-2658.421126_-1796.041291')	0.4383961843681165	0.13313144763426257	0.00987034144488447	0.035038140507292134	0.0397492389923837	2.2065732433692912e-05	0.006935942824865772	0.0892612228854369	0.09259590892579239	0.09901970933164739	0.04873698866038555	0.007242808692498934
('Bregma-5', '-2658.421126_-1896.041291')	0.2255002842469444	0.1563625811819817	0.0064186069475834035	0.006802241042752105	0.14850881484555778	1.2232396292891458e-05	0.007473186744191612	0.14808017915962338	0.06704282105605626	0.20961848196835098	0.022117516887335886	0.002063053523329591
('Bregma-5', '-2658.421126_-1996.041291')	0.12529173660480453	0.0480692116299978	0.06973145146875225	0.03967412756271012	0.043019713924700644	2.007358657972399e-05	0.24771861792691385	0.1999827900959638	0.005438196439725889	0.15480867688494335	0.05512449473775518	0.011120909137152753
('Bregma-5', '-2658.421126_-2096.041291')	0.2647573977037874	0.043515647487701536	0.025498862635572057	0.044078278511662156	0.1346906547709407	9.367775121702087e-06	0.005151054955634659	0.23398474835847802	0.005444236662233922	0.1278939734686059	0.1058459539367729	0.009129823733489074
('Bregma-5', '-2658.421126_-2196.041291')	0.4061604391008668	0.05779830379129266	0.005831902649563757	0.03239320379980528	0.10151562719703375	0.0006919037136467642	0.030229307709783805	0.12768030895287413	0.014463902402143264	0.16164033010831147	0.05537186511914999	0.006222905455528176
('Bregma-5', '-2658.421126_-2296.041291')	0.6475092816739988	0.040129008029055446	0.0028002638027020983	0.029797484159808044	0.09509802675879846	9.52602967329956e-06	0.011914267089315657	0.02799125972070709	0.007631249615475282	0.06067001594671051	0.0721809010564948	0.004268716117260469
('Bregma-5', '-2658.421126_-2396.041291')	0.36784862825966963	0.08252610803377021	0.004384916472900253	0.017109627395008334	0.1064538208526359	9.590131616723604e-06	0.021004324011581862	0.12375558324076139	0.04300160282337818	0.20839885029578356	0.019243663729112664	0.006263284753781415
('Bregma-5', '-2658.421126_-2496.041291')	0.5796160013204363	0.14083629874105338	6.182125305319442e-06	0.030424467292448836	0.1645247114472813	5.869613145508413e-06	0.012569282061901704	0.01551023294205531	0.0015143604486340873	0.01454763279722681	0.03274061451595128	0.007704346694560021
('Bregma-5', '-2658.421126_-2596.041291')	0.4486807754131474	0.05413768731966889	0.0013314177822199222	7.487552450765571e-06	0.26289273001590635	7.458769645313382e-06	0.02917097518023737	0.053129645877763435	0.0495603236686304	0.04406918347403902	0.0454727769408974	0.011539538005393658
('Bregma-5', '-2658.421126_-2696.041291')	0.4427932723226602	0.12210500349030469	0.0006637424360446412	0.03960210947412543	0.14609495114319704	0.0030450533670516684	0.0036091087339816803	0.08293430252698732	0.010780896351542809	0.12451496698818784	0.01598784406568294	0.007868749100233774
('Bregma-5', '-2658.421126_-2796.041291')	0.6253923587074861	0.02563883981896189	9.270089163753306e-06	0.038912551323362896	0.06036585242613039	0.0020238036588927488	0.00990689302764763	0.0720809647961846	0.07218987403342729	0.025420279745378523	0.05524484296571885	0.01281446940764524
('Bregma-5', '-2658.421126_-2896.041291')	0.712842480452099	0.008728419050751321	0.0038142071219185	0.045859625742169674	0.0695187685602741	8.614609359992862e-06	0.023321941909972946	0.03003126784493127	0.016828257426153514	0.015479973106735847	0.056513391371998935	0.017053052803634932
('Bregma-5', '-2658.421126_-2996.041291')	0.21820484322208492	0.026720193051171095	0.00971645098340946	0.026194181962594276	0.1402229941645605	0.00010181117231943534	0.04197622458467303	0.03752227214370211	0.04316147023546484	6.462973840546944e-05	0.010133823285226419	0.44598110545638836
('Bregma-5', '-2758.421126_-1496.041291')	0.04952958182415477	0.757253577398655	0.0024851546650028573	0.003958719071253772	0.020017293317629255	0.03669825138297649	0.05682901996310675	0.01867871773053093	0.024455272843972538	0.02063555363080774	0.006821425638294273	0.002637432533615608
('Bregma-5', '-2758.421126_-1596.041291')	0.03775204795763828	0.8497717276974331	0.0014599653777548497	0.0035357614058491647	0.003310899503513723	0.002981399856720495	0.013052778214676125	0.03756595394550722	0.007261940885570292	0.028276039473044867	0.0035274454222542447	0.011504040260037558
('Bregma-5', '-2758.421126_-1696.041291')	0.31897180593603747	0.3053369977239555	0.003339951776490792	0.03627812399113356	0.009670363763404542	0.023329012543007108	0.1443919743645681	0.04779412652259562	0.053957182985359946	0.054468462908283104	1.2227451258697739e-05	0.0024497700339055502
('Bregma-5', '-2758.421126_-1796.041291')	0.11315480493573886	0.13798724721806793	0.02669287306917574	0.11271240240650812	0.11458472892305659	0.00537484317264178	0.04847135487325782	0.1557224349634704	0.0647204292960412	0.10430017195790889	0.10961107960478292	0.006667629579349868
('Bregma-5', '-2758.421126_-1896.041291')	0.11027016069711768	0.12218264232293517	0.023925971712288305	0.10566641503561641	0.12731339000159653	8.694574483369475e-06	0.05201201433401465	0.24743985438108798	0.03915451064906626	0.10210617442058292	0.06424827821854179	0.005671893652668852
('Bregma-5', '-2758.421126_-1996.041291')	0.06961730818255576	0.019012253661203415	0.036080702710088154	0.09012391841292887	0.21111115715510181	1.5765520135344513e-05	0.017943771870517194	0.06849741512921795	0.1081315352146822	0.20599080126591432	0.16620921663407004	0.007266154243584982
('Bregma-5', '-2758.421126_-2096.041291')	0.03245262846551455	0.006082762583876852	0.020664865441616418	0.08310672046199395	0.10367277209021722	0.019750398918269924	0.04972449894094987	0.04833050416926514	0.043723541916011646	0.24907891773324817	0.33543016497439954	0.007982224304636788
('Bregma-5', '-2758.421126_-2196.041291')	0.08588388548614295	0.00793918535936559	0.0027213726308696227	0.07608842270722285	0.11667478658835101	1.1288770975150296e-05	0.004604297785049965	0.27189275921860107	0.058707230284029646	0.2244408861970939	0.14556430485435315	0.005471580117945111
('Bregma-5', '-2758.421126_-2296.041291')	0.08041888687026591	0.029985084825588374	0.024616392670099806	0.028853339705921258	0.09769774333946912	1.4492751668730888e-05	0.003941971245984935	0.20014226228591608	0.003323876345141694	0.3909998769788253	0.12795061666192228	0.012055456319196387
('Bregma-5', '-2758.421126_-2396.041291')	0.10081912980146178	0.13628595725261525	0.014659104741872968	0.06334086544530851	0.1757884751852015	1.1179085529090213e-05	0.07013484425490989	0.054819781304934395	0.03131829570967725	0.19559073466889904	0.1519156029008312	0.005316029648759111
('Bregma-5', '-2758.421126_-2496.041291')	0.034526097855987425	0.027513678511782907	0.008793359871408796	0.08277095159279035	0.1807947345059171	0.0002059324078174113	0.019306671524777445	0.11591442251076142	0.03348856993464855	0.2613359436059179	0.22281045660092566	0.01253918107726498
('Bregma-5', '-2758.421126_-2596.041291')	0.03419283343697803	0.04499511962255513	0.007939195534874028	0.119656309961936	0.23658891942181098	0.0045157972495406765	0.09099869028998843	0.07374055254036614	0.012232678433994146	0.265106695606808	0.10090797400996132	0.009125233891187174
('Bregma-5', '-2758.421126_-2696.041291')	0.06570376370058066	0.004853631696204021	0.024005993701286435	0.19229373128445232	0.36748875054662994	5.8587425474051e-05	0.005843844469570626	0.031222721884116202	0.010005003054411652	0.10300311915356865	0.18231150292743614	0.013209350156269426
('Bregma-5', '-2758.421126_-2796.041291')	0.2104863907621529	0.0052208213231714476	0.007661316941378371	0.08539456940581579	0.1640443482698856	0.03373376062766896	0.11455759262717319	0.036960524930390995	0.07691739517796507	0.15973202943924392	0.09718016934636256	0.00811108114879108
('Bregma-5', '-2758.421126_-2896.041291')	0.163839128490464	0.09748702595069586	0.006087206352586967	0.18237495820111196	0.23986930891012712	3.657460095590076e-05	0.0038786593003132886	0.03540230189023597	0.012090117490514883	0.22239835839914066	0.026029818274551135	0.010506542139302183
('Bregma-5', '-2758.421126_-2996.041291')	0.5948449323971445	0.02962994407946833	0.00482352794904921	0.020462156234944847	0.023865836353018987	2.2085216701454272e-05	0.05562853285852146	0.05913818169295567	0.0069861190405360275	0.030096383806442986	0.015549859731547272	0.15895244063966915
('Bregma-5', '-2858.421126_-1496.041291')	0.07770643257349827	0.7027103519672784	0.0011603367284490221	0.003061210646802924	1.5353089585114467e-05	0.003702791265626601	0.08991717529894637	0.07900795325691394	0.008334373763944958	0.02161681970625003	0.003934962494139198	0.008832239208565367
('Bregma-5', '-2858.421126_-1596.041291')	0.10373762237377267	0.5573919757658822	0.001531901546953337	0.012902376739269208	0.002013784858058148	0.00014859875864737867	0.10737948410506182	0.1159054372165687	0.007139215735760066	0.03029300738068745	0.052090950803732515	0.00946564471560664
('Bregma-5', '-2858.421126_-1696.041291')	0.16743654330460225	0.3617562968874025	0.005050558438152261	0.08226448820639633	0.017115850794951894	0.017203826121616046	0.08349025363091195	0.11055439853499206	0.005707756254239783	0.10963794471151912	0.029667686996354175	0.010114396118861576
('Bregma-5', '-2858.421126_-1796.041291')	0.05007389602187667	0.2681798017483032	0.020185377538680417	0.04266565060438684	0.06803337519274778	0.10347779816438403	0.011939111289719348	0.14143674845688697	0.004245672874538058	0.2449287410085769	0.04173594856273969	0.0030978785371600674
('Bregma-5', '-2858.421126_-1896.041291')	0.06004239543025699	0.07968199982155638	0.012699006437759834	0.04740700645769595	0.16329331393166246	6.966594676988403e-06	0.0175352801607105	0.24267781070680197	0.02830262512534724	0.22944097977593075	0.11120633232192775	0.0077062832356733025
('Bregma-5', '-2858.421126_-1996.041291')	0.03065711583540769	0.06642598525354179	0.003266119552855453	0.054165131467934544	0.12253325380512456	0.004280479388579259	0.043060267387252577	0.09879263525378189	0.0710487683310185	0.2526572936519338	0.23381159133124105	0.019301358741328906
('Bregma-5', '-2858.421126_-2096.041291')	0.08304181133526041	0.024499747085998145	0.007170312870746294	0.058879660180263936	0.06457339962716777	0.0016272689623557115	0.006407658265580588	0.046895157689849795	0.055096350030026185	0.2553080913458614	0.3847963818820503	0.011704160724839248
('Bregma-5', '-2858.421126_-2196.041291')	0.06918911899731525	0.015801307832237415	0.03290989603694923	0.07247996247968116	0.08214116567712941	0.00011861817981347481	0.05984537426602676	0.0036558423882517765	0.003676074703154253	0.18002229769723543	0.46714436270221105	0.013015979039994652
('Bregma-5', '-2858.421126_-2296.041291')	0.024984565926327165	0.009061686929178298	0.017985123202350992	0.050650084186816366	0.09811144076993408	7.317932173927336e-05	0.07159477072137711	0.12256497080421207	0.008500393105568806	0.13490955245846417	0.39714304294818553	0.06442118962584606
('Bregma-5', '-2858.421126_-2396.041291')	0.041071520330895527	5.427369395175199e-05	0.03322490237845404	0.048086653142594145	0.14194355926846963	0.00887245940633503	2.2105233509410507e-05	0.01688378878432998	0.005628299572001993	0.37869798109084435	0.3196285737907083	0.005885883307905829
('Bregma-5', '-2858.421126_-2496.041291')	0.047046252216495825	0.08995281996078733	0.004178794075349113	0.08982111363440709	0.13366513388880905	0.001677736976969468	0.11993358295569048	0.035249061774697964	0.005208014355382264	0.1697649220647901	0.25126609610443207	0.052236471992189205
('Bregma-5', '-2858.421126_-2596.041291')	0.029152097662300702	0.008526570947026572	0.0066446390504862635	0.10826922141407741	0.35120007475082815	6.873400368503927e-06	0.03148567757857465	0.08213717568329885	0.0360577878606422	0.22366687812359382	0.11580461616384997	0.007048387364952856
('Bregma-5', '-2858.421126_-2696.041291')	0.02314864510845975	0.00070417273629464	0.006325062572342744	0.09143025309077035	0.3970598056220541	4.6011885270214154e-05	0.005394531540555447	0.025524499960043988	0.0034174962698270725	0.20761484835806293	0.2104194298356851	0.028915243020633648
('Bregma-5', '-2858.421126_-2796.041291')	0.05871925361494223	0.061829837100616916	0.00020307688298906574	0.1789573891424784	0.29925577869882153	9.051772398152013e-06	0.09413639038013194	0.006673106052937524	0.005789785227083215	0.14279412862956561	0.13848744056078666	0.013144761937248733
('Bregma-5', '-2858.421126_-2896.041291')	0.09792294648462424	0.07200694981763557	0.00554331111132631	0.12346908290469147	0.26668810838313234	0.06998459374461363	0.015183696889743022	0.035381705520108754	0.025761253322102946	0.1869056258875553	0.09408026136022654	0.0070724645742400736
('Bregma-5', '-2858.421126_-2996.041291')	0.15883763051879887	0.020357453001959944	0.019406067941159226	0.06376863023835451	0.19241075948603042	0.04134141905731842	0.11740446780863523	0.08050103369206953	0.11480762098716601	0.15810922866184726	0.0011477347020429297	0.031907953904617634
('Bregma-5', '-2958.421126_-1496.041291')	0.1014607743803215	0.4622292777852943	0.0009576181681038015	0.008225553554137384	1.3599043933066598e-05	1.2795565197805865e-05	0.12489173158866007	0.18751380631766404	0.003854070358120439	0.07941195817589906	0.0005640962396795056	0.030864718822989027
('Bregma-5', '-2958.421126_-1596.041291')	0.06768028635893308	0.522740968354309	0.08268216065845263	0.008457531901020969	0.051405548280880266	0.0012112748803184896	0.06017839863189471	0.07175160099991973	0.025295414322603203	0.09807655686861606	0.0027279940010599846	0.007792264741991757
('Bregma-5', '-2958.421126_-1696.041291')	0.19125862858342865	0.2854554479474775	0.052756337824935405	0.08949165655351049	0.0236783632434197	1.3944674674826907e-05	0.0642065557936253	0.024670567718180013	0.011090859700313186	0.24583693574555326	0.008742855343354622	0.002797846871527062
('Bregma-5', '-2958.421126_-1796.041291')	0.04021540138693755	0.16185245920617783	0.013079854592327361	0.05085349234735483	0.014824540848756625	1.1421590297406283e-05	0.04158480163578456	0.18713933974919233	0.1121816102583693	0.057705682810555575	0.2893349652894419	0.031216430284804753
('Bregma-5', '-2958.421126_-1896.041291')	0.07454341119550938	0.05045679590773356	0.009135633321095555	0.05638521847307737	0.07983907765490278	0.004525534839231668	0.06355715956445397	0.06481854478474437	0.031571503701614545	0.17900755493996345	0.3822258931514179	0.003933672466255492
('Bregma-5', '-2958.421126_-1996.041291')	0.04389013563830158	0.039531170027818176	0.003627627544020555	0.03959827374269934	0.07003547297471388	9.11800450287488e-05	0.04294679483923832	0.10359326886532146	0.08100461961132138	0.1070958641323929	0.45929409873515686	0.00929149384398677
('Bregma-5', '-2958.421126_-2096.041291')	0.029630038882288413	0.046698430948714544	0.00449403844518084	0.03393618082463809	0.04658516994102491	0.006414556252597124	0.09289446302891347	0.04815960456449131	0.022559262163425357	0.1551748600413544	0.5087848536172553	0.004668541290116317
('Bregma-5', '-2958.421126_-2196.041291')	0.0016300651409727764	0.04198056709780902	1.0474305238913653e-05	0.06563730147459763	0.1342890641191989	1.023677128153815e-05	0.0033081812125832924	0.07337928619406633	0.004579883273599096	0.32010767926596007	0.34550621229351264	0.009561048851179796
('Bregma-5', '-2958.421126_-2296.041291')	0.012561458087750785	0.004129065939441664	0.0018976327225399409	0.09503488826081494	0.16205922294442213	0.000782548682454467	0.010871114757411617	0.01606310516836358	0.004105816818883242	0.2401504310080086	0.39876827253469554	0.05357644307521334
('Bregma-5', '-2958.421126_-2396.041291')	0.03995056211916244	0.00634309817158616	0.04488207736700571	0.030448980375657308	0.09642282346005174	2.4647593563031387e-05	0.006941479277100024	0.05733853802043041	0.09911093995341416	0.28084304240038976	0.32971458867594394	0.007979222585695287
('Bregma-5', '-2958.421126_-2496.041291')	0.03600484285721884	1.6053715821238466e-05	0.02656170015718667	0.1826724559155484	0.20596744010274506	0.003821200094476857	0.03112798185339291	0.004040638414110024	0.11914071133915448	0.13554756474610546	0.24733126265678637	0.007768148147453738
('Bregma-5', '-2958.421126_-2596.041291')	0.02076765823207871	1.0322361997219239e-05	0.02267845794191082	0.09004458509420211	0.2609821917506756	9.901599403562858e-06	0.1256691751005107	0.08714310981238949	0.004219008992756928	0.26381704164761416	0.11942896892906024	0.005229578537400564
('Bregma-5', '-2958.421126_-2696.041291')	0.06300860928216304	0.04504964901870195	0.008241400009827461	0.1316950627619403	0.24119581227153328	7.797031027828566e-06	0.012665925227984487	0.10191543754560811	0.006407537535663508	0.24800519930344997	0.13009762178770135	0.011709948224398848
('Bregma-5', '-2958.421126_-2796.041291')	0.031955319666368706	0.019582058703448053	0.015609879601280591	0.1414910930791985	0.35059938105927807	6.6122480473260275e-06	0.035035497692592586	0.005545740493947874	0.038297813571044406	0.22095497014056564	0.13338637631389166	0.007535257430336555
('Bregma-5', '-2958.421126_-2896.041291')	0.08388677424658596	0.021709675598510263	0.009147663305323775	0.11214875785210773	0.3088239884661146	7.909646402042468e-06	0.05200677099425327	0.004222485433211462	0.011830543744564617	0.1654942245067733	0.16644596026318784	0.06427524594296517
('Bregma-5', '-2958.421126_-2996.041291')	0.10498987736331485	0.003907850833831654	0.003599421079762248	0.15887240460979996	0.31000638012211607	0.006612842084012833	0.17341049930053404	0.004160275012963648	0.022915667172059367	0.1315209412835953	0.06783137408802802	0.012172467049982177
('Bregma-5', '-3058.421126_-1496.041291')	0.3607699430185276	0.26640789400628256	0.008720872163012615	0.01975620226436326	0.010392319469186742	0.0010946522794413167	0.10238837229556118	0.14525285140650918	0.012431429789655269	0.04212417034489152	0.0015171056418038819	0.02914418732076483
('Bregma-5', '-3058.421126_-1596.041291')	0.07098390043758136	0.12629663629090446	0.009816448930051815	0.00233050078521488	0.0020181948309254934	0.0005413810513685717	0.17810026767079265	0.08903463481928525	0.09393477421447995	0.018245731644296007	0.001296073419029184	0.40740145590607035
('Bregma-5', '-3058.421126_-1696.041291')	0.019183321925735117	0.16654393495802597	0.012207046950517195	0.00840494317567504	0.015761384764193608	0.0024054523014048665	0.02469900251508599	0.005328940844938259	0.04574469792417481	0.05710203698122777	0.0017737230694483555	0.640845514589573
('Bregma-5', '-3058.421126_-1796.041291')	0.042835637912133295	0.21738428323383657	0.00392148723432922	0.06649273081677629	0.06233029152401047	0.023488716484171196	0.13412342118248535	0.04065929907237183	0.05660670751364855	0.056131960854223964	0.20340885682594068	0.09261660734607259
('Bregma-5', '-3058.421126_-1896.041291')	0.07088807393429353	0.04661027382665622	0.009574545634111434	0.07807192807262876	0.04469081361633595	6.462841895936585e-05	0.06726733990969636	0.02758804488976255	0.004073163311494605	0.10801681069159345	0.5308789520370103	0.012275425657457616
('Bregma-5', '-3058.421126_-1996.041291')	0.01824171966834833	0.03257492653233683	0.007335872639738031	0.08175900945206344	0.09966082239158336	9.72719272968552e-06	0.004020406107730579	0.03752461759097291	0.004751991460234131	0.08905363613943736	0.6192038055926579	0.005863465232167413
('Bregma-5', '-3058.421126_-2096.041291')	0.09123675431885384	0.10682228939770588	0.00025915208910513886	0.05004420931586342	0.04916407339812611	8.345401310026784e-06	0.11796764845056301	0.07508666572449911	0.06303346664122415	0.04566991757988204	0.3937295876809403	0.006977890001926975
('Bregma-5', '-3058.421126_-2196.041291')	0.05547492894104663	0.008001674895334232	0.00036078675985447495	0.09466616217913133	0.08235888561133445	8.223759620477347e-06	0.02542807182725588	0.0744843244088481	0.026653823958087124	0.06470151222149212	0.5563365493743763	0.01152505606361906
('Bregma-5', '-3058.421126_-2296.041291')	0.01449735198961973	0.009200908404614837	0.0010052747563966604	0.08465810765757927	0.13401331583142118	8.883536764377635e-06	0.07005106114601423	0.05576298795161767	0.06344608557908339	0.11747855952527574	0.44312287619264096	0.00675458742897196
('Bregma-5', '-3058.421126_-2396.041291')	0.08214330237790068	0.13743825710986549	0.02864487775264845	0.02682883439502078	0.03542854290397368	2.284721996594107e-05	0.31650598443759975	0.009688850503139331	0.24309078371188944	0.0691967218080457	0.028758411159491147	0.022252586620459532
('Bregma-5', '-3058.421126_-2496.041291')	0.05577962211510172	0.07377069706186892	0.02997247852669645	0.17053449006548474	0.058828561736030585	0.0007323466862268218	0.08998809654820801	0.015263266623931649	0.07894382029363899	0.12628796173532408	0.29344677124580126	0.006451887361686824
('Bregma-5', '-3058.421126_-2596.041291')	0.08353111593483926	0.009581262200190023	0.04365868108635778	0.21641386759728076	0.09662136114275158	0.0004832313448704049	0.008335406190226763	0.04492292811028484	0.05728895182062175	0.1800094811783294	0.23530054148595955	0.02385317190828786
('Bregma-5', '-3058.421126_-2696.041291')	0.004158700334295373	0.0019658431170622437	1.4426390299696127e-05	0.1961011586265848	0.13525505439550062	0.22559017532711798	0.07358223164411255	0.07976053379745304	0.015206001431619822	0.116908198100687	0.1451491956701375	0.006308481165129265
('Bregma-5', '-3058.421126_-2796.041291')	0.015696507422689368	0.0015440927712792438	0.02996793892896562	0.12733170658800746	0.4844598259226391	0.047092735427913396	0.011516323908490882	0.015098881623164261	0.0038037309045585183	0.16502626774464735	0.09303621631212647	0.005425772445518393
('Bregma-5', '-3058.421126_-2896.041291')	0.041628430419384986	0.02618274281335984	0.021345245166754727	0.1318414764077325	0.3592679103531587	5.984138184120557e-06	0.0674743164863479	0.008840908662328922	0.004236967553543356	0.22857490596333727	0.0873695473667126	0.023231564669155075
('Bregma-5', '-3058.421126_-2996.041291')	0.01615381384002737	0.004392391516310736	0.06781977334742557	0.1758888372944582	0.28902510276615756	7.605655366600967e-06	0.01015784914624064	0.08527617361872428	0.04021579707357865	0.19368216548415945	0.09551954722268668	0.02186094303486456
('Bregma-5', '-3158.421126_-1496.041291')	0.1355034476744456	0.12679524351830276	0.03437866670047831	0.017931353921327227	0.0037592621732434914	0.0007394757367679928	0.14621272025113324	0.04946222152339764	0.086004266783046	0.0216344874686755	0.012983407393301888	0.3645954468558804
('Bregma-5', '-3158.421126_-1596.041291')	0.0629505788153198	0.040351116665552904	0.025483033052903514	0.0051137865799312605	0.002758066300618182	8.704719188075702e-06	0.07872547417283556	0.03847966946702974	0.0033110655851977177	0.005166346115467505	0.003171211899314899	0.7344809466266409
('Bregma-5', '-3158.421126_-1696.041291')	0.027712668698149617	0.1923791232860569	0.04249326350181742	0.006141907094421402	0.020944470006548963	9.327834599801391e-06	0.11908135483714663	0.03520558815642109	0.02686144581910796	0.011417184934111915	0.0010146476527514302	0.5167390181788668
('Bregma-5', '-3158.421126_-1796.041291')	0.0812783926787069	0.046499648814595375	0.0034124367266708823	0.0428484215549051	0.061700623139905146	0.015703722123738568	0.14332567910979355	0.12985204277441809	0.03291475224881078	0.0842624057607839	0.34206284702217704	0.016139028045494587
('Bregma-5', '-3158.421126_-1896.041291')	0.04999652476255968	0.16052118156621545	1.1778840593065123e-05	0.06248673523244326	0.06242777900851072	1.1714466240241215e-05	0.10453166943372973	0.053356798022622554	0.028289291615277004	0.013499949498909841	0.4646915947991992	0.00017498275369938148
('Bregma-5', '-3158.421126_-1996.041291')	0.09761873150251582	0.0695989673328931	1.129881178731481e-05	0.015430695393593109	0.010572110704741046	1.1234939068652445e-05	0.10178754016711787	0.016820890163799833	0.09353274399200698	0.01366049753552578	0.5737853523131571	0.007169937143793434
('Bregma-5', '-3158.421126_-2096.041291')	0.15224902994778278	0.08592163564568274	0.00811415775786735	0.09467595769065355	0.015993539754711423	1.0204523897695675e-05	0.006590551629005729	0.016991706141398756	0.006803811735811311	1.0686142237385899e-05	0.6013166008781868	0.011322118152764217
('Bregma-5', '-3158.421126_-2196.041291')	0.12803110052893776	0.06811748559148224	0.001063411376369816	0.11291698837013638	0.08798829433708658	7.390779188922203e-06	0.029670812008248997	0.012524829163031645	0.002116859993276846	0.07244863398215202	0.46930475389672416	0.015809439973364522
('Bregma-5', '-3158.421126_-2296.041291')	0.031619894724115735	0.047935186606653156	0.0057395975405894	0.09009896822253673	0.025973164149886523	8.817566349861111e-06	0.09216422307376841	0.008337846071631192	0.005549665727243267	0.15098455040850545	0.5335443409641978	0.008043744944522535
('Bregma-5', '-3158.421126_-2396.041291')	0.13696864748458226	0.026352843150354993	0.10090532936798532	0.10202697419511346	0.027777732778170243	9.583536979383691e-06	0.0681172784248865	0.1606566606314082	0.00969031704511267	0.055664292427851474	0.3004076915066857	0.01142264945086974
('Bregma-5', '-3158.421126_-2496.041291')	0.0887904592541599	0.09098971790813813	0.0016830615783978357	0.21967117406079892	0.05295998563245719	0.002815112290056491	0.1882451632700724	0.011289620747215859	0.042340962346286225	0.09792741285913685	0.19989013958271878	0.00339719047056154
('Bregma-5', '-3158.421126_-2596.041291')	0.10351676108106905	1.3285020333406443e-05	0.0014838781248053476	0.2411208686877276	0.20775154581234218	0.006449809598366479	0.12607142251716005	0.012630471256416163	0.010396958131856648	0.07394710088774419	0.17245387870790194	0.0441640201742768
('Bregma-5', '-3158.421126_-2696.041291')	0.04927684684231469	0.0029614514457216045	0.042267525612839016	0.2162629537555835	0.2377843146753705	7.02534702651877e-06	0.03409731313561977	0.03457810653755902	0.002040148560383273	0.22557477395715295	0.14797041255545937	0.007179127574969883
('Bregma-5', '-3158.421126_-2796.041291')	0.07517915874043135	0.0003766101461706888	0.002918883071969343	0.3119517385609798	0.23704267980466245	0.0015419845347333756	0.03494664689530861	0.002460371345791745	0.008938065457074169	0.11695209376739887	0.15419855702911706	0.05349321064636273
('Bregma-5', '-3158.421126_-2896.041291')	0.06708930510722937	0.014771019909445305	0.002967638845574354	0.25800358686900443	0.21273869585934332	0.0011515285081140254	0.02348566134434138	0.015958257491863328	0.00152897291044217	0.218548628349233	0.16967713309363286	0.01407957171177658
('Bregma-5', '-3158.421126_-2996.041291')	0.0933041923018449	0.00551527998353292	0.04209036822515802	0.19164704875614855	0.19593068023944996	9.720442852308728e-06	0.0011378282271232584	0.027588095024196603	0.004239031182872665	0.24986627833724726	0.17859298484438837	0.010078492435185287
('Bregma-5', '-3258.421126_-1496.041291')	0.10886098625819962	0.339366575844579	0.1252663023345174	0.007066668838594915	0.030007933388768556	0.00013309693710918664	0.08893017188079552	0.16129796898200965	0.04546008444606806	0.03506589393116031	0.007949277867248543	0.05059503929094918
('Bregma-5', '-3258.421126_-1596.041291')	0.010804130983122079	0.02560949853458641	0.025648175066586936	0.0031245433221031398	0.005181109439325328	1.69238996700139e-05	0.00483328466604348	0.00529368697173583	0.003430523386286679	0.018930031247034684	0.0026945526716091873	0.8944335398118962
('Bregma-5', '-3258.421126_-1696.041291')	0.03495480372239737	0.03490369025376192	2.401506946860206e-05	0.010008391543254877	0.035905077450325625	0.0006501255627555451	0.10719102516342481	0.0044245354028435045	0.10165059957994695	0.02201277237118354	0.021800162961883994	0.6264748009187533
('Bregma-5', '-3258.421126_-1796.041291')	0.04194056146904402	0.1639566240993639	0.0017670714884805584	0.0750802502147035	0.08911240741402969	1.2329675004685092e-05	0.10081654534829226	0.09206053133289865	0.07940993747717214	0.0491207532651867	0.27527441418425636	0.031448574031567554
('Bregma-5', '-3258.421126_-1896.041291')	0.04728268002904248	0.08458112825542821	0.07146132998701402	0.11929945772271512	0.02590614362555471	1.0368880122868606e-05	0.03433491548568901	0.01951918142704385	0.04404458765249298	0.04837921296131357	0.4084986005189531	0.09668239345463003
('Bregma-5', '-3258.421126_-1996.041291')	0.0643464869031066	0.04747022415409287	0.01707371420584706	0.07263506931842512	0.060748062514935385	7.780544562771102e-06	0.10909261711069057	0.04399321642390071	0.02192377821971763	0.015608120536086397	0.4932219686746132	0.05387896139402178
('Bregma-5', '-3258.421126_-2096.041291')	0.06660013804487902	0.09689725409966549	0.02501386754265245	0.09919948832111945	0.02377956951127825	8.592193956521797e-05	0.014790313989001335	0.011509435419089272	0.04315922474615433	0.030664273636593457	0.5227581918904858	0.06554232085951592
('Bregma-5', '-3258.421126_-2196.041291')	0.1028858321811582	0.10638052507053629	0.0085711598008506	0.11600907684836187	0.022653581519571777	9.057176238789595e-05	0.05954115310164752	0.09672690109232276	0.004695599928195469	0.030991535077842462	0.4406751860638722	0.010778877553252922
('Bregma-5', '-3258.421126_-2296.041291')	0.0508830899130505	0.054580979262533066	0.046195522260055646	0.08676019143403817	0.060816328209023544	9.294553196218407e-06	0.04788540738206076	0.08518991647035964	0.007535485496936747	0.029908964956536183	0.5118595205512799	0.018375299510929703
('Bregma-5', '-3258.421126_-2396.041291')	0.010543420654271772	0.012816492283849497	0.05016944829003762	0.17517386940278495	0.11919504699882583	8.70591731221473e-06	0.07567993443223987	0.054469633433183624	0.07350501243902038	0.04758884090712651	0.3698284908951567	0.011021104346190963
('Bregma-5', '-3258.421126_-2496.041291')	0.009719597111288832	0.06489375268110434	0.02514502252988971	0.19267914772548758	0.18123759816662768	6.4039830553258706e-06	0.00598675424214746	0.04911971570235582	0.009387473868039814	0.2001985493901646	0.2556351503344576	0.0059908342653812756
('Bregma-5', '-3258.421126_-2596.041291')	0.06151513228365015	0.1114224879533688	0.01703026079248518	0.06296026875750237	0.12340290921099249	0.0005848100096181804	0.09677706419741189	0.07985395418252214	0.061711674361459294	0.19515077827012897	0.18545782435336933	0.004132835627491239
('Bregma-5', '-3258.421126_-2696.041291')	0.09761490252228551	0.030840892353896893	0.014785932323088374	0.10266451002183828	0.2514476995730881	0.0003853505352226977	0.003188491914470246	0.0020394515811424626	0.04172183683964547	0.21588101655693775	0.12468192376528123	0.11474799201310296
('Bregma-5', '-3258.421126_-2796.041291')	0.030248285749990743	0.015294681673056936	0.015332056905386235	0.1787640223670141	0.12837074023094044	0.0021748167786985882	0.09994600978967824	0.0009727736929640409	0.02500208016716955	0.19669118343084374	0.20545327189280158	0.10175007732145598
('Bregma-5', '-3258.421126_-2896.041291')	0.08153215538353958	0.11417433435350868	0.03385298232396374	0.14543635845236666	0.11121571549309456	9.436017716103584e-06	0.061945760407549524	0.03617321029725882	0.0709216801447644	0.23379241421431873	0.10091702283390273	0.010028930078016357
('Bregma-5', '-3258.421126_-2996.041291')	0.008816537076201655	0.011269100315971054	0.060894724198620596	0.12251611103108838	0.1608717567854267	0.0019446988923635352	0.04830499212722785	0.019498951502313306	0.08917692274572273	0.3017306595321686	0.16292334477779377	0.012052201015101632
('Bregma-5', '-3358.421126_-1496.041291')	0.11660625397521919	0.04295807986276708	0.031057857502926906	0.0030936073797838805	0.003787563918608745	0.0003525355014600745	0.18933690916180848	0.01130741288636021	0.12240510077995659	0.07766628994985315	0.020091091968658097	0.3813372971125977
('Bregma-5', '-3358.421126_-1596.041291')	0.12676118341781345	0.1479084775511031	0.03036732977052002	0.027093793898748397	0.03693926127051422	0.0007372570540242855	0.11929037225500412	0.02855856815768618	0.011429867051601372	0.08063137814719146	0.24883288364616496	0.1414496277796285
('Bregma-5', '-3358.421126_-1696.041291')	0.17393589866959883	0.1354308844574068	1.5092723932245566e-05	0.0386329508381443	0.1405883064289312	0.031312007930904794	0.07569504735287479	0.042330923535060766	0.02646213188893295	0.03355208191581698	0.29127523577244974	0.010769438485946616
('Bregma-5', '-3358.421126_-1796.041291')	0.05251471568416765	0.2533953954772083	1.2472962657716823e-05	0.15170068562698552	0.06575089831157135	0.0027115246417491624	0.04311366398211913	0.10501514506252854	0.0008625952760446548	0.0020684215808067464	0.3069348261885962	0.015919655205565195
('Bregma-5', '-3358.421126_-1896.041291')	0.07286213711813391	0.11400925107629274	0.019077171568197635	0.11138597004417214	0.11860234829391189	1.5974433304600628e-05	0.009647348142378722	0.03082783211869962	0.003147266810350582	0.04519664933991317	0.4469101733994787	0.02831787765516627
('Bregma-5', '-3358.421126_-1996.041291')	0.024991882159749103	0.08376943412571765	0.031954889820841145	0.08297229590773546	0.08681842822930497	0.004513938968279657	0.002278262283939234	0.049128601720743834	0.0439242295700393	0.04635007846275275	0.4456162034320223	0.09768175531887474
('Bregma-5', '-3358.421126_-2096.041291')	0.06412673570962868	0.2279250229758535	0.009123579514392325	0.14400259517304884	0.04651487632485627	0.00019167563646235887	0.004290361342132652	0.01327608056519792	0.011475995034646334	0.0027215451874869523	0.45669484688228923	0.019656685654004902
('Bregma-5', '-3358.421126_-2196.041291')	0.040309180809375816	0.053897360169248544	0.0002860855812587259	0.09003146285022806	0.11392517925566843	0.0012357636970217263	0.14618232394986283	0.044048492273939026	0.05504256907808242	0.06642612118232513	0.3706838047145287	0.017931656438460637
('Bregma-5', '-3358.421126_-2296.041291')	0.0608290305356543	0.04827978287750077	0.03434381936963875	0.11231058036370731	0.08199405816736557	1.2029245147267926e-05	0.28432331903696056	0.07905749638053813	0.0013828901490731704	0.09307918412698117	0.18132767038034972	0.023060139367083284
('Bregma-5', '-3358.421126_-2396.041291')	0.03379885991866759	0.0934479179617581	0.013477793984162432	0.17774756555185303	0.19525764857692476	6.170940916162261e-05	0.06550709565061551	0.048086486088007876	0.00940480692146986	0.08090040842693062	0.19016813497214693	0.09214157253830153
('Bregma-5', '-3358.421126_-2496.041291')	0.11069852804050195	0.0361767068671873	0.028046160043736	0.0799729964024231	0.1286499024618675	0.0032585297980782754	0.03226446514787541	0.052859090959279015	0.00528417826654351	0.19109566440505787	0.24405165158987357	0.08764212601757665
('Bregma-5', '-3358.421126_-2596.041291')	0.13956103078661836	0.16059059702685421	0.06677153546684118	0.04333800156594285	0.07051233044619742	0.005893349186096451	0.09861287792096127	0.14954475618176344	0.07662822574579718	0.11219666905053845	0.05899450265944361	0.017356123962945665
('Bregma-5', '-3358.421126_-2696.041291')	0.061896466459266164	0.04110789847607599	0.08077054067208851	0.06811139020877434	0.08385897493395814	0.00034889291227848816	0.07474236776267293	0.12955454742279013	0.0063772657129382545	0.2221609955923345	0.1283936387873083	0.10267702105951414
('Bregma-5', '-3358.421126_-2796.041291')	0.01447631248141928	0.04195863781382122	0.023473213490024413	0.1356147103249024	0.17278297918982302	1.9512874853364644e-05	0.2040379772569962	0.00019422367039754657	0.012179206709538164	0.13761701281306182	0.23762324596548484	0.02002296740967761
('Bregma-5', '-3358.421126_-2896.041291')	0.0038687208453867363	0.1786674565986195	0.16299267920320482	0.046173149065283324	0.11331262659877514	0.00214242904652021	0.036887121196787255	0.006338901169502022	0.0015195806780313875	0.2977097272091146	0.05641653715919698	0.09397107122957814
('Bregma-5', '-3358.421126_-2996.041291')	0.11367754226690804	0.005496055039411918	0.04236728355630019	0.19338832871422623	0.015588948824347231	0.00019761818135820422	0.11818640344955753	0.00959487252307353	0.002633711928665588	0.3949272976783092	0.09583157424488718	0.008110363592955215
('Bregma-6', '1077.1239951_-1607.857618')	0.1058089279542617	0.17412718065128932	0.05889665853606693	0.027427698882761805	0.013027492403642725	0.006654719810554253	0.28719550831964913	0.13697559387395808	0.06873892002809305	0.023934830296655073	0.07735932285175856	0.0198531463913094
('Bregma-6', '1077.1239951_-1707.857618')	0.11636514074103445	0.053516117512908676	0.003950894275365199	0.0018884827863333844	0.013145334076563832	0.07007684900128941	0.20654488685578054	0.06356984877366592	0.0464822658001667	0.01780974882828855	1.965851232638092e-05	0.4066307728362768
('Bregma-6', '1077.1239951_-1807.857618')	0.12309760386339769	0.11764150054624983	0.005368570011496354	2.3454407912325296e-05	0.011392489403033444	0.0026540792613143197	0.24256760270862088	0.024922788069244285	0.007425563633831277	0.006683604310607889	2.370380273595178e-05	0.45819903998155564
('Bregma-6', '1077.1239951_-1907.857618')	0.06662240289058874	0.15387865151817628	0.0408664504298656	0.04692686790044054	0.0402979609776574	0.00900101334675101	0.13393364314469602	0.1663107331847849	0.052988293869949986	0.15094129708868942	0.1355558903409612	0.0026767953074391397
('Bregma-6', '1077.1239951_-2007.857618')	0.12740205853918063	0.1379593614384705	0.006763761125536131	1.0762768610907518e-05	0.035091346044295556	0.00824907954153459	0.010359793205221433	0.21442082151704778	0.005748739718060308	0.0371786490325643	0.36577872919631776	0.05103689787315996
('Bregma-6', '1077.1239951_-2107.857618')	0.08209862193713538	0.046379214556770555	0.021064047716330664	0.0596184109756218	0.04269903026375485	0.0044403345419213175	0.00639580891235681	0.0334096978227977	0.12365232354585663	0.1211728162266202	0.4493098881758504	0.009759805324983828
('Bregma-6', '1077.1239951_-2207.857618')	0.06363428470202642	0.006412693208316252	0.0912198975961083	0.08240375650653224	0.026715476126618502	0.0048165593681243355	0.05555091470950323	0.07524961322418568	0.07824947190528225	0.08114170717461232	0.42350325379928266	0.011102371679407757
('Bregma-6', '1077.1239951_-2307.857618')	0.2235439870662906	0.049759001404023936	0.04740478867503595	0.10498122816726117	0.06434346248505624	0.002731267285652466	0.08391368779259586	0.01853582780718695	0.04994964891923278	0.0768496323324065	0.26379486941022634	0.014192598655031197
('Bregma-6', '1077.1239951_-2407.857618')	0.10317266349193631	0.029865591209589367	0.04878345817908652	0.09002532605153153	0.0645468712483772	0.00013620700152705578	0.07812636009420883	0.10404756900422213	0.0027033786371993443	0.10259952135578206	0.36453226288146356	0.011460790845076053
('Bregma-6', '1077.1239951_-2507.857618')	0.014058296477076964	0.16263772593716744	0.006166740229176538	0.0855857983274053	0.060535382351979576	1.3601229247489267e-05	0.01673602022989801	0.19933275224578442	0.0034107435931579823	0.24881390384061863	0.1847093825187744	0.017999653019713225
('Bregma-6', '1077.1239951_-2607.857618')	0.11011588824856983	0.07394300579768691	0.04694091007642381	0.07968522639950322	0.05277558182923414	1.4710239841089426e-05	0.005483447621507219	0.20046641424342562	0.13485196302178318	0.07877772410901723	0.19406422000601237	0.022880908406995252
('Bregma-6', '1077.1239951_-2707.857618')	0.19953435112850634	0.07373231706215821	0.07612350483420041	0.0604643505842497	0.1448373357204936	0.00266445601149326	0.005295212940574633	0.18199369839201437	0.009616033900320831	0.1970593015188712	0.029845662410004636	0.018833775497112765
('Bregma-6', '1077.1239951_-2807.857618')	0.031746916746708057	0.013493343327296283	0.03389493588946735	0.13026735655450303	0.18599499076444706	0.0814397315864527	0.05127344055944095	0.06446122284742846	0.060836636166627725	0.21827429915505808	0.0659516586616546	0.06236546774091585
('Bregma-6', '1077.1239951_-2907.857618')	0.14447933948998357	1.2683956194177245e-05	0.06318356999118467	0.1337555795894708	0.2547704470004738	0.003607243337996154	0.0072291515867906764	0.004557190996505241	0.01688190416449939	0.21759909661005802	0.12907130431276298	0.024852488964080637
('Bregma-6', '1077.1239951_-3007.857618')	0.008542408065023804	0.06489750655760552	0.04816414709128224	0.10764321188943203	0.22426494385381832	0.006659172686327718	0.02071330781506147	0.01459632916451941	0.015443069456132809	0.22909615519787535	0.23126098887780056	0.028718759345120883
('Bregma-6', '1077.1239951_-3107.857618')	0.13919114002233593	0.018411580957149492	0.01229873266087065	0.07888418596505531	0.06731255240726053	0.004670030876420603	0.00021864821827095228	0.03839017893914401	0.01834683692783752	0.24344077953850804	0.08118988074093438	0.2976454527462125
('Bregma-6', '1177.1239951_-1607.857618')	0.08923656633263084	0.4745869028428935	0.05545409922552981	0.029182175540450543	0.03265204534314737	0.0024027443266528546	0.02811232939840044	0.09765901225412195	0.013737400185213819	0.12833840438780142	0.0024683528118148823	0.04616996735134254
('Bregma-6', '1177.1239951_-1707.857618')	0.034900769046530486	0.1953678636094945	0.026833904766153847	0.011436395306168818	0.02744041872070674	2.9297576371942104e-05	0.2656384674595642	0.0692726347713615	0.07290826178976983	0.015143971901320046	0.008222938462737991	0.2728050765898203
('Bregma-6', '1177.1239951_-1807.857618')	0.1726969510580989	0.04085647062398542	0.1305331017433543	0.015576668800595089	0.022039758640333102	0.006007860612058345	0.01631281267672239	0.04786217209744315	0.04190153933537628	0.017527758738132185	0.09395880276744674	0.3947261029064542
('Bregma-6', '1177.1239951_-1907.857618')	0.060233222195875694	0.06900340653853504	0.0047699937784352695	0.09657713392159616	0.06494823839050996	0.011972784455409944	0.19188054251202552	0.2012108914715727	0.008063636608849829	0.017592230345891236	0.23178840659511668	0.04195951318618195
('Bregma-6', '1177.1239951_-2007.857618')	0.032978254582696424	0.09949629336459827	0.015281116515159898	0.05010679354321374	0.0367839877228562	0.0031636199308649913	0.05549511375389258	0.08280528777403294	0.006105873418418728	0.10222022851928803	0.49685771376635723	0.01870571710862106
('Bregma-6', '1177.1239951_-2107.857618')	0.1689076030639353	0.011479114800021369	0.016240873140906432	0.020470685152886543	0.05731175041013638	1.653474969794026e-05	0.13794043267445302	0.11337808207237815	0.008177475936909788	0.11483166045169	0.3337478812104763	0.017497906336508634
('Bregma-6', '1177.1239951_-2207.857618')	0.039999886317448885	0.042054751898685745	0.021235633034631718	0.0710736235400006	0.0807005929065615	0.006859931355333832	0.06927955090756646	0.09451679236994594	0.016583251531271128	0.08760235120327131	0.4657850928033903	0.004308542131892704
('Bregma-6', '1177.1239951_-2307.857618')	0.011363093242198842	0.10182691756133314	0.02077405923291968	0.12584459204517803	0.20868107949908557	0.012222297926270869	0.020649689268740456	0.09290266690836013	1.104426677750401e-05	0.11143636464586924	0.28795172976079353	0.006336465642472978
('Bregma-6', '1177.1239951_-2407.857618')	0.10961351515300004	0.02428523649203121	0.008048359271816874	0.12753816406038404	0.0671899197556439	0.010416969650427804	0.043188243131382496	0.0887030012351346	0.09130595991241498	0.12870765594278702	0.22974864505157463	0.07125433034340242
('Bregma-6', '1177.1239951_-2507.857618')	0.0415151515186826	0.01735863879698135	0.049904349159964494	0.11145708372031682	0.08957589334658633	9.667471344035597e-06	0.005924021763656328	0.1303139943495823	0.095220240846098	0.23986040709317605	0.2005602670238483	0.01830028490976329
('Bregma-6', '1177.1239951_-2607.857618')	0.15496946011684085	0.030195578371701212	0.04952193945340721	0.07905049547128154	0.07241619347801036	0.07272981009280007	0.17062445888355804	0.08447295400506702	0.0013150570794495057	0.12562611719927358	0.11570594878694163	0.043371987061669
('Bregma-6', '1177.1239951_-2707.857618')	0.08390244365400465	0.028832783814004975	0.05638512211579777	0.09366841126164006	0.10059854483797608	0.04616770514094023	0.08028607141399036	0.09914016957236292	0.01955476971386935	0.25915834005252814	0.13007310773151204	0.002232530691373359
('Bregma-6', '1177.1239951_-2807.857618')	0.07174926411992887	9.00708381858166e-06	0.09243453375555692	0.12057272907326498	0.19265117582989946	0.0025206384769147043	0.018811833134166463	0.054193969171805516	0.07244598037056833	0.22043829245299948	0.10992746706135459	0.04424510946972219
('Bregma-6', '1177.1239951_-2907.857618')	0.1014246506564947	0.05411063341869767	0.004331408726882404	0.20811904687359306	0.21083659000356883	9.411543001529046e-06	0.028696116586583477	0.12873858467651436	0.004991558246705229	0.09528259589524841	0.10692540396307515	0.056533999409635154
('Bregma-6', '1177.1239951_-3007.857618')	0.02815237943579196	4.559321477885288e-05	0.07285245005024454	0.11342498240983442	0.2897844086031025	3.323358305911714e-05	0.019517352769548038	0.01860422915570486	0.04332969252509706	0.2803125038205665	0.12523527145979232	0.008707902972479824
('Bregma-6', '1177.1239951_-3107.857618')	0.01686093670611536	0.00024625748570403835	0.05919847836546924	0.13881359189256257	0.0849305548813024	0.002181090681671931	0.010713024113586319	0.14648566910706246	0.07850926155313409	0.156844050492265	0.07060197166200972	0.2346151130591169
('Bregma-6', '1277.1239951_-1607.857618')	0.0502702805726837	0.5317650351204586	0.02589924945763492	0.02383300955476347	0.021107769921060095	0.0021009011771490516	0.046700858070598567	0.048364878963238926	0.09759785083048698	0.10044716726805684	0.0002409541697448183	0.05167204489412405
('Bregma-6', '1277.1239951_-1707.857618')	0.13315727529536447	0.48935539499364467	0.0142307164881616	0.07414458602694884	0.0350581047811142	1.631325680808019e-05	0.010722743104936126	0.13498499975850461	0.002687087417689253	0.08900939919439382	0.0035959947166951823	0.013037384965739033
('Bregma-6', '1277.1239951_-1807.857618')	0.10967005849965435	0.2123570914910559	0.002096428607258958	0.023321138472367116	0.030758456896313343	0.0068259807681752705	0.15022022256727044	0.07175156241636887	0.004466218849876947	0.16195895469375934	0.1587285680203058	0.06784531871759361
('Bregma-6', '1277.1239951_-1907.857618')	0.08588497325854798	0.14592115579039258	0.010594626591152295	0.045247327680802966	0.044504196023426014	1.3339768333610557e-05	0.08454817491959428	0.059207699990197434	0.1596983020934613	0.1382487373662515	0.17765925670654453	0.04847220981129547
('Bregma-6', '1277.1239951_-2007.857618')	0.10547939032004525	0.017878876609755606	0.010917214475426826	0.10928742195777277	0.07982016903407539	0.0027845432572558815	0.03886177991276122	0.006230367550968456	0.040666751267019005	0.14189914325906552	0.4249653540119666	0.02120898834388754
('Bregma-6', '1277.1239951_-2107.857618')	0.07453949633026957	0.04721069155096211	0.027020666508926344	0.07276572726796857	0.0627846156232052	0.0016999667193877798	0.01234590082003374	0.09348954864444406	0.004620043979164468	0.11305077771623756	0.47978218737441897	0.010690377464981552
('Bregma-6', '1277.1239951_-2207.857618')	0.019955797628814744	0.013971566963297124	0.008539739397448495	0.028111081225577858	0.06530803751477982	1.2495170794804243e-05	0.09757337740725991	0.01691000504482773	0.00537891833361157	0.11270877740975234	0.6237190788472471	0.007811125056588634
('Bregma-6', '1277.1239951_-2307.857618')	0.07619073955216578	0.08277805137910055	0.007748847386482856	0.05349657352629011	0.1372875060481974	0.003601455990978753	0.03475162613452344	0.0883434926715325	0.10430314147245856	0.1667788734193837	0.23881125192024136	0.005908440498645205
('Bregma-6', '1277.1239951_-2407.857618')	0.0626021155522285	0.07969289383204732	0.028753343255258176	0.06441438861231265	0.12074235512292353	0.004452420044707466	0.05449300833228802	0.21317028760648815	0.04052709636564937	0.12640937556696036	0.14804445231126462	0.05669826339787187
('Bregma-6', '1277.1239951_-2507.857618')	0.17168051657248637	0.05299773721576246	0.04057666626024168	0.07196631816031814	0.07139811325006871	0.0038480080634014802	0.054053597597518585	0.04203716893544957	0.039626700669569956	0.19182779637121028	0.21192767797554113	0.048059698928431684
('Bregma-6', '1277.1239951_-2607.857618')	0.14350698721271307	0.011628676678419688	0.032083834301894244	0.13282280432056648	0.07089543749243475	0.005428385563871267	0.042547197122246416	0.023373355967793476	0.08712797705598095	0.2161018410992443	0.2260741466300958	0.008409356554739402
('Bregma-6', '1277.1239951_-2707.857618')	0.013037152303062042	0.0072750645611624675	0.017272395641864325	0.10692092277111234	0.10514660783418528	0.15211574005989253	0.1014626408633684	0.02446467927566392	0.13559595395588123	0.22634708406999632	0.10954874828418887	0.0008130103796221709
('Bregma-6', '1277.1239951_-2807.857618')	0.08871997987280167	0.013907964398815767	0.004868089055440895	0.11467723347679395	0.23019692032059133	0.005169821207831878	0.057868180515866154	0.004368592949684285	0.019634981434131685	0.18794303881364424	0.26477046359699535	0.007874734357402697
('Bregma-6', '1277.1239951_-2907.857618')	0.1581854894723645	0.006318456661963018	0.017231271781433972	0.11123268876128937	0.17570488392074693	0.001569481481228275	0.007842408493943586	0.028321981994418197	0.076561970188747	0.2245052377016646	0.18259158462072939	0.009934544921471129
('Bregma-6', '1277.1239951_-3007.857618')	0.054142920598856906	0.026527650206058323	0.023375096385071868	0.12454525350202088	0.20950576428775242	8.049033931451197e-06	0.009736166098798819	0.012080558014352163	0.05213079384520767	0.31029346356287024	0.16081405936719684	0.016840225097882567
('Bregma-6', '1277.1239951_-3107.857618')	0.382746027257676	0.002351245492126861	0.010131723471291513	0.023620545786420175	0.049742210076524074	2.7666713355224533e-05	0.00043724666140008224	0.0028239093371883487	0.0009947733415777561	0.07419781523064534	0.06259698071324095	0.3903298559185537
('Bregma-6', '1377.1239951_-1607.857618')	0.050291612485504365	0.6210126380973665	0.0006716599747519698	0.009573989860297229	0.004784816005057115	1.2153510083105157e-05	0.04570754897925824	0.10474237054967214	0.04537849527479552	0.02455044327344143	0.0011000747331151347	0.09217419725665714
('Bregma-6', '1377.1239951_-1707.857618')	0.19533169754332735	0.43853043661739655	0.0028493975253246154	0.04768336361291322	0.005746232736739213	9.70687303797316e-06	0.09108683920346164	0.05825887892915437	0.005440812992892164	0.05319922314891608	0.08869707278479168	0.013166338032045302
('Bregma-6', '1377.1239951_-1807.857618')	0.1113528469207143	0.2533089814615171	0.004694090182217636	0.05022839705999307	0.03991951950691746	0.21541399528169125	0.02846100899083102	0.059982735398366974	0.01332212212557229	0.1338741125421138	0.08797691866338946	0.0014652718666757511
('Bregma-6', '1377.1239951_-1907.857618')	0.0979128665119528	0.20739308896927083	0.004683308998672874	0.025823514552289466	0.054940360449930156	0.1269010213489395	0.18114066368725135	0.11058479090815508	0.07214994807309927	0.0484203874188813	0.02391892346853474	0.04613112561302272
('Bregma-6', '1377.1239951_-2007.857618')	0.09183356979835187	0.058881027483581205	0.016096116353590432	0.04935205697643086	0.15084575149491516	9.672189230389967e-05	0.0983164199542659	0.24494701834598176	0.06987275685367907	0.13705300077185892	0.065484737599466	0.017220822475574958
('Bregma-6', '1377.1239951_-2107.857618')	0.0419630761870813	0.01036067781085542	0.029442712695524134	0.05001987530357036	0.11183853018958403	1.2699228344086113e-05	0.09566785737646882	0.020026426286832818	0.007296287904780066	0.21268592536937672	0.41433199739928445	0.006353934248297805
('Bregma-6', '1377.1239951_-2207.857618')	0.10695542092645616	0.06315260178799155	0.022193114376810832	0.0690083730253624	0.03321333608255943	0.0038509214140438086	0.004928947796603287	0.01463321185938942	0.012877317258983265	0.22947576083135554	0.4336192589844408	0.006091735656003388
('Bregma-6', '1377.1239951_-2307.857618')	0.06371970552759777	0.00045045228599692986	0.009745558865812284	0.050252941811514414	0.1554157990378321	0.0012218963410972864	0.066015142178195	0.02803039653781742	0.012441609805645973	0.20283754425336992	0.39987155567426436	0.009997397680856501
('Bregma-6', '1377.1239951_-2407.857618')	0.04708154277312	0.0313855013062122	0.009295752088775373	0.04264939079658186	0.1819261931003425	0.0019295620270607103	0.007951882647332695	0.1439551536134532	0.011298751808739729	0.32484490868310756	0.19313152497884187	0.004549836176432326
('Bregma-6', '1377.1239951_-2507.857618')	0.07560659865032283	0.04938942830415698	0.02603449490187645	0.044605970344187236	0.1353011697874679	0.0038156738309439095	0.0029665306428071896	0.04394479100085567	0.03639209984007891	0.30242752041471954	0.2736293051772902	0.005886417105293029
('Bregma-6', '1377.1239951_-2607.857618')	0.041840687769130636	9.391543341396791e-06	0.029043859916716572	0.18776950999078879	0.2063441736124392	5.8618230072064075e-05	0.03676640277784012	0.00990590806278851	0.06275379199661978	0.1824745817094782	0.23686894615998216	0.006164128230802539
('Bregma-6', '1377.1239951_-2707.857618')	0.08478718840202913	0.024992183408977266	0.024448324076129735	0.1421969052545206	0.17047043426507943	0.0014125660026018613	0.013762727568252297	0.06478641720915022	0.0025127394246724976	0.26811789468321506	0.19515180249174505	0.007360817213626781
('Bregma-6', '1377.1239951_-2807.857618')	0.09489990827216004	8.563584922050332e-06	0.025324546989983317	0.09691487117638443	0.19251842709366573	0.0032207218380090083	0.13270229278229084	0.009855786208173	0.1181418339766915	0.18308381011971053	0.13493511066644273	0.008394127291566876
('Bregma-6', '1377.1239951_-2907.857618')	0.14309992121026602	0.011027421659847	0.021860685127193046	0.06903212338696593	0.18758492692677795	8.768480007969687e-05	0.007313255805217364	0.07729344115136122	0.07437544832341382	0.2581449375033084	0.1389520910718252	0.011228063033744368
('Bregma-6', '1377.1239951_-3007.857618')	0.07495586625290221	0.004396889820385422	0.026896890293823326	0.12214443191259387	0.4048139865924192	8.836027880623105e-05	0.0029254622085429227	0.011484152349196622	0.03677162003802724	0.21842376376767672	0.09017097692685236	0.006927599558773922
('Bregma-6', '1377.1239951_-3107.857618')	0.14655465106473614	0.008269395909622857	0.00046251705955484523	1.8695198917345774e-05	0.019949312309121003	1.8052129904524718e-05	0.002106199265235663	1.8455338613511578e-05	0.0011202173803037492	0.06084888658272461	0.0008827504041764816	0.7597508673570893
('Bregma-6', '1477.1239951_-1607.857618')	0.025495180822760973	0.5971490191137994	0.00136289958168088	0.010797871697182429	0.004739808525571533	0.021771735929886932	0.030160138970640182	0.19285082096285988	0.10025117233221388	0.009445776876965744	0.0008155665806374204	0.0051600086058007115
('Bregma-6', '1477.1239951_-1707.857618')	0.10397759656360617	0.5159220307024256	1.3051852660761447e-05	0.024178606860371585	0.0030558987463745377	0.01395912686222581	0.06534245982667217	0.00836795697465337	0.03677655005742751	0.1302988983232827	0.08544776014807268	0.012660063082227143
('Bregma-6', '1477.1239951_-1807.857618')	0.19837562213668122	0.25477544020236753	0.00019380634372999513	0.05632399751467491	0.019466938615877758	0.03422180930422479	0.05049982874699378	0.07037020206764641	0.12279356898331646	0.10849413775269409	0.07215883734446703	0.012325810987326059
('Bregma-6', '1477.1239951_-1907.857618')	0.06282871979380351	0.20301878299268544	0.005402553652777223	0.08146075227588069	0.1479626686452964	0.0696226430148115	0.12312494526706311	0.08462946529974653	0.008883352126976666	0.11705998594904946	0.0727539987348023	0.02325213224710716
('Bregma-6', '1477.1239951_-2007.857618')	0.04834176093596584	0.14844491930250187	0.012523805194082608	0.12481556055059961	0.10918892800345249	0.00202578633835274	0.06998348655246463	0.14359278033610745	0.08244433948061712	0.1571987052125029	0.09697372597109945	0.004466202122253334
('Bregma-6', '1477.1239951_-2107.857618')	0.11803197620518548	0.030272807944674327	0.026382533329568376	0.05093331813069384	0.11236033069868123	1.0454708436609406e-05	0.025356897709904347	0.17347591402574314	0.0031002747775229276	0.23032208108839872	0.20373034411436922	0.0260230672668218
('Bregma-6', '1477.1239951_-2207.857618')	0.05291123344062726	0.0518485760636523	0.010731460500957222	0.08221085247524255	0.11217543704001212	0.008012571588380533	0.10180729158792043	0.011502008316594918	0.005996148725139116	0.1520135453772125	0.38940184302260633	0.021389031861654598
('Bregma-6', '1477.1239951_-2307.857618')	0.03696934824255295	0.01727102549658873	0.01728165682351059	0.05133396504465865	0.12797820802620985	0.0003750552479070975	0.02536252895814051	0.04142973471671141	0.01738699363445635	0.2089101812503232	0.42990790582506805	0.025793396733872494
('Bregma-6', '1477.1239951_-2407.857618')	0.0827179965621834	0.0015643861463481997	0.006633856988392358	0.07336078377046694	0.12053121247815911	1.0272426437043357e-05	0.12246367752255913	0.06562974485616502	0.016765777702175303	0.29675184282520295	0.2090531225626435	0.004517326159267179
('Bregma-6', '1477.1239951_-2507.857618')	0.04374816642129941	0.035566405452636465	0.01015460013600014	0.059423224128348405	0.07785510054406997	0.0016299817957691341	0.13917258582297243	0.0725069309226858	0.04462070800558372	0.31151954163107387	0.2023761109766349	0.0014266441629256813
('Bregma-6', '1477.1239951_-2607.857618')	0.08375780441469552	0.011836638433024484	0.027854027679944326	0.016285269401338114	0.16932389907730724	0.001361789205439101	0.08325792506105234	0.11122754601711254	0.006597645449710152	0.307784475447605	0.17352594111551833	0.007187038697252897
('Bregma-6', '1477.1239951_-2707.857618')	0.03580300201506117	0.008962967799782985	0.037430886642365664	0.1210781958789599	0.1485401892525758	0.020411270557654924	0.11032556187085128	0.1471670362644991	0.007948997215392254	0.2308251590506118	0.12273724154936944	0.008769491902875728
('Bregma-6', '1477.1239951_-2807.857618')	0.0996539269424518	0.006375553761774643	0.02032794188979813	0.16883683270655617	0.136729023742981	1.090840806354062e-05	0.006916533992590019	0.06656540592795296	0.04008600333410662	0.2781728147015062	0.1600953781757347	0.016229676416484255
('Bregma-6', '1477.1239951_-2907.857618')	0.11278926356766175	0.003563543818420153	0.027176660154918094	0.11384619165283652	0.30697895148819854	0.017551664526339248	0.06967849189617378	0.008173550799103833	0.008602392689664578	0.17539588371336312	0.13012278838160451	0.026120617311716044
('Bregma-6', '1477.1239951_-3007.857618')	0.33297941328398895	0.013861959910149988	0.021731646924937058	0.059514184816931354	0.14283725383453771	0.12113988885543729	0.08523300560874707	0.0031143885935153216	0.002790356660058339	0.08424527947757914	0.12611518454939033	0.006437437484727504
('Bregma-6', '1477.1239951_-3107.857618')	0.01167691479925836	0.010917137750880143	0.0026993299412865785	2.0627290500699214e-05	0.006574766313704415	0.004957882621088949	0.09680810429509826	0.00572921857172246	0.005644519370995241	0.004123927452046522	0.007219925595277108	0.8436276459981412
('Bregma-6', '1577.1239951_-1607.857618')	0.07050485823304586	0.7186295612178466	0.0011454962759659814	0.008704099545201264	0.006596288826757198	0.007530447658902987	0.09391559046041087	0.04735203451649247	0.015334694001051754	0.010468665921771592	0.0032183937422209747	0.01659986960033254
('Bregma-6', '1577.1239951_-1707.857618')	0.11698819305173881	0.3035858985647822	0.14050681240249388	0.047454312450500226	0.004491924254293051	0.00036619380237400205	0.033486000026881575	0.0031073971161339285	0.03667167390835084	0.014092751629390053	0.2846675737736154	0.014581269019446046
('Bregma-6', '1577.1239951_-1807.857618')	0.11230043848460346	0.508426467409661	0.005964306232178194	0.028467051439826717	0.057826213063684184	0.1141144450564088	0.014611079747184183	0.008707844426322072	0.10992278713070557	0.027880486096856876	0.007098947774664465	0.004679933137904597
('Bregma-6', '1577.1239951_-1907.857618')	0.07768369027496493	0.16026430609244038	0.013522455501184381	0.02810441205868364	0.13190778220764524	1.529959753689299e-05	0.08526035278893676	0.27837415387980197	0.048783480666622504	0.12343183931967694	0.044100851659683055	0.008551375952823391
('Bregma-6', '1577.1239951_-2007.857618')	0.07357152229551268	0.09078012854376273	0.026241282684729337	0.05173027082408526	0.16927314854168335	1.1890107724420931e-05	0.011243785316925452	0.20972362547136214	0.006379617212118627	0.2665671533843575	0.0804907889450621	0.013986786672676357
('Bregma-6', '1577.1239951_-2107.857618')	0.024967002016468568	0.04975278579215711	0.008940831088977598	0.05997458197773831	0.14723280470346686	0.00021774107213990402	0.008621000219050795	0.20903735011814467	0.08342455830512556	0.21492970089613483	0.1197634259646825	0.07313821784591322
('Bregma-6', '1577.1239951_-2207.857618')	0.08374008701423898	0.10352434522334435	0.009095433468895967	0.031092036319049693	0.124025419870326	0.0008089705678881026	0.006051505679395659	0.25393293464018024	0.04621219128265041	0.24686526131883357	0.08511468063688012	0.00953713397831699
('Bregma-6', '1577.1239951_-2307.857618')	0.20082225447302	0.02576663614146584	0.029118128919783055	0.03507157002582227	0.17258882011979154	0.0016911441668703375	0.00813208755686577	0.17223900602786277	0.0036944659325701254	0.2148840062990149	0.12576712742290297	0.010224752914030332
('Bregma-6', '1577.1239951_-2407.857618')	0.09420226700214557	0.1677177085717466	0.003793275547880162	0.054173203917972715	0.11243257584341028	0.0024004677310624136	0.09327705371900344	0.17950771001099414	0.03341407396053752	0.13140332029832522	0.10961133287357833	0.018067010523343568
('Bregma-6', '1577.1239951_-2507.857618')	0.2937811413189593	0.1272409636239085	0.0010040996666511705	0.034992996189612144	0.12656187119093873	8.742961162516423e-06	0.15630587224802514	0.07764355437671744	0.0036435668279077966	0.1272950522023316	0.04425951149859921	0.007262627895186605
('Bregma-6', '1577.1239951_-2607.857618')	0.29619895341066144	0.19975456114012385	0.0006478603114996167	0.050013203733083544	0.13269312006065415	0.0037741803205265474	0.006068317983306132	0.04792394764158991	0.011040881067279918	0.16001790540703795	0.0845857042473161	0.00728136467692076
('Bregma-6', '1577.1239951_-2707.857618')	0.5182798457571052	0.10183408917650899	0.0008098400284753453	0.07142840864782612	0.10879537970919625	0.004556188263555466	0.06301044579311928	0.04579251590285322	0.005199573733537823	0.05294892382746496	0.024115449386218533	0.003229339774138957
('Bregma-6', '1577.1239951_-2807.857618')	0.6866642317948594	0.01182332533263047	0.006757909850667473	0.07057033521349317	0.02763949585702829	8.84139521970787e-06	0.022141201762383055	0.04400951195544195	0.05403550900899011	0.05358943712862759	0.01655601309997548	0.0062041876006833285
('Bregma-6', '1577.1239951_-2907.857618')	0.45746135201428145	0.03141228977414375	0.029519940652689265	0.031974153209704356	0.08030637496174763	1.0028625622284153e-05	0.11606985491380477	0.013408731863645303	0.057753962935447364	0.10646714505143222	0.06826096676608867	0.007355199231392879
('Bregma-6', '1577.1239951_-3007.857618')	0.5317288867586093	0.006726302151146743	0.014187444718590844	0.03864355321089919	0.0314249756302941	0.011461096835698549	0.11170373179139739	0.04365255865951932	0.04985931202269988	0.018713682850966765	0.05835620171840046	0.08354225365177727
('Bregma-6', '1577.1239951_-3107.857618')	0.07068235029702588	0.013531000183283471	0.001726505584110745	0.002326393920354002	0.004358963234518033	2.6554457478350775e-05	0.13803554910289104	0.00012468679484752321	0.0011713710272442286	0.0003654246965411571	2.9236597493209527e-05	0.7676219641042125
('Bregma-6', '1677.1239951_-1607.857618')	0.15797943117220242	0.58055801612847	0.0021007297903881984	0.0076457672088554906	0.000138253557363872	0.007430505383226678	0.03578012844722489	0.05255311312195853	0.09636306249051083	0.0131889531905631	0.01431187142378339	0.0319501680854524
('Bregma-6', '1677.1239951_-1707.857618')	0.1341340163735933	0.2839940291294436	0.002051979759958163	0.008267592499857855	0.0022482699759975022	0.44152564916848497	0.005320408602691287	0.00020246646534068495	0.06338788769983342	0.03977176684221223	0.004953693235840304	0.014142240246746634
('Bregma-6', '1677.1239951_-1807.857618')	0.8225524093014888	0.07592300182007371	0.004316894606786442	0.008045267830202532	0.008854470239211343	0.039214962305032644	0.0052190287432741815	0.0041216231149743	0.00017397820647429887	0.016458515632579836	0.002780738435556958	0.012339109764345093
('Bregma-6', '1677.1239951_-1907.857618')	0.8592070257165767	0.01725722615187711	0.004710676710045111	0.009414047475995375	0.016810442123253527	0.004810370941336924	0.06848075785386419	0.0012493927371904703	0.0006448093705831582	0.005737293057822469	0.0025994404144706893	0.009078517446984215
('Bregma-6', '1677.1239951_-2007.857618')	0.6989102234785497	0.01584064501607929	0.004541809505338627	0.026831781472941813	0.10379181741950522	6.968608707308458e-06	0.012669880535176007	0.02495888692351011	0.027147194575058604	0.04855529922071021	0.02350237426385126	0.013243118980571802
('Bregma-6', '1677.1239951_-2107.857618')	0.6873542031873285	0.045742768048617315	0.002327029090965445	0.01582946511898457	0.049014717559875486	0.0008113521988419404	0.021805494369185142	0.06600337892613475	0.0027102391845765985	0.07566146168977171	0.030417603059921583	0.002322287565796595
('Bregma-6', '1677.1239951_-2207.857618')	0.5098512031207	0.03933220664891662	0.004957112956088155	0.02677753953093831	0.0885448159156536	0.001171058890841912	0.005052640328844746	0.11045616644595763	0.027018694208836732	0.1698149396838782	0.011335053505027394	0.005688568764316814
[truncated: 1,689 more rows]
