# Supplementary material for: Spatially informed reference-free cell-type deconvolution for spatial transcriptomics with SpatialCD
Source: Genome Res. 2026 Jul;36(7):1455–65. doi: 10.1101/gr.281829.125 (PMC13322189; doi:10.1101/gr.281829.125)
Supplement: Supplement 1 [file Supplemental_Code.zip › SpatialCD-main/spatialcd/evaluation/__init__.py]

from .evaluation import compute_normalized_gamma, compute_num_rare, compute_rmse
